# Supplementary material for: An anti-inflammatory activation sequence governs macrophage transcriptional dynamics during tissue injury in zebrafish
Source: Nat Commun. 2022 Sep 20;13:5356. doi: 10.1038/s41467-022-33015-3 (PMC9489698; doi:10.1038/s41467-022-33015-3)
Supplement: Supplementary file 4 — Supplementary Data 1 [file 41467_2022_33015_MOESM4_ESM.xlsx]

## Sheet: READ ME
Table S1	each tab list the cluster marker genes for each cluster ranked by their average log fold change

## Sheet: kng1
Gene.name.uniq	p_val	avg_logFC	pct.1	pct.2	p_val_adj	cluster	Gene.stable.ID	Gene.name	ZFIN.ID	Gene.description	pete_score	ident	Ens91.Gene.name.uniq	Ens102.Gene.name.uniq
apoa1b	2.31702e-90	4.13045	0.653	0.219	4.49293e-86	kng1	ENSDARG00000101324	apoa1b	https://zfin.org/ZDB-GENE-050302-172	apolipoprotein A-Ib [Source:ZFIN;Acc:ZDB-GENE-050302-172]	8.0423	kng1_vs_all_other_cells	apoa1b	apoa1b
apoa2	4.11224e-68	3.66971	0.711	0.332	7.97404e-64	kng1	ENSDARG00000015866	apoa2	https://zfin.org/ZDB-GENE-030131-1046	apolipoprotein A-II [Source:ZFIN;Acc:ZDB-GENE-030131-1046]	5.58769	kng1_vs_all_other_cells	apoa2	apoa2
aldob	9.88365e-179	3.16597	0.678	0.122	1.91654e-174	kng1	ENSDARG00000053684	aldob	https://zfin.org/ZDB-GENE-030131-383	aldolase b, fructose-bisphosphate [Source:ZFIN;Acc:ZDB-GENE-030131-383]	11.9291	kng1_vs_all_other_cells	aldob	aldob
fabp10a	3.70543e-78	2.82827	0.444	0.106	7.1852e-74	kng1	ENSDARG00000038439	fabp10a	https://zfin.org/ZDB-GENE-020318-1	fatty acid binding protein 10a, liver basic [Source:ZFIN;Acc:ZDB-GENE-020318-1]	5.25994	kng1_vs_all_other_cells	fabp10a	fabp10a
ctrb1	2.48913e-38	2.76604	0.623	0.367	4.82667e-34	kng1	ENSDARG00000090428	ctrb1	https://zfin.org/ZDB-GENE-030131-1171	chymotrypsinogen B1 [Source:ZFIN;Acc:ZDB-GENE-030131-1171]	2.92528	kng1_vs_all_other_cells	ctrb1	ctrb1
prss59.2	2.38029e-40	2.67656	0.732	0.478	4.61563e-36	kng1	ENSDARG00000073742	prss59.2	https://zfin.org/ZDB-GENE-110408-10	protease, serine, 59, tandem duplicate 2 [Source:ZFIN;Acc:ZDB-GENE-110408-10]	3.00034	kng1_vs_all_other_cells	prss59.2	prss59.2
try	2.21358e-33	2.60353	0.678	0.456	4.29235e-29	kng1	ENSDARG00000042993	try	https://zfin.org/ZDB-GENE-010131-7	trypsin [Source:ZFIN;Acc:ZDB-GENE-010131-7]	2.62456	kng1_vs_all_other_cells	try	prss1
prss59.1	3.0831e-33	2.53255	0.586	0.336	5.97843e-29	kng1	ENSDARG00000079274	prss59.1	https://zfin.org/ZDB-GENE-030131-1173	protease, serine, 59, tandem duplicate 1 [Source:ZFIN;Acc:ZDB-GENE-030131-1173]	2.58829	kng1_vs_all_other_cells	prss59.1	prss59.1
tfa	1.75618e-166	2.43701	0.414	0.047	3.4054e-162	kng1	ENSDARG00000016771	tfa	https://zfin.org/ZDB-GENE-980526-35	transferrin-a [Source:ZFIN;Acc:ZDB-GENE-980526-35]	8.88709	kng1_vs_all_other_cells	tfa	tfa
ela2l	3.14624e-40	2.43117	0.573	0.288	6.10087e-36	kng1	ENSDARG00000056765	ela2l	https://zfin.org/ZDB-GENE-040511-1	elastase 2 like [Source:ZFIN;Acc:ZDB-GENE-040511-1]	2.77161	kng1_vs_all_other_cells	ela2l	ela2l
zgc:136461	2.09854e-72	2.38873	0.552	0.175	4.06928e-68	kng1	ENSDARG00000093844	zgc:136461	https://zfin.org/ZDB-GENE-060519-7	zgc:136461 [Source:ZFIN;Acc:ZDB-GENE-060519-7]	4.15918	kng1_vs_all_other_cells	zgc:136461	zgc:136461
ela2	1.66049e-53	2.36743	0.523	0.203	3.21986e-49	kng1	ENSDARG00000056744	ela2	https://zfin.org/ZDB-GENE-041117-1	elastase 2 [Source:ZFIN;Acc:ZDB-GENE-041117-1]	3.18996	kng1_vs_all_other_cells	ela2	ela2
ela3l	3.70566e-49	2.23698	0.548	0.226	7.18565e-45	kng1	ENSDARG00000007276	ela3l	https://zfin.org/ZDB-GENE-060710-2	elastase 3 like [Source:ZFIN;Acc:ZDB-GENE-060710-2]	2.97245	kng1_vs_all_other_cells	ela3l	ela3l
zgc:112160	2.72824e-55	2.16285	0.456	0.14	5.29034e-51	kng1	ENSDARG00000039730	zgc:112160	https://zfin.org/ZDB-GENE-050417-229	zgc:112160 [Source:ZFIN;Acc:ZDB-GENE-050417-229]	3.21238	kng1_vs_all_other_cells	zgc:112160	zgc:112160
ctrl	4.75225e-69	2.11602	0.435	0.11	9.21509e-65	kng1	ENSDARG00000068680	ctrl	https://zfin.org/ZDB-GENE-040912-147	chymotrypsin-like [Source:ZFIN;Acc:ZDB-GENE-040912-147]	3.64004	kng1_vs_all_other_cells	ctrl	ctrl
apoa4b.1	1.37295e-293	2.04928	0.406	0.026	2.66228e-289	kng1	ENSDARG00000040298	apoa4b.1	https://zfin.org/ZDB-GENE-030131-1263	apolipoprotein A-IV b, tandem duplicate 1 [Source:ZFIN;Acc:ZDB-GENE-030131-1263]	12.9921	kng1_vs_all_other_cells	apoa4b.1	apoa4b.1
pklr	0	2.03079	0.431	0.018	0	kng1	ENSDARG00000042010	pklr	https://zfin.org/ZDB-GENE-010907-1	pyruvate kinase, liver and RBC [Source:ZFIN;Acc:ZDB-GENE-010907-1]	20.9579	kng1_vs_all_other_cells	pklr	pklr
gamt	2.62834e-143	1.9843	0.619	0.124	5.09662e-139	kng1	ENSDARG00000070844	gamt	https://zfin.org/ZDB-GENE-051030-97	guanidinoacetate N-methyltransferase [Source:ZFIN;Acc:ZDB-GENE-051030-97]	6.1315	kng1_vs_all_other_cells	gamt	gamt
lgals2b	8.30631e-103	1.97015	0.326	0.044	1.61068e-98	kng1	ENSDARG00000038153	lgals2b	https://zfin.org/ZDB-GENE-040426-1590	lectin, galactoside-binding, soluble, 2b [Source:ZFIN;Acc:ZDB-GENE-040426-1590]	4.75862	kng1_vs_all_other_cells	lgals2b	lgals2b
fabp2	2.57036e-76	1.93453	0.213	0.025	4.98419e-72	kng1	ENSDARG00000006427	fabp2	https://zfin.org/ZDB-GENE-991019-5	fatty acid binding protein 2, intestinal [Source:ZFIN;Acc:ZDB-GENE-991019-5]	3.51072	kng1_vs_all_other_cells	fabp2	fabp2
agxtb	0	1.92775	0.41	0.011	0	kng1	ENSDARG00000018478	agxtb	https://zfin.org/ZDB-GENE-010302-3	alanine-glyoxylate aminotransferase b [Source:ZFIN;Acc:ZDB-GENE-010302-3]	29.4596	kng1_vs_all_other_cells	agxtb	agxtb
cpa5	3.5009e-26	1.82172	0.448	0.213	6.7886e-22	kng1	ENSDARG00000021339	cpa5	https://zfin.org/ZDB-GENE-020514-1	carboxypeptidase A5 [Source:ZFIN;Acc:ZDB-GENE-020514-1]	1.71655	kng1_vs_all_other_cells	cpa5	cpa5
serpina1l	7.16837e-285	1.78594	0.318	0.016	1.39002e-280	kng1	ENSDARG00000090850	serpina1l	https://zfin.org/ZDB-GENE-040721-3	serine (or cysteine) proteinase inhibitor, clade A (alpha-1 antiproteinase, antitrypsin), member 1, like [Source:ZFIN;Acc:ZDB-GENE-040721-3]	11.2876	kng1_vs_all_other_cells	serpina1l	serpina1l
sycn.2	2.67174e-63	1.73051	0.36	0.08	5.18078e-59	kng1	ENSDARG00000103687	sycn.2	https://zfin.org/ZDB-GENE-141212-321	syncollin, tandem duplicate 2 [Source:ZFIN;Acc:ZDB-GENE-141212-321]	2.80343	kng1_vs_all_other_cells	sycn.2	sycn.2
apoa1a	3.61684e-47	1.69526	0.222	0.041	7.01341e-43	kng1	ENSDARG00000012076	apoa1a	https://zfin.org/ZDB-GENE-990415-14	apolipoprotein A-Ia [Source:ZFIN;Acc:ZDB-GENE-990415-14]	2.03778	kng1_vs_all_other_cells	apoa1a	apoa1a
c6ast4	2.29189e-57	1.65959	0.322	0.071	4.4442e-53	kng1	ENSDARG00000052578	c6ast4	https://zfin.org/ZDB-GENE-050626-100	six-cysteine containing astacin protease 4 [Source:ZFIN;Acc:ZDB-GENE-050626-100]	2.42356	kng1_vs_all_other_cells	c6ast4	c6ast4
afp4*1	0	1.62805	0.347	0.016	0	kng1	ENSDARG00000095863	afp4	https://zfin.org/ZDB-GENE-030131-5217	antifreeze protein type IV [Source:ZFIN;Acc:ZDB-GENE-030131-5217]	12.252	kng1_vs_all_other_cells	afp4*1	afp4*1
apoc2	1.41294e-285	1.6188	0.364	0.021	2.73983e-281	kng1	ENSDARG00000092155	apoc2	https://zfin.org/ZDB-GENE-030131-2168	apolipoprotein C-II [Source:ZFIN;Acc:ZDB-GENE-030131-2168]	10.2135	kng1_vs_all_other_cells	apoc2	apoc2
fetub	7.54363e-248	1.59457	0.31	0.018	1.46278e-243	kng1	ENSDARG00000053973	fetub	https://zfin.org/ZDB-GENE-050208-4	fetuin B [Source:ZFIN;Acc:ZDB-GENE-050208-4]	8.51321	kng1_vs_all_other_cells	fetub	fetub
apoda.2	2.68601e-54	1.54591	0.31	0.068	5.20845e-50	kng1	ENSDARG00000060350	apoda.2	https://zfin.org/ZDB-GENE-070912-551	apolipoprotein Da, duplicate 2 [Source:ZFIN;Acc:ZDB-GENE-070912-551]	2.18474	kng1_vs_all_other_cells	apoda.2	apoda.2
ucp1	0	1.53053	0.322	0.015	0	kng1	ENSDARG00000023151	ucp1	https://zfin.org/ZDB-GENE-010503-1	uncoupling protein 1 [Source:ZFIN;Acc:ZDB-GENE-010503-1]	10.5794	kng1_vs_all_other_cells	ucp1	ucp1
crp	1.10864e-153	1.52177	0.255	0.019	2.14976e-149	kng1	ENSDARG00000056498	crp	https://zfin.org/ZDB-GENE-060901-6	c-reactive protein, pentraxin-related [Source:ZFIN;Acc:ZDB-GENE-060901-6]	5.20806	kng1_vs_all_other_cells	crp	crp2*1
crp	1.10864e-153	1.52177	0.255	0.019	2.14976e-149	kng1	ENSDARG00000056498	crp	https://zfin.org/ZDB-GENE-060901-6	c-reactive protein, pentraxin-related [Source:ZFIN;Acc:ZDB-GENE-060901-6]	5.20806	kng1_vs_all_other_cells	crp	crp2*1
zgc:92137	1.13111e-68	1.4647	0.297	0.052	2.19334e-64	kng1	ENSDARG00000009443	zgc:92137	https://zfin.org/ZDB-GENE-040801-179	zgc:92137 [Source:ZFIN;Acc:ZDB-GENE-040801-179]	2.4846	kng1_vs_all_other_cells	zgc:92137	zgc:92137
grhprb	0	1.44153	0.331	0.007	0	kng1	ENSDARG00000019986	grhprb	https://zfin.org/ZDB-GENE-040426-1847	glyoxylate reductase/hydroxypyruvate reductase b [Source:ZFIN;Acc:ZDB-GENE-040426-1847]	22.5622	kng1_vs_all_other_cells	grhprb	grhprb
bhmt	2.06387e-165	1.42	0.448	0.052	4.00205e-161	kng1	ENSDARG00000013430	bhmt	https://zfin.org/ZDB-GENE-030131-947	betaine-homocysteine methyltransferase [Source:ZFIN;Acc:ZDB-GENE-030131-947]	5.48077	kng1_vs_all_other_cells	bhmt	bhmt
cpb1	2.69515e-90	1.40348	0.293	0.04	5.22617e-86	kng1	ENSDARG00000045442	cpb1	https://zfin.org/ZDB-GENE-030131-1132	carboxypeptidase B1 (tissue) [Source:ZFIN;Acc:ZDB-GENE-030131-1132]	3.01218	kng1_vs_all_other_cells	cpb1	cpb1
gapdh	1.00541e-45	1.40315	0.619	0.271	1.9496e-41	kng1	ENSDARG00000043457	gapdh	https://zfin.org/ZDB-GENE-030115-1	glyceraldehyde-3-phosphate dehydrogenase [Source:ZFIN;Acc:ZDB-GENE-030115-1]	1.98388	kng1_vs_all_other_cells	gapdh	gapdh
apoea	1.63956e-67	1.40288	0.146	0.014	3.17927e-63	kng1	ENSDARG00000102004	apoea	https://zfin.org/ZDB-GENE-010724-18	apolipoprotein Ea [Source:ZFIN;Acc:ZDB-GENE-010724-18]	2.13598	kng1_vs_all_other_cells	apoea	apoea
apobb.1	1.93653e-291	1.34085	0.293	0.013	3.75512e-287	kng1	ENSDARG00000022767	apobb.1	https://zfin.org/ZDB-GENE-030131-9732	apolipoprotein Bb, tandem duplicate 1 [Source:ZFIN;Acc:ZDB-GENE-030131-9732]	8.85469	kng1_vs_all_other_cells	apobb.1	apobb.1
gsta.1	4.13221e-54	1.30939	0.205	0.031	8.01276e-50	kng1	ENSDARG00000090228	gsta.1	https://zfin.org/ZDB-GENE-040426-2720	glutathione S-transferase, alpha tandem duplicate 1 [Source:ZFIN;Acc:ZDB-GENE-040426-2720]	1.77507	kng1_vs_all_other_cells	gsta.1	gsta.1
amy2a	2.26261e-95	1.29866	0.293	0.039	4.38743e-91	kng1	ENSDARG00000013856	amy2a	https://zfin.org/ZDB-GENE-040426-2393	amylase, alpha 2A (pancreatic) [Source:ZFIN;Acc:ZDB-GENE-040426-2393]	2.85869	kng1_vs_all_other_cells	amy2a	amy2a
zgc:123103	0	1.25674	0.289	0.009	0	kng1	ENSDARG00000099200	zgc:123103	https://zfin.org/ZDB-GENE-051030-105	zgc:123103 [Source:ZFIN;Acc:ZDB-GENE-051030-105]	11.6627	kng1_vs_all_other_cells	zgc:123103	zgc:123103
gpx4a	6.82775e-29	1.25455	0.372	0.145	1.32397e-24	kng1	ENSDARG00000068478	gpx4a	https://zfin.org/ZDB-GENE-030410-2	glutathione peroxidase 4a [Source:ZFIN;Acc:ZDB-GENE-030410-2]	1.19731	kng1_vs_all_other_cells	gpx4a	gpx4a
serpina1	0	1.2276	0.255	0.009	0	kng1	ENSDARG00000090286	serpina1	https://zfin.org/ZDB-GENE-030131-1421	serpin peptidase inhibitor, clade A (alpha-1 antiproteinase, antitrypsin), member 1 [Source:ZFIN;Acc:ZDB-GENE-030131-1421]	8.86941	kng1_vs_all_other_cells	serpina1	serpina1
pnp4b	0	1.21393	0.335	0.009	0	kng1	ENSDARG00000029230	pnp4b	https://zfin.org/ZDB-GENE-040426-1887	purine nucleoside phosphorylase 4b [Source:ZFIN;Acc:ZDB-GENE-040426-1887]	15.137	kng1_vs_all_other_cells	pnp4b	pnp4b
uox	0	1.19095	0.247	0.008	0	kng1	ENSDARG00000007024	uox	https://zfin.org/ZDB-GENE-030826-24	urate oxidase [Source:ZFIN;Acc:ZDB-GENE-030826-24]	9.08232	kng1_vs_all_other_cells	uox	uox
hrsp12	2.29255e-29	1.13962	0.439	0.197	4.44549e-25	kng1	ENSDARG00000035882	hrsp12	https://zfin.org/ZDB-GENE-040718-315	heat-responsive protein 12 [Source:ZFIN;Acc:ZDB-GENE-040718-315]	1.11486	kng1_vs_all_other_cells	hrsp12	rida
fgb	0	1.09832	0.226	0.006	0	kng1	ENSDARG00000008969	fgb	https://zfin.org/ZDB-GENE-030131-9261	fibrinogen beta chain [Source:ZFIN;Acc:ZDB-GENE-030131-9261]	9.34966	kng1_vs_all_other_cells	fgb	fgb
rbp2b	7.93091e-252	1.09069	0.234	0.01	1.53788e-247	kng1	ENSDARG00000093774	rbp2b	https://zfin.org/ZDB-GENE-040715-7	retinol binding protein 2b, cellular [Source:ZFIN;Acc:ZDB-GENE-040715-7]	5.97218	kng1_vs_all_other_cells	rbp2b	rbp2b
wu:fj16a03	2.00121e-96	1.07557	0.188	0.016	3.88055e-92	kng1	ENSDARG00000100952	wu:fj16a03	https://zfin.org/ZDB-GENE-030131-7415	wu:fj16a03 [Source:ZFIN;Acc:ZDB-GENE-030131-7415]	2.37593	kng1_vs_all_other_cells	wu:fj16a03	wu:fj16a03
ces2	1.0785e-284	1.07028	0.209	0.007	2.09133e-280	kng1	ENSDARG00000041569	ces2	https://zfin.org/ZDB-GENE-061013-99	carboxylesterase 2 (intestine, liver) [Source:ZFIN;Acc:ZDB-GENE-061013-99]	6.6787	kng1_vs_all_other_cells	ces2	ces2a
gc	0	1.0651	0.226	0.006	0	kng1	ENSDARG00000089310	gc	https://zfin.org/ZDB-GENE-040718-307	group-specific component (vitamin D binding protein) [Source:ZFIN;Acc:ZDB-GENE-040718-307]	9.06685	kng1_vs_all_other_cells	gc	gc
apom	1.01757e-246	1.04812	0.23	0.01	1.97316e-242	kng1	ENSDARG00000076838	apom	https://zfin.org/ZDB-GENE-010605-5	apolipoprotein M [Source:ZFIN;Acc:ZDB-GENE-010605-5]	5.54456	kng1_vs_all_other_cells	apom	apom
agxta	0	1.01895	0.276	0.005	0	kng1	ENSDARG00000052099	agxta	https://zfin.org/ZDB-GENE-040718-16	alanine-glyoxylate aminotransferase a [Source:ZFIN;Acc:ZDB-GENE-040718-16]	15.524	kng1_vs_all_other_cells	agxta	agxta
fbp1b	0	0.984719	0.247	0.005	0	kng1	ENSDARG00000020364	fbp1b	https://zfin.org/ZDB-GENE-021206-11	fructose-1,6-bisphosphatase 1b [Source:ZFIN;Acc:ZDB-GENE-021206-11]	12.0153	kng1_vs_all_other_cells	fbp1b	fbp1b
cyp3a65	4.4567e-288	0.975597	0.172	0.005	8.64198e-284	kng1	ENSDARG00000103295	cyp3a65	https://zfin.org/ZDB-GENE-050604-1	cytochrome P450, family 3, subfamily A, polypeptide 65 [Source:ZFIN;Acc:ZDB-GENE-050604-1]	5.77242	kng1_vs_all_other_cells	cyp3a65	cyp3a65
nupr1	9.29302e-71	0.97069	0.356	0.069	1.80201e-66	kng1	ENSDARG00000094557	nupr1	https://zfin.org/ZDB-GENE-030131-4653	nuclear protein 1 [Source:ZFIN;Acc:ZDB-GENE-030131-4653]	1.78292	kng1_vs_all_other_cells	nupr1	nupr1b
krt92	8.73421e-117	0.969529	0.167	0.011	1.69365e-112	kng1	ENSDARG00000036834	krt92	https://zfin.org/ZDB-GENE-050417-363	keratin 92 [Source:ZFIN;Acc:ZDB-GENE-050417-363]	2.45811	kng1_vs_all_other_cells	krt92	krt92
fgg	0	0.96258	0.23	0.006	0	kng1	ENSDARG00000037281	fgg	https://zfin.org/ZDB-GENE-040426-1998	fibrinogen gamma chain [Source:ZFIN;Acc:ZDB-GENE-040426-1998]	8.48675	kng1_vs_all_other_cells	fgg	fgg
pla2g1b	1.12847e-61	0.959902	0.197	0.026	2.18822e-57	kng1	ENSDARG00000009153	pla2g1b	https://zfin.org/ZDB-GENE-070117-1	phospholipase A2, group IB (pancreas) [Source:ZFIN;Acc:ZDB-GENE-070117-1]	1.4328	kng1_vs_all_other_cells	pla2g1b	pla2g1b
ftcd	0	0.956347	0.23	0.003	0	kng1	ENSDARG00000007421	ftcd	https://zfin.org/ZDB-GENE-030131-9643	formimidoyltransferase cyclodeaminase [Source:ZFIN;Acc:ZDB-GENE-030131-9643]	16.8636	kng1_vs_all_other_cells	ftcd	ftcd
scp2a	1.95667e-43	0.939014	0.255	0.057	3.79418e-39	kng1	ENSDARG00000012194	scp2a	https://zfin.org/ZDB-GENE-040426-1846	sterol carrier protein 2a [Source:ZFIN;Acc:ZDB-GENE-040426-1846]	1.07122	kng1_vs_all_other_cells	scp2a	scp2a
cdab	0	0.900282	0.197	0.004	0	kng1	ENSDARG00000038199	cdab	https://zfin.org/ZDB-GENE-040426-1911	cytidine deaminase b [Source:ZFIN;Acc:ZDB-GENE-040426-1911]	8.73476	kng1_vs_all_other_cells	cdab	cdab
ambp	0	0.898433	0.234	0.006	0	kng1	ENSDARG00000004296	ambp	https://zfin.org/ZDB-GENE-040426-1608	alpha-1-microglobulin/bikunin precursor [Source:ZFIN;Acc:ZDB-GENE-040426-1608]	8.1991	kng1_vs_all_other_cells	ambp	ambp
gstr	2.23352e-19	0.876339	0.444	0.241	4.33103e-15	kng1	ENSDARG00000042620	gstr	https://zfin.org/ZDB-GENE-090507-1	glutathione S-transferase rho [Source:ZFIN;Acc:ZDB-GENE-090507-1]	0.716838	kng1_vs_all_other_cells	gstr	gstr
leg1.1	0	0.873568	0.197	0.005	0	kng1	ENSDARG00000090722	leg1.1	https://zfin.org/ZDB-GENE-030131-1178	liver-enriched gene 1, tandem duplicate 1 [Source:ZFIN;Acc:ZDB-GENE-030131-1178]	6.78046	kng1_vs_all_other_cells	leg1.1	C20H6orf58*1
gstt1a	1.98537e-30	0.854832	0.343	0.118	3.84983e-26	kng1	ENSDARG00000042428	gstt1a	https://zfin.org/ZDB-GENE-031001-13	glutathione S-transferase theta 1a [Source:ZFIN;Acc:ZDB-GENE-031001-13]	0.852289	kng1_vs_all_other_cells	gstt1a	gstt1a
ahcy	9.54076e-09	0.845348	0.661	0.595	0.000185005	kng1	ENSDARG00000005191	ahcy	https://zfin.org/ZDB-GENE-031219-6	adenosylhomocysteinase [Source:ZFIN;Acc:ZDB-GENE-031219-6]	0.620757	kng1_vs_all_other_cells	ahcy	ahcy
si:dkey-14d8.6	2.79041e-38	0.843058	0.184	0.034	5.41087e-34	kng1	ENSDARG00000045835	si:dkey-14d8.6	https://zfin.org/ZDB-GENE-041210-124	si:dkey-14d8.6 [Source:ZFIN;Acc:ZDB-GENE-041210-124]	0.839487	kng1_vs_all_other_cells	si:dkey-14d8.6	si:dkey-14d8.6
ttr	0	0.823879	0.192	0.005	0	kng1	ENSDARG00000037191	ttr	https://zfin.org/ZDB-GENE-040927-14	transthyretin (prealbumin, amyloidosis type I) [Source:ZFIN;Acc:ZDB-GENE-040927-14]	6.0743	kng1_vs_all_other_cells	ttr	ttr
rbp2a	1.8432e-14	0.808497	0.536	0.32	3.57414e-10	kng1	ENSDARG00000070038	rbp2a	https://zfin.org/ZDB-GENE-020320-2	retinol binding protein 2a, cellular [Source:ZFIN;Acc:ZDB-GENE-020320-2]	0.725869	kng1_vs_all_other_cells	rbp2a	rbp2a
hpda	0	0.752751	0.192	0.004	0	kng1	ENSDARG00000018351	hpda	https://zfin.org/ZDB-GENE-040426-986	4-hydroxyphenylpyruvate dioxygenase a [Source:ZFIN;Acc:ZDB-GENE-040426-986]	6.93735	kng1_vs_all_other_cells	hpda	hpda
hao1	0	0.751705	0.205	0.003	0	kng1	ENSDARG00000024160	hao1	https://zfin.org/ZDB-GENE-060519-2	hydroxyacid oxidase (glycolate oxidase) 1 [Source:ZFIN;Acc:ZDB-GENE-060519-2]	10.5301	kng1_vs_all_other_cells	hao1	hao1
cfhl4	0	0.705719	0.184	0.003	0	kng1	ENSDARG00000102456	cfhl4	https://zfin.org/ZDB-GENE-030131-251	complement factor H like 4 [Source:ZFIN;Acc:ZDB-GENE-030131-251]	7.96427	kng1_vs_all_other_cells	cfhl4	cfhl4
cpa4	4.46572e-79	0.686251	0.155	0.013	8.65948e-75	kng1	ENSDARG00000043722	cpa4	https://zfin.org/ZDB-GENE-040704-61	carboxypeptidase A4 [Source:ZFIN;Acc:ZDB-GENE-040704-61]	1.26825	kng1_vs_all_other_cells	cpa4	cpa4
aldh6a1	4.37124e-16	0.676813	0.402	0.222	8.47628e-12	kng1	ENSDARG00000053485	aldh6a1	https://zfin.org/ZDB-GENE-030131-9192	aldehyde dehydrogenase 6 family, member A1 [Source:ZFIN;Acc:ZDB-GENE-030131-9192]	0.492684	kng1_vs_all_other_cells	aldh6a1	aldh6a1
diabloa	1.07718e-15	0.6654	0.218	0.084	2.08876e-11	kng1	ENSDARG00000104172	diabloa	https://zfin.org/ZDB-GENE-040426-1303	diablo, IAP-binding mitochondrial protein a [Source:ZFIN;Acc:ZDB-GENE-040426-1303]	0.376458	kng1_vs_all_other_cells	diabloa	diabloa
pck1	0	0.657263	0.192	0.005	0	kng1	ENSDARG00000013522	pck1	https://zfin.org/ZDB-GENE-030909-11	phosphoenolpyruvate carboxykinase 1 (soluble) [Source:ZFIN;Acc:ZDB-GENE-030909-11]	4.84587	kng1_vs_all_other_cells	pck1	pck1
sid4	6.54587e-294	0.645243	0.146	0.003	1.26931e-289	kng1	ENSDARG00000034273	sid4	https://zfin.org/ZDB-GENE-050726-3	secreted immunoglobulin domain 4 [Source:ZFIN;Acc:ZDB-GENE-050726-3]	4.58467	kng1_vs_all_other_cells	sid4
apoc1	1.58296e-31	0.64151	0.837	0.617	3.06953e-27	kng1	ENSDARG00000092170	apoc1	https://zfin.org/ZDB-GENE-030131-1074	apolipoprotein C-I [Source:ZFIN;Acc:ZDB-GENE-030131-1074]	0.728399	kng1_vs_all_other_cells	apoc1	apoc1
krt18	7.61983e-32	0.630888	0.238	0.058	1.47756e-27	kng1	ENSDARG00000018404	krt18	https://zfin.org/ZDB-GENE-030411-6	keratin 18 [Source:ZFIN;Acc:ZDB-GENE-030411-6]	0.616138	kng1_vs_all_other_cells	krt18	krt18a.1
fabp3	7.35695e-07	0.629673	0.41	0.298	0.0142659	kng1	ENSDARG00000023290	fabp3	https://zfin.org/ZDB-GENE-020318-2	fatty acid binding protein 3, muscle and heart [Source:ZFIN;Acc:ZDB-GENE-020318-2]	0.355195	kng1_vs_all_other_cells	fabp3	fabp3
hp*1	5.15697e-12	0.628792	0.201	0.083	9.99987e-08	kng1	ENSDARG00000051890	hp	https://zfin.org/ZDB-GENE-030131-1259	haptoglobin [Source:ZFIN;Acc:ZDB-GENE-030131-1259]	0.30607	kng1_vs_all_other_cells	hp*1	hp
c9	1.90217e-294	0.627787	0.151	0.003	3.6885e-290	kng1	ENSDARG00000016319	c9	https://zfin.org/ZDB-GENE-050522-442	complement component 9 [Source:ZFIN;Acc:ZDB-GENE-050522-442]	4.77139	kng1_vs_all_other_cells	c9	c9
nit2	3.07963e-05	0.60956	0.163	0.091	0.597171	kng1	ENSDARG00000017590	nit2	https://zfin.org/ZDB-GENE-050522-65	nitrilase family, member 2 [Source:ZFIN;Acc:ZDB-GENE-050522-65]	0.177971	kng1_vs_all_other_cells	nit2	nit2
gpd1b	4.79785e-233	0.585836	0.167	0.005	9.30351e-229	kng1	ENSDARG00000043180	gpd1b	https://zfin.org/ZDB-GENE-030131-3906	glycerol-3-phosphate dehydrogenase 1b [Source:ZFIN;Acc:ZDB-GENE-030131-3906]	3.26768	kng1_vs_all_other_cells	gpd1b	gpd1b
hamp	8.33938e-13	0.582727	0.213	0.086	1.61709e-08	kng1	ENSDARG00000102175	hamp	https://zfin.org/ZDB-GENE-050726-1	hepcidin antimicrobial peptide [Source:ZFIN;Acc:ZDB-GENE-050726-1]	0.307416	kng1_vs_all_other_cells	hamp	hamp
rbp4	4.92997e-34	0.565317	0.431	0.155	9.55971e-30	kng1	ENSDARG00000101199	rbp4	https://zfin.org/ZDB-GENE-000210-19	retinol binding protein 4, plasma [Source:ZFIN;Acc:ZDB-GENE-000210-19]	0.677508	kng1_vs_all_other_cells	rbp4	rbp4
kng1	0	0.561347	0.159	0.003	0	kng1	ENSDARG00000022372	kng1	https://zfin.org/ZDB-GENE-041010-56	kininogen 1 [Source:ZFIN;Acc:ZDB-GENE-041010-56]	4.73047	kng1_vs_all_other_cells	kng1	kng1
ckba	8.66577e-42	0.559934	0.218	0.043	1.68038e-37	kng1	ENSDARG00000069752	ckba	https://zfin.org/ZDB-GENE-060929-902	creatine kinase, brain a [Source:ZFIN;Acc:ZDB-GENE-060929-902]	0.618844	kng1_vs_all_other_cells	ckba	ckba
tdo2a	0	0.550118	0.134	0.002	0	kng1	ENSDARG00000071429	tdo2a	https://zfin.org/ZDB-GENE-030131-1187	tryptophan 2,3-dioxygenase a [Source:ZFIN;Acc:ZDB-GENE-030131-1187]	4.93896	kng1_vs_all_other_cells	tdo2a	tdo2a
gatm	1.35815e-224	0.549603	0.18	0.006	2.63358e-220	kng1	ENSDARG00000036239	gatm	https://zfin.org/ZDB-GENE-021015-1	glycine amidinotransferase (L-arginine:glycine amidinotransferase) [Source:ZFIN;Acc:ZDB-GENE-021015-1]	2.96785	kng1_vs_all_other_cells	gatm	gatm
nipsnap3a	4.59126e-12	0.545348	0.247	0.118	8.90291e-08	kng1	ENSDARG00000020387	nipsnap3a	https://zfin.org/ZDB-GENE-040426-1037	nipsnap homolog 3A (C. elegans) [Source:ZFIN;Acc:ZDB-GENE-040426-1037]	0.281959	kng1_vs_all_other_cells	nipsnap3a	nipsnap3a
fga	0	0.541909	0.151	0.003	0	kng1	ENSDARG00000020741	fga	https://zfin.org/ZDB-GENE-031010-21	fibrinogen alpha chain [Source:ZFIN;Acc:ZDB-GENE-031010-21]	4.11869	kng1_vs_all_other_cells	fga	fga
gpt2l	7.93109e-78	0.540114	0.134	0.01	1.53792e-73	kng1	ENSDARG00000019541	gpt2l	https://zfin.org/ZDB-GENE-050302-11	glutamic pyruvate transaminase (alanine aminotransferase) 2, like [Source:ZFIN;Acc:ZDB-GENE-050302-11]	0.969829	kng1_vs_all_other_cells	gpt2l	gpt2l
glud1b	2.04195e-10	0.518027	0.406	0.26	3.95955e-06	kng1	ENSDARG00000101074	glud1b	https://zfin.org/ZDB-GENE-030828-1	glutamate dehydrogenase 1b [Source:ZFIN;Acc:ZDB-GENE-030828-1]	0.328421	kng1_vs_all_other_cells	glud1b	glud1b
mdh1aa	7.71987e-07	0.51308	0.695	0.654	0.0149696	kng1	ENSDARG00000017772	mdh1aa	https://zfin.org/ZDB-GENE-040204-1	malate dehydrogenase 1Aa, NAD (soluble) [Source:ZFIN;Acc:ZDB-GENE-040204-1]	0.378946	kng1_vs_all_other_cells	mdh1aa	mdh1aa
faxdc2	1.62523e-93	0.482469	0.18	0.015	3.15149e-89	kng1	ENSDARG00000023820	faxdc2	https://zfin.org/ZDB-GENE-040426-2907	fatty acid hydroxylase domain containing 2 [Source:ZFIN;Acc:ZDB-GENE-040426-2907]	1.04213	kng1_vs_all_other_cells	faxdc2	faxdc2
cp	7.83825e-225	0.475537	0.117	0.003	1.51991e-220	kng1	ENSDARG00000010312	cp	https://zfin.org/ZDB-GENE-010522-1	ceruloplasmin [Source:ZFIN;Acc:ZDB-GENE-010522-1]	2.16988	kng1_vs_all_other_cells	cp	cp
cel.2	1.16517e-98	0.47475	0.142	0.009	2.25938e-94	kng1	ENSDARG00000029822	cel.2	https://zfin.org/ZDB-GENE-061110-10	carboxyl ester lipase, tandem duplicate 2 [Source:ZFIN;Acc:ZDB-GENE-061110-10]	1.06365	kng1_vs_all_other_cells	cel.2	cel.2
c3a.1	7.97078e-136	0.473548	0.126	0.005	1.54561e-131	kng1	ENSDARG00000012694	c3a.1	https://zfin.org/ZDB-GENE-990415-35	complement component c3a, duplicate 1 [Source:ZFIN;Acc:ZDB-GENE-990415-35]	1.50361	kng1_vs_all_other_cells	c3a.1	c3a.1
si:dkey-86l18.10	5.97859e-145	0.471103	0.126	0.005	1.15931e-140	kng1	ENSDARG00000105528	si:dkey-86l18.10	https://zfin.org/ZDB-GENE-160728-106	si:dkey-86l18.10 [Source:ZFIN;Acc:ZDB-GENE-160728-106]	1.49585	kng1_vs_all_other_cells	si:dkey-86l18.10	si:dkey-86l18.10
sod1	1.99859e-06	0.470507	0.707	0.669	0.0387547	kng1	ENSDARG00000043848	sod1	https://zfin.org/ZDB-GENE-990415-258	superoxide dismutase 1, soluble [Source:ZFIN;Acc:ZDB-GENE-990415-258]	0.351543	kng1_vs_all_other_cells	sod1	sod1
gcshb	1.67332e-157	0.468376	0.121	0.004	3.24474e-153	kng1	ENSDARG00000105187	gcshb	https://zfin.org/ZDB-GENE-040718-319	glycine cleavage system protein H (aminomethyl carrier), b [Source:ZFIN;Acc:ZDB-GENE-040718-319]	1.71437	kng1_vs_all_other_cells	gcshb	gcshb
spink4	6.24706e-09	0.467493	0.192	0.088	0.000121137	kng1	ENSDARG00000091609	spink4	https://zfin.org/ZDB-GENE-130821-1	serine peptidase inhibitor, Kazal type 4 [Source:ZFIN;Acc:ZDB-GENE-130821-1]	0.195837	kng1_vs_all_other_cells	spink4	spink4
hoga1	3.22425e-259	0.465677	0.121	0.002	6.25215e-255	kng1	ENSDARG00000018944	hoga1	https://zfin.org/ZDB-GENE-040426-2242	4-hydroxy-2-oxoglutarate aldolase 1 [Source:ZFIN;Acc:ZDB-GENE-040426-2242]	3.40899	kng1_vs_all_other_cells	hoga1	hoga1
f2	6.04872e-301	0.445569	0.138	0.003	1.17291e-296	kng1	ENSDARG00000036041	f2	https://zfin.org/ZDB-GENE-030131-4606	coagulation factor II (thrombin) [Source:ZFIN;Acc:ZDB-GENE-030131-4606]	2.82847	kng1_vs_all_other_cells	f2	f2
phyhd1	1.9491e-75	0.444121	0.126	0.009	3.7795e-71	kng1	ENSDARG00000029905	phyhd1	https://zfin.org/ZDB-GENE-041114-159	phytanoyl-CoA dioxygenase domain containing 1 [Source:ZFIN;Acc:ZDB-GENE-041114-159]	0.78343	kng1_vs_all_other_cells	phyhd1	phyhd1
aldh7a1	0.000366633	0.443769	0.335	0.268	1	kng1	ENSDARG00000018426	aldh7a1	https://zfin.org/ZDB-GENE-030131-6129	aldehyde dehydrogenase 7 family, member A1 [Source:ZFIN;Acc:ZDB-GENE-030131-6129]	0.185828	kng1_vs_all_other_cells	aldh7a1	aldh7a1
hbae3	0.00594201	0.443004	0.192	0.139	1	kng1	ENSDARG00000079305	hbae3	https://zfin.org/ZDB-GENE-990706-3	hemoglobin alpha embryonic-3 [Source:ZFIN;Acc:ZDB-GENE-990706-3]	0.117489	kng1_vs_all_other_cells	hbae3	hbae3
mat1a	2.51733e-70	0.437001	0.172	0.018	4.88136e-66	kng1	ENSDARG00000039605	mat1a	https://zfin.org/ZDB-GENE-030131-6127	methionine adenosyltransferase I, alpha [Source:ZFIN;Acc:ZDB-GENE-030131-6127]	0.718236	kng1_vs_all_other_cells	mat1a	mat1a
gda	8.14877e-57	0.434325	0.126	0.012	1.58013e-52	kng1	ENSDARG00000002986	gda	https://zfin.org/ZDB-GENE-050522-434	guanine deaminase [Source:ZFIN;Acc:ZDB-GENE-050522-434]	0.574612	kng1_vs_all_other_cells	gda	gda
sord	1.68406e-38	0.431754	0.117	0.015	3.26556e-34	kng1	ENSDARG00000053405	sord	https://zfin.org/ZDB-GENE-040426-1231	sorbitol dehydrogenase [Source:ZFIN;Acc:ZDB-GENE-040426-1231]	0.394019	kng1_vs_all_other_cells	sord	sord
pla2g12b	6.87557e-252	0.427474	0.13	0.003	1.33324e-247	kng1	ENSDARG00000015662	pla2g12b	https://zfin.org/ZDB-GENE-040426-2771	phospholipase A2, group XIIB [Source:ZFIN;Acc:ZDB-GENE-040426-2771]	2.40811	kng1_vs_all_other_cells	pla2g12b	pla2g12b
actc1b	5.31416e-10	0.42706	0.113	0.038	1.03047e-05	kng1	ENSDARG00000099197	actc1b	https://zfin.org/ZDB-GENE-000322-1	actin, alpha, cardiac muscle 1b [Source:ZFIN;Acc:ZDB-GENE-000322-1]	0.143503	kng1_vs_all_other_cells	actc1b	actc1b
actc1b	5.31416e-10	0.42706	0.113	0.038	1.03047e-05	kng1	ENSDARG00000099197	actc1b	https://zfin.org/ZDB-GENE-000322-1	actin, alpha, cardiac muscle 1b [Source:ZFIN;Acc:ZDB-GENE-000322-1]	0.143503	kng1_vs_all_other_cells	actc1b	actc1b
adh8b	5.70816e-48	0.426759	0.134	0.016	1.10687e-43	kng1	ENSDARG00000024278	adh8b	https://zfin.org/ZDB-GENE-030529-2	alcohol dehydrogenase 8b [Source:ZFIN;Acc:ZDB-GENE-030529-2]	0.47893	kng1_vs_all_other_cells	adh8b	adh8b
slc27a2a	0	0.424918	0.159	0.002	0	kng1	ENSDARG00000036237	slc27a2a	https://zfin.org/ZDB-GENE-050706-104	solute carrier family 27 (fatty acid transporter), member 2a [Source:ZFIN;Acc:ZDB-GENE-050706-104]	5.37117	kng1_vs_all_other_cells	slc27a2a	slc27a2a
crp3	1.16074e-157	0.421317	0.113	0.004	2.25078e-153	kng1	ENSDARG00000042613	crp3	https://zfin.org/ZDB-GENE-060503-220	C-reactive protein 3 [Source:ZFIN;Acc:ZDB-GENE-060503-220]	1.34495	kng1_vs_all_other_cells	crp3	crp3
crp3	1.16074e-157	0.421317	0.113	0.004	2.25078e-153	kng1	ENSDARG00000042613	crp3	https://zfin.org/ZDB-GENE-060503-220	C-reactive protein 3 [Source:ZFIN;Acc:ZDB-GENE-060503-220]	1.34495	kng1_vs_all_other_cells	crp3	crp3
upb1	7.40637e-114	0.419395	0.146	0.008	1.43617e-109	kng1	ENSDARG00000011521	upb1	https://zfin.org/ZDB-GENE-030131-1380	ureidopropionase, beta [Source:ZFIN;Acc:ZDB-GENE-030131-1380]	1.11748	kng1_vs_all_other_cells	upb1	upb1
atp1b1a	0.00010082	0.418743	0.778	0.762	1	kng1	ENSDARG00000013144	atp1b1a	https://zfin.org/ZDB-GENE-001127-3	ATPase, Na+/K+ transporting, beta 1a polypeptide [Source:ZFIN;Acc:ZDB-GENE-001127-3]	0.332623	kng1_vs_all_other_cells	atp1b1a	atp1b1a
eno3	4.28811e-08	0.416928	0.891	0.862	0.000831507	kng1	ENSDARG00000039007	eno3	https://zfin.org/ZDB-GENE-031006-5	enolase 3, (beta, muscle) [Source:ZFIN;Acc:ZDB-GENE-031006-5]	0.38398	kng1_vs_all_other_cells	eno3	eno3
pdia2	6.78098e-33	0.415964	0.117	0.017	1.3149e-28	kng1	ENSDARG00000018263	pdia2	https://zfin.org/ZDB-GENE-040426-705	protein disulfide isomerase family A, member 2 [Source:ZFIN;Acc:ZDB-GENE-040426-705]	0.334949	kng1_vs_all_other_cells	pdia2	pdia2
g6pca.2	1.44722e-267	0.413524	0.134	0.003	2.8063e-263	kng1	ENSDARG00000013721	g6pca.2	https://zfin.org/ZDB-GENE-050309-17	glucose-6-phosphatase a, catalytic subunit, tandem duplicate 2 [Source:ZFIN;Acc:ZDB-GENE-050309-17]	2.47508	kng1_vs_all_other_cells	g6pca.2	g6pca.2
aqp12	8.10669e-159	0.409069	0.172	0.008	1.57197e-154	kng1	ENSDARG00000043279	aqp12	https://zfin.org/ZDB-GENE-040718-310	aquaporin 12 [Source:ZFIN;Acc:ZDB-GENE-040718-310]	1.51274	kng1_vs_all_other_cells	aqp12	aqp12
si:dkey-16p21.8	1.07071e-27	0.399968	0.146	0.029	2.0762e-23	kng1	ENSDARG00000096849	si:dkey-16p21.8	https://zfin.org/ZDB-GENE-131121-428	si:dkey-16p21.8 [Source:ZFIN;Acc:ZDB-GENE-131121-428]	0.29399	kng1_vs_all_other_cells	si:dkey-16p21.8	si:dkey-16p21.8
mpc1	0.00143754	0.398171	0.448	0.394	1	kng1	ENSDARG00000093448	mpc1	https://zfin.org/ZDB-GENE-040718-94	mitochondrial pyruvate carrier 1 [Source:ZFIN;Acc:ZDB-GENE-040718-94]	0.202829	kng1_vs_all_other_cells	mpc1	mpc1
si:ch211-240l19.6	7.24453e-48	0.392328	0.126	0.014	1.40479e-43	kng1	ENSDARG00000074613	si:ch211-240l19.6	https://zfin.org/ZDB-GENE-041210-328	si:ch211-240l19.6 [Source:ZFIN;Acc:ZDB-GENE-041210-328]	0.4449	kng1_vs_all_other_cells	si:ch211-240l19.6	si:ch211-240l19.6
hgd	1.93406e-34	0.391602	0.167	0.03	3.75034e-30	kng1	ENSDARG00000058005	hgd	https://zfin.org/ZDB-GENE-020802-5	homogentisate 1,2-dioxygenase [Source:ZFIN;Acc:ZDB-GENE-020802-5]	0.364046	kng1_vs_all_other_cells	hgd	hgd
cebpd	3.51079e-16	0.391043	0.167	0.051	6.80778e-12	kng1	ENSDARG00000087303	cebpd	https://zfin.org/ZDB-GENE-020111-4	CCAAT/enhancer binding protein (C/EBP), delta [Source:ZFIN;Acc:ZDB-GENE-020111-4]	0.213839	kng1_vs_all_other_cells	cebpd	cebpd
sepp1a	1.45337e-07	0.38814	0.753	0.589	0.00281823	kng1	ENSDARG00000093549	sepp1a	https://zfin.org/ZDB-GENE-030311-1	selenoprotein P, plasma, 1a [Source:ZFIN;Acc:ZDB-GENE-030311-1]	0.373649	kng1_vs_all_other_cells	sepp1a	selenop
ttc36	1.6826e-26	0.388028	0.134	0.025	3.26273e-22	kng1	ENSDARG00000011693	ttc36	https://zfin.org/ZDB-GENE-041114-87	tetratricopeptide repeat domain 36 [Source:ZFIN;Acc:ZDB-GENE-041114-87]	0.278697	kng1_vs_all_other_cells	ttc36	ttc36
aldh9a1a.1	1.29594e-06	0.387691	0.665	0.584	0.0251296	kng1	ENSDARG00000069100	aldh9a1a.1	https://zfin.org/ZDB-GENE-030131-1257	aldehyde dehydrogenase 9 family, member A1a, tandem duplicate 1 [Source:ZFIN;Acc:ZDB-GENE-030131-1257]	0.293573	kng1_vs_all_other_cells	aldh9a1a.1	aldh9a1a.1
rgrb	3.31166e-105	0.38758	0.117	0.006	6.42164e-101	kng1	ENSDARG00000098724	rgrb	https://zfin.org/ZDB-GENE-050522-447	retinal G protein coupled receptor b [Source:ZFIN;Acc:ZDB-GENE-050522-447]	0.884263	kng1_vs_all_other_cells	rgrb	rgrb
cyp2ad2	2.13402e-106	0.380587	0.117	0.006	4.13808e-102	kng1	ENSDARG00000021172	cyp2ad2	https://zfin.org/ZDB-GENE-020812-2	cytochrome P450, family 2, subfamily AD, polypeptide 2 [Source:ZFIN;Acc:ZDB-GENE-020812-2]	0.86831	kng1_vs_all_other_cells	cyp2ad2	cyp2ad2
cth	1.5683e-07	0.379777	0.159	0.076	0.0030411	kng1	ENSDARG00000074301	cth	https://zfin.org/ZDB-GENE-030131-774	cystathionase (cystathionine gamma-lyase) [Source:ZFIN;Acc:ZDB-GENE-030131-774]	0.126331	kng1_vs_all_other_cells	cth	cth
rmdn1	0.000389612	0.373223	0.318	0.241	1	kng1	ENSDARG00000074507	rmdn1	https://zfin.org/ZDB-GENE-070928-17	regulator of microtubule dynamics 1 [Source:ZFIN;Acc:ZDB-GENE-070928-17]	0.156605	kng1_vs_all_other_cells	rmdn1	rmdn1
pgm1	9.36607e-12	0.372784	0.18	0.071	1.81617e-07	kng1	ENSDARG00000013561	pgm1	https://zfin.org/ZDB-GENE-040426-1245	phosphoglucomutase 1 [Source:ZFIN;Acc:ZDB-GENE-040426-1245]	0.170115	kng1_vs_all_other_cells	pgm1	pgm1
dap	2.68817e-05	0.37001	0.347	0.251	0.521262	kng1	ENSDARG00000000069	dap	https://zfin.org/ZDB-GENE-000511-3	death-associated protein [Source:ZFIN;Acc:ZDB-GENE-000511-3]	0.1775	kng1_vs_all_other_cells	dap	dap
cbr1l	0.00214543	0.366943	0.431	0.385	1	kng1	ENSDARG00000021149	cbr1l	https://zfin.org/ZDB-GENE-030131-9642	carbonyl reductase 1-like [Source:ZFIN;Acc:ZDB-GENE-030131-9642]	0.177048	kng1_vs_all_other_cells	cbr1l	cbr1l
SERP1	0.000135443	0.362977	0.603	0.575	1	kng1	ENSDARG00000076223	SERP1	https://zfin.org/ZDB-GENE-040718-312	stress associated endoplasmic reticulum protein 1 [Source:HGNC Symbol;Acc:HGNC:10759]	0.229533	kng1_vs_all_other_cells	SERP1	SERP1
lpin1	2.13806e-05	0.357813	0.163	0.086	0.414592	kng1	ENSDARG00000020239	lpin1	https://zfin.org/ZDB-GENE-080722-2	lipin 1 [Source:ZFIN;Acc:ZDB-GENE-080722-2]	0.110544	kng1_vs_all_other_cells	lpin1	lpin1
serpinc1	1.96034e-102	0.349983	0.109	0.005	3.80129e-98	kng1	ENSDARG00000042684	serpinc1	https://zfin.org/ZDB-GENE-030131-264	serpin peptidase inhibitor, clade C (antithrombin), member 1 [Source:ZFIN;Acc:ZDB-GENE-030131-264]	0.83163	kng1_vs_all_other_cells	serpinc1	serpinc1
cox7a1	1.29657e-16	0.348109	0.167	0.052	2.51419e-12	kng1	ENSDARG00000069464	cox7a1	https://zfin.org/ZDB-GENE-060929-340	cytochrome c oxidase subunit VIIa polypeptide 1 (muscle) [Source:ZFIN;Acc:ZDB-GENE-060929-340]	0.1867	kng1_vs_all_other_cells	cox7a1	cox7a1
akr1b1	2.32795e-41	0.339422	0.117	0.014	4.51412e-37	kng1	ENSDARG00000006215	akr1b1	https://zfin.org/ZDB-GENE-040625-7	aldo-keto reductase family 1, member B1 (aldose reductase) [Source:ZFIN;Acc:ZDB-GENE-040625-7]	0.331882	kng1_vs_all_other_cells	akr1b1	akr1b1.1
gstz1	5.22624e-11	0.333083	0.159	0.061	1.01342e-06	kng1	ENSDARG00000027984	gstz1	https://zfin.org/ZDB-GENE-040718-184	glutathione S-transferase zeta 1 [Source:ZFIN;Acc:ZDB-GENE-040718-184]	0.138044	kng1_vs_all_other_cells	gstz1	gstz1
gstz1	5.22624e-11	0.333083	0.159	0.061	1.01342e-06	kng1	ENSDARG00000027984	gstz1	https://zfin.org/ZDB-GENE-040718-184	glutathione S-transferase zeta 1 [Source:ZFIN;Acc:ZDB-GENE-040718-184]	0.138044	kng1_vs_all_other_cells	gstz1	gstz1
suclg1	1.82548e-06	0.332004	0.816	0.756	0.0353979	kng1	ENSDARG00000052712	suclg1	https://zfin.org/ZDB-GENE-040912-101	succinate-CoA ligase, alpha subunit [Source:ZFIN;Acc:ZDB-GENE-040912-101]	0.292417	kng1_vs_all_other_cells	suclg1	suclg1
cat	6.92979e-13	0.320443	0.184	0.071	1.34375e-08	kng1	ENSDARG00000104702	cat	https://zfin.org/ZDB-GENE-000210-20	catalase [Source:ZFIN;Acc:ZDB-GENE-000210-20]	0.152802	kng1_vs_all_other_cells	cat	cat
sult6b1	0.00753841	0.319054	0.435	0.392	1	kng1	ENSDARG00000086826	sult6b1	https://zfin.org/ZDB-GENE-050417-228	sulfotransferase family, cytosolic, 6b, member 1 [Source:ZFIN;Acc:ZDB-GENE-050417-228]	0.154013	kng1_vs_all_other_cells	sult6b1	sult6b1
acadm	0.000256916	0.317352	0.414	0.34	1	kng1	ENSDARG00000038900	acadm	https://zfin.org/ZDB-GENE-040426-1945	acyl-CoA dehydrogenase, C-4 to C-12 straight chain [Source:ZFIN;Acc:ZDB-GENE-040426-1945]	0.159979	kng1_vs_all_other_cells	acadm	acadm
sb:cb1058	1.13707e-15	0.316387	0.151	0.045	2.20489e-11	kng1	ENSDARG00000099819	sb:cb1058	https://zfin.org/ZDB-GENE-040108-9	sb:cb1058 [Source:ZFIN;Acc:ZDB-GENE-040108-9]	0.16031	kng1_vs_all_other_cells	sb:cb1058	sb:cb1058
BX908782.1	2.20295e-16	0.315076	0.121	0.03	4.27174e-12	kng1	ENSDARG00000098957	BX908782.1	https://zfin.org/		0.153768	kng1_vs_all_other_cells	BX908782.1
fahd1	3.0064e-06	0.313875	0.146	0.072	0.058297	kng1	ENSDARG00000031657	fahd1	https://zfin.org/ZDB-GENE-050522-448	fumarylacetoacetate hydrolase domain containing 1 [Source:ZFIN;Acc:ZDB-GENE-050522-448]	0.0929245	kng1_vs_all_other_cells	fahd1	fahd1
aldh1l1	5.146e-12	0.312939	0.209	0.088	9.97862e-08	kng1	ENSDARG00000077004	aldh1l1	https://zfin.org/ZDB-GENE-100519-4	aldehyde dehydrogenase 1 family, member L1 [Source:ZFIN;Acc:ZDB-GENE-100519-4]	0.155335	kng1_vs_all_other_cells	aldh1l1	aldh1l1
zgc:77439	2.93217e-20	0.31253	0.134	0.031	5.68577e-16	kng1	ENSDARG00000039211	zgc:77439	https://zfin.org/ZDB-GENE-031010-24	zgc:77439 [Source:ZFIN;Acc:ZDB-GENE-031010-24]	0.181026	kng1_vs_all_other_cells	zgc:77439	zgc:77439
dhdhl	9.58561e-05	0.300214	0.138	0.076	1	kng1	ENSDARG00000028336	dhdhl	https://zfin.org/ZDB-GENE-040426-2180	dihydrodiol dehydrogenase (dimeric), like [Source:ZFIN;Acc:ZDB-GENE-040426-2180]	0.0752272	kng1_vs_all_other_cells	dhdhl	dhdhl
fn1b	8.75488e-50	0.294991	0.121	0.013	1.69766e-45	kng1	ENSDARG00000006526	fn1b	https://zfin.org/ZDB-GENE-030131-6545	fibronectin 1b [Source:ZFIN;Acc:ZDB-GENE-030131-6545]	0.332228	kng1_vs_all_other_cells	fn1b	fn1b
ddt	0.0015486	0.287917	0.285	0.22	1	kng1	ENSDARG00000044751	ddt	https://zfin.org/ZDB-GENE-040625-160	D-dopachrome tautomerase [Source:ZFIN;Acc:ZDB-GENE-040625-160]	0.1063	kng1_vs_all_other_cells	ddt	ddt
nit1	0.00217079	0.287811	0.184	0.124	1	kng1	ENSDARG00000070116	nit1	https://zfin.org/ZDB-GENE-040912-65	nitrilase 1 [Source:ZFIN;Acc:ZDB-GENE-040912-65]	0.0785818	kng1_vs_all_other_cells	nit1	nit1
pvalb2	1.45855e-06	0.277916	0.121	0.053	0.0282828	kng1	ENSDARG00000002768	pvalb2	https://zfin.org/ZDB-GENE-000322-4	parvalbumin 2 [Source:ZFIN;Acc:ZDB-GENE-000322-4]	0.0767731	kng1_vs_all_other_cells	pvalb2	pvalb2
hspe1	0.00622322	0.275054	0.544	0.494	1	kng1	ENSDARG00000056167	hspe1	https://zfin.org/ZDB-GENE-000906-2	heat shock 10 protein 1 [Source:ZFIN;Acc:ZDB-GENE-000906-2]	0.164774	kng1_vs_all_other_cells	hspe1	hspe1
echs1	0.00317156	0.274178	0.372	0.315	1	kng1	ENSDARG00000001578	echs1	https://zfin.org/ZDB-GENE-030616-617	enoyl CoA hydratase, short chain, 1, mitochondrial [Source:ZFIN;Acc:ZDB-GENE-030616-617]	0.12045	kng1_vs_all_other_cells	echs1	echs1
zgc:85789	0.00168676	0.26727	0.218	0.158	1	kng1	ENSDARG00000100254	zgc:85789	https://zfin.org/ZDB-GENE-030131-1069	zgc:85789 [Source:ZFIN;Acc:ZDB-GENE-030131-1069]	0.0803909	kng1_vs_all_other_cells	zgc:85789
prdx6	0.00956937	0.26543	0.46	0.413	1	kng1	ENSDARG00000043511	prdx6	https://zfin.org/ZDB-GENE-040426-1778	peroxiredoxin 6 [Source:ZFIN;Acc:ZDB-GENE-040426-1778]	0.135993	kng1_vs_all_other_cells	prdx6	prdx6
si:ch73-281k2.5	1.90703e-05	0.261155	0.176	0.097	0.369792	kng1	ENSDARG00000104329	si:ch73-281k2.5	https://zfin.org/ZDB-GENE-141222-10	si:ch73-281k2.5 [Source:ZFIN;Acc:ZDB-GENE-141222-10]	0.0833972	kng1_vs_all_other_cells	si:ch73-281k2.5	si:ch73-281k2.5
fam213aa	7.89982e-06	0.259665	0.259	0.161	0.153185	kng1	ENSDARG00000057378	fam213aa	https://zfin.org/ZDB-GENE-030131-2459	family with sequence similarity 213, member Aa [Source:ZFIN;Acc:ZDB-GENE-030131-2459]	0.10819	kng1_vs_all_other_cells	fam213aa	selenou1a
shmt1	0.00664695	0.256659	0.31	0.255	1	kng1	ENSDARG00000052816	shmt1	https://zfin.org/ZDB-GENE-040426-1558	serine hydroxymethyltransferase 1 (soluble) [Source:ZFIN;Acc:ZDB-GENE-040426-1558]	0.0967252	kng1_vs_all_other_cells	shmt1	shmt1
sh3bgrl	4.34847e-06	-0.250283	0.238	0.375	0.0843212	kng1	ENSDARG00000058302	sh3bgrl	https://zfin.org/ZDB-GENE-040426-1376	SH3 domain binding glutamate-rich protein like [Source:ZFIN;Acc:ZDB-GENE-040426-1376]	-0.0378054	kng1_vs_all_other_cells	sh3bgrl	sh3bgrl
kiaa0101	0.00403041	-0.250845	0.113	0.182	1	kng1	ENSDARG00000097691	kiaa0101	https://zfin.org/ZDB-GENE-131127-543	KIAA0101 [Source:ZFIN;Acc:ZDB-GENE-131127-543]	-0.0175991	kng1_vs_all_other_cells	kiaa0101	pclaf
FP015862.2	0.000191928	-0.251009	0.251	0.369	1	kng1	ENSDARG00000097470	FP015862.2	https://zfin.org/		-0.0428559	kng1_vs_all_other_cells	FP015862.2	FP015862.2
arpc4	1.65785e-07	-0.25128	0.653	0.807	0.00321474	kng1	ENSDARG00000054063	arpc4	https://zfin.org/ZDB-GENE-010724-9	actin related protein 2/3 complex, subunit 4 [Source:ZFIN;Acc:ZDB-GENE-010724-9]	-0.132773	kng1_vs_all_other_cells	arpc4	arpc4
arpc4	1.65785e-07	-0.25128	0.653	0.807	0.00321474	kng1	ENSDARG00000054063	arpc4	https://zfin.org/ZDB-GENE-010724-9	actin related protein 2/3 complex, subunit 4 [Source:ZFIN;Acc:ZDB-GENE-010724-9]	-0.132773	kng1_vs_all_other_cells	arpc4	arpc4
rhogb	9.46813e-08	-0.253353	0.494	0.65	0.00183596	kng1	ENSDARG00000004301	rhogb	https://zfin.org/ZDB-GENE-030131-8877	ras homolog family member Gb [Source:ZFIN;Acc:ZDB-GENE-030131-8877]	-0.0951188	kng1_vs_all_other_cells	rhogb	rhogb
si:ch211-212k18.7	0.00218108	-0.255605	0.711	0.806	1	kng1	ENSDARG00000055504	si:ch211-212k18.7	https://zfin.org/ZDB-GENE-030131-1312	si:ch211-212k18.7 [Source:ZFIN;Acc:ZDB-GENE-030131-1312]	-0.160315	kng1_vs_all_other_cells	si:ch211-212k18.7	si:ch211-212k18.7
tmsb4x	3.98337e-14	-0.255816	1	1	7.72415e-10	kng1	ENSDARG00000077777	tmsb4x	https://zfin.org/ZDB-GENE-030131-8304	thymosin, beta 4 x [Source:ZFIN;Acc:ZDB-GENE-030131-8304]	-0.255816	kng1_vs_all_other_cells	tmsb4x	tmsb4x
cirbpa	2.29906e-06	-0.256589	0.523	0.673	0.0445811	kng1	ENSDARG00000103672	cirbpa	https://zfin.org/ZDB-GENE-050417-329	cold inducible RNA binding protein a [Source:ZFIN;Acc:ZDB-GENE-050417-329]	-0.104286	kng1_vs_all_other_cells	cirbpa	cirbpa
gapdhs	2.20332e-09	-0.25928	0.753	0.905	4.27246e-05	kng1	ENSDARG00000039914	gapdhs	https://zfin.org/ZDB-GENE-020913-1	glyceraldehyde-3-phosphate dehydrogenase, spermatogenic [Source:ZFIN;Acc:ZDB-GENE-020913-1]	-0.162446	kng1_vs_all_other_cells	gapdhs	gapdhs
birc2	0.000309335	-0.260958	0.23	0.34	1	kng1	ENSDARG00000044619	birc2	https://zfin.org/ZDB-GENE-030825-6	baculoviral IAP repeat containing 2 [Source:ZFIN;Acc:ZDB-GENE-030825-6]	-0.040602	kng1_vs_all_other_cells	birc2	birc2
actb1	3.06898e-08	-0.261206	0.971	0.994	0.000595107	kng1	ENSDARG00000037746	actb1	https://zfin.org/ZDB-GENE-000329-1	actin, beta 1 [Source:ZFIN;Acc:ZDB-GENE-000329-1]	-0.247762	kng1_vs_all_other_cells	actb1	actb1
arpc2	5.90455e-10	-0.264626	0.82	0.932	1.14495e-05	kng1	ENSDARG00000075989	arpc2	https://zfin.org/ZDB-GENE-030131-5276	actin related protein 2/3 complex, subunit 2 [Source:ZFIN;Acc:ZDB-GENE-030131-5276]	-0.190917	kng1_vs_all_other_cells	arpc2	arpc2
CR318588.4	2.30814e-05	-0.265445	1	1	0.447571	kng1	ENSDARG00000095556	CR318588.4	https://zfin.org/		-0.265445	kng1_vs_all_other_cells	CR318588.4	CR318588.4
si:dkey-10p5.7	1.68959e-05	-0.265529	0.05	0.15	0.327628	kng1	ENSDARG00000098787	si:dkey-10p5.7	https://zfin.org/ZDB-GENE-061207-47	si:dkey-10p5.7 [Source:ZFIN;Acc:ZDB-GENE-061207-47]	-0.00442548	kng1_vs_all_other_cells	si:dkey-10p5.7	cd7al
cst14b.1	0.000608132	-0.266704	0.435	0.534	1	kng1	ENSDARG00000045980	cst14b.1	https://zfin.org/ZDB-GENE-061013-189	cystatin 14b, tandem duplicate 1 [Source:ZFIN;Acc:ZDB-GENE-061013-189]	-0.0945078	kng1_vs_all_other_cells	cst14b.1
s100v1	0.00756561	-0.271224	0.05	0.101	1	kng1	ENSDARG00000070427	s100v1	https://zfin.org/ZDB-GENE-080407-1	S100 calcium binding protein V1 [Source:ZFIN;Acc:ZDB-GENE-080407-1]	-0.00671346	kng1_vs_all_other_cells	s100v1	s100v1
calm3b	5.85743e-08	-0.271396	0.339	0.515	0.00113581	kng1	ENSDARG00000074057	calm3b	https://zfin.org/ZDB-GENE-030131-5590	calmodulin 3b (phosphorylase kinase, delta) [Source:ZFIN;Acc:ZDB-GENE-030131-527]	-0.0605612	kng1_vs_all_other_cells	calm3b	calm3b
calm3b	5.85743e-08	-0.271396	0.339	0.515	0.00113581	kng1	ENSDARG00000074057	calm3b	https://zfin.org/ZDB-GENE-030131-5590	calmodulin 3b (phosphorylase kinase, delta) [Source:ZFIN;Acc:ZDB-GENE-030131-527]	-0.0605612	kng1_vs_all_other_cells	calm3b	calm3b
calm3b	5.85743e-08	-0.271396	0.339	0.515	0.00113581	kng1	ENSDARG00000074057	calm3b	https://zfin.org/ZDB-GENE-030131-5590	calmodulin 3b (phosphorylase kinase, delta) [Source:ZFIN;Acc:ZDB-GENE-030131-527]	-0.0605612	kng1_vs_all_other_cells	calm3b	calm3b
calm3b	5.85743e-08	-0.271396	0.339	0.515	0.00113581	kng1	ENSDARG00000074057	calm3b	https://zfin.org/ZDB-GENE-030131-5590	calmodulin 3b (phosphorylase kinase, delta) [Source:ZFIN;Acc:ZDB-GENE-030131-527]	-0.0605612	kng1_vs_all_other_cells	calm3b	calm3b
sri	4.83659e-05	-0.272293	0.444	0.557	0.937863	kng1	ENSDARG00000058593	sri	https://zfin.org/ZDB-GENE-040426-1356	sorcin [Source:ZFIN;Acc:ZDB-GENE-040426-1356]	-0.0963711	kng1_vs_all_other_cells	sri	sri
CR974440.2	0.00289582	-0.273677	0.297	0.383	1	kng1	ENSDARG00000106153	CR974440.2	https://zfin.org/		-0.0630308	kng1_vs_all_other_cells	CR974440.2
arpc3	2.41512e-08	-0.275765	0.841	0.914	0.000468317	kng1	ENSDARG00000057882	arpc3	https://zfin.org/ZDB-GENE-040625-107	actin related protein 2/3 complex, subunit 3 [Source:ZFIN;Acc:ZDB-GENE-040625-107]	-0.213396	kng1_vs_all_other_cells	arpc3	arpc3
rac2	8.59719e-08	-0.280659	0.724	0.857	0.00166708	kng1	ENSDARG00000038010	rac2	https://zfin.org/ZDB-GENE-040625-27	ras-related C3 botulinum toxin substrate 2 (rho family, small GTP binding protein Rac2) [Source:ZFIN;Acc:ZDB-GENE-040625-27]	-0.171662	kng1_vs_all_other_cells	rac2	rac2
ANPEP	0.00395514	-0.285948	0.105	0.173	1	kng1	ENSDARG00000089706	ANPEP	https://zfin.org/ZDB-GENE-141215-4	alanyl aminopeptidase, membrane [Source:HGNC Symbol;Acc:HGNC:500]	-0.018223	kng1_vs_all_other_cells	ANPEP	si:ch211-276a23.5
lcp1	4.21828e-09	-0.287483	0.799	0.909	8.17966e-05	kng1	ENSDARG00000023188	lcp1	https://zfin.org/ZDB-GENE-991213-5	lymphocyte cytosolic protein 1 (L-plastin) [Source:ZFIN;Acc:ZDB-GENE-991213-5]	-0.201902	kng1_vs_all_other_cells	lcp1	lcp1
vaspa	2.47627e-06	-0.290547	0.067	0.185	0.0480174	kng1	ENSDARG00000099690	vaspa	https://zfin.org/ZDB-GENE-070424-68	vasodilator-stimulated phosphoprotein a [Source:ZFIN;Acc:ZDB-GENE-070424-68]	-0.00705008	kng1_vs_all_other_cells	vaspa	vaspa
abi3a	7.44978e-08	-0.293877	0.13	0.289	0.00144459	kng1	ENSDARG00000060072	abi3a	https://zfin.org/ZDB-GENE-060929-958	ABI family, member 3a [Source:ZFIN;Acc:ZDB-GENE-060929-958]	-0.0171852	kng1_vs_all_other_cells	abi3a	abi3a
scinlb	0.00467647	-0.293992	0.146	0.218	1	kng1	ENSDARG00000058348	scinlb	https://zfin.org/ZDB-GENE-040426-2068	scinderin like b [Source:ZFIN;Acc:ZDB-GENE-040426-2068]	-0.0287464	kng1_vs_all_other_cells	scinlb	scinlb
aqp3a	0.000121225	-0.294472	0.067	0.157	1	kng1	ENSDARG00000003808	aqp3a	https://zfin.org/ZDB-GENE-040426-2826	aquaporin 3a [Source:ZFIN;Acc:ZDB-GENE-040426-2826]	-0.00841965	kng1_vs_all_other_cells	aqp3a	aqp3a
h3f3a	9.07704e-06	-0.297001	0.661	0.777	0.176013	kng1	ENSDARG00000020504	h3f3a	https://zfin.org/ZDB-GENE-050417-65	H3 histone, family 3A [Source:ZFIN;Acc:ZDB-GENE-040426-1928]	-0.167009	kng1_vs_all_other_cells	h3f3a	h3f3b.1
kctd5a	4.66663e-08	-0.29925	0.197	0.36	0.000904906	kng1	ENSDARG00000015722	kctd5a	https://zfin.org/ZDB-GENE-030131-727	potassium channel tetramerization domain containing 5a [Source:ZFIN;Acc:ZDB-GENE-030131-727]	-0.03226	kng1_vs_all_other_cells	kctd5a	kctd5a
si:cabz01074946.1	0.000964733	-0.30093	0.23	0.334	1	kng1	ENSDARG00000090396	si:cabz01074946.1	https://zfin.org/ZDB-GENE-160113-134	si:cabz01074946.1 [Source:ZFIN;Acc:ZDB-GENE-160113-134]	-0.0476622	kng1_vs_all_other_cells	si:cabz01074946.1	si:cabz01074946.1
spi1b	1.03071e-10	-0.303326	0.774	0.88	1.99864e-06	kng1	ENSDARG00000000767	spi1b	https://zfin.org/ZDB-GENE-980526-164	Spi-1 proto-oncogene b [Source:ZFIN;Acc:ZDB-GENE-980526-164]	-0.206495	kng1_vs_all_other_cells	spi1b	spi1b
histh1l	0.00125185	-0.304111	0.51	0.599	1	kng1	ENSDARG00000035519	histh1l	https://zfin.org/ZDB-GENE-050417-145	histone H1 like [Source:ZFIN;Acc:ZDB-GENE-050417-145]	-0.132052	kng1_vs_all_other_cells	histh1l	histh1l
h2afvb	9.31994e-07	-0.308268	0.607	0.744	0.0180723	kng1	ENSDARG00000099214	h2afvb	https://zfin.org/ZDB-GENE-050506-24	H2A histone family, member Vb [Source:ZFIN;Acc:ZDB-GENE-050506-24]	-0.152663	kng1_vs_all_other_cells	h2afvb
ptmab	5.37441e-11	-0.309088	0.862	0.948	1.04215e-06	kng1	ENSDARG00000101766	ptmab	https://zfin.org/ZDB-GENE-030131-8681	prothymosin, alpha b [Source:ZFIN;Acc:ZDB-GENE-030131-8681]	-0.242263	kng1_vs_all_other_cells	ptmab	ptmab
sftpbb	2.49395e-05	-0.314461	0.343	0.482	0.483603	kng1	ENSDARG00000067566	sftpbb	https://zfin.org/ZDB-GENE-060526-155	surfactant protein Bb [Source:ZFIN;Acc:ZDB-GENE-060526-155]	-0.0767553	kng1_vs_all_other_cells	sftpbb	sftpbb
pfn1	1.37048e-12	-0.317353	0.992	0.999	2.6575e-08	kng1	ENSDARG00000088091	pfn1	https://zfin.org/ZDB-GENE-031002-33	profilin 1 [Source:ZFIN;Acc:ZDB-GENE-031002-33]	-0.312609	kng1_vs_all_other_cells	pfn1	pfn1
myl12.1	5.11183e-12	-0.31769	0.741	0.872	9.91235e-08	kng1	ENSDARG00000099766	myl12.1	https://zfin.org/ZDB-GENE-030131-4918	myosin, light chain 12, genome duplicate 1 [Source:ZFIN;Acc:ZDB-GENE-030131-4918]	-0.200043	kng1_vs_all_other_cells	myl12.1	myl12.1
hmga1a	1.12594e-05	-0.320447	0.427	0.565	0.218332	kng1	ENSDARG00000028335	hmga1a	https://zfin.org/ZDB-GENE-010502-1	high mobility group AT-hook 1a [Source:ZFIN;Acc:ZDB-GENE-010502-1]	-0.10341	kng1_vs_all_other_cells	hmga1a	hmga1a
si:ch211-207n23.2	0.0033883	-0.32739	0.059	0.12	1	kng1	ENSDARG00000097157	si:ch211-207n23.2	https://zfin.org/ZDB-GENE-131121-310	si:ch211-207n23.2 [Source:ZFIN;Acc:ZDB-GENE-131121-310]	-0.00949705	kng1_vs_all_other_cells	si:ch211-207n23.2	si:ch211-207n23.2
ccr9a	1.67288e-05	-0.340725	0.188	0.316	0.324389	kng1	ENSDARG00000055186	ccr9a	https://zfin.org/ZDB-GENE-060130-125	chemokine (C-C motif) receptor 9a [Source:ZFIN;Acc:ZDB-GENE-060130-125]	-0.0381095	kng1_vs_all_other_cells	ccr9a	ccr9a
si:ch211-222l21.1	0.0065049	-0.342683	0.276	0.348	1	kng1	ENSDARG00000076532	si:ch211-222l21.1	https://zfin.org/ZDB-GENE-030131-247	si:ch211-222l21.1 [Source:ZFIN;Acc:ZDB-GENE-030131-247]	-0.075012	kng1_vs_all_other_cells	si:ch211-222l21.1	si:ch211-222l21.1
FP085399.2	0.000217187	-0.345018	0.109	0.206	1	kng1	ENSDARG00000103738	FP085399.2	https://zfin.org/		-0.0198988	kng1_vs_all_other_cells	FP085399.2	FP085399.2
arpc1b	1.52917e-12	-0.348151	0.833	0.94	2.96522e-08	kng1	ENSDARG00000027063	arpc1b	https://zfin.org/ZDB-GENE-030131-7414	actin related protein 2/3 complex, subunit 1B [Source:ZFIN;Acc:ZDB-GENE-030131-7414]	-0.256998	kng1_vs_all_other_cells	arpc1b	arpc1b
ponzr6	0.00016594	-0.348211	0.075	0.162	1	kng1	ENSDARG00000036382	ponzr6	https://zfin.org/ZDB-GENE-081104-326	plac8 onzin related protein 6 [Source:ZFIN;Acc:ZDB-GENE-081104-326]	-0.0120907	kng1_vs_all_other_cells	ponzr6	ponzr6
lasp1	4.35099e-12	-0.34925	0.603	0.788	8.43701e-08	kng1	ENSDARG00000057867	lasp1	https://zfin.org/ZDB-GENE-030131-1936	LIM and SH3 protein 1 [Source:ZFIN;Acc:ZDB-GENE-030131-1936]	-0.161155	kng1_vs_all_other_cells	lasp1	lasp1
CR936442.2	0.00115249	-0.354368	0.628	0.711	1	kng1	ENSDARG00000107994	CR936442.2	https://zfin.org/		-0.196564	kng1_vs_all_other_cells	CR936442.2
CT030188.1	0.000247466	-0.355471	0.222	0.331	1	kng1	ENSDARG00000099385	CT030188.1	https://zfin.org/		-0.0529275	kng1_vs_all_other_cells	CT030188.1	lsp1b
hmgb2b	0.000246094	-0.355585	0.435	0.531	1	kng1	ENSDARG00000053990	hmgb2b	https://zfin.org/ZDB-GENE-040912-122	high mobility group box 2b [Source:ZFIN;Acc:ZDB-GENE-040912-122]	-0.126715	kng1_vs_all_other_cells	hmgb2b	hmgb2b
wasa	2.99454e-08	-0.356938	0.322	0.504	0.000580671	kng1	ENSDARG00000015149	wasa	https://zfin.org/ZDB-GENE-081104-419	Wiskott-Aldrich syndrome (eczema-thrombocytopenia) a [Source:ZFIN;Acc:ZDB-GENE-081104-419]	-0.0734301	kng1_vs_all_other_cells	wasa	wasa
FP015823.2	0.00761231	-0.364911	0.105	0.169	1	kng1	ENSDARG00000094975	FP015823.2	https://zfin.org/		-0.0238056	kng1_vs_all_other_cells	FP015823.2	si:ch211-214p16.2
si:ch211-284o19.8	3.49172e-05	-0.365212	0.117	0.232	0.67708	kng1	ENSDARG00000053836	si:ch211-284o19.8	https://zfin.org/ZDB-GENE-070912-289	si:ch211-284o19.8 [Source:ZFIN;Acc:ZDB-GENE-070912-289]	-0.0215491	kng1_vs_all_other_cells	si:ch211-284o19.8	si:ch211-284o19.8
si:ch211-136m16.8	3.72778e-09	-0.379686	0.234	0.42	7.22853e-05	kng1	ENSDARG00000090767	si:ch211-136m16.8	https://zfin.org/ZDB-GENE-121214-301	si:ch211-136m16.8 [Source:ZFIN;Acc:ZDB-GENE-121214-301]	-0.0495002	kng1_vs_all_other_cells	si:ch211-136m16.8	si:ch211-136m16.8
arhgdig	2.51317e-13	-0.381183	0.686	0.857	4.87329e-09	kng1	ENSDARG00000004034	arhgdig	https://zfin.org/ZDB-GENE-040426-1493	Rho GDP dissociation inhibitor (GDI) gamma [Source:ZFIN;Acc:ZDB-GENE-040426-1493]	-0.209315	kng1_vs_all_other_cells	arhgdig	arhgdig
arpc5b	7.91553e-12	-0.384265	0.494	0.71	1.5349e-07	kng1	ENSDARG00000019062	arpc5b	https://zfin.org/ZDB-GENE-040120-7	actin related protein 2/3 complex, subunit 5B [Source:ZFIN;Acc:ZDB-GENE-040120-7]	-0.132077	kng1_vs_all_other_cells	arpc5b	arpc5b
ptmaa	1.47886e-15	-0.389047	0.849	0.942	2.86766e-11	kng1	ENSDARG00000021113	ptmaa	https://zfin.org/ZDB-GENE-030131-7647	prothymosin, alpha a [Source:ZFIN;Acc:ZDB-GENE-030131-7647]	-0.297692	kng1_vs_all_other_cells	ptmaa	ptmaa
lta4h	0.000301622	-0.41503	0.444	0.547	1	kng1	ENSDARG00000006029	lta4h	https://zfin.org/ZDB-GENE-040426-2477	leukotriene A4 hydrolase [Source:ZFIN;Acc:ZDB-GENE-040426-2477]	-0.149575	kng1_vs_all_other_cells	lta4h	lta4h
aif1l	1.98895e-06	-0.423977	0.372	0.524	0.0385678	kng1	ENSDARG00000009336	aif1l	https://zfin.org/ZDB-GENE-030131-9646	allograft inflammatory factor 1-like [Source:ZFIN;Acc:ZDB-GENE-030131-9646]	-0.111969	kng1_vs_all_other_cells	aif1l	aif1l
si:ch73-359m17.5	0.000820211	-0.445586	0.067	0.142	1	kng1	ENSDARG00000101088	si:ch73-359m17.5	https://zfin.org/ZDB-GENE-141212-366	si:ch73-359m17.5 [Source:ZFIN;Acc:ZDB-GENE-141212-366]	-0.0140862	kng1_vs_all_other_cells	si:ch73-359m17.5	si:ch73-359m17.5
hmgb2a	2.95845e-06	-0.464135	0.594	0.706	0.0573673	kng1	ENSDARG00000029722	hmgb2a	https://zfin.org/ZDB-GENE-051120-126	high mobility group box 2a [Source:ZFIN;Acc:ZDB-GENE-051120-126]	-0.23196	kng1_vs_all_other_cells	hmgb2a	hmgb2a
calm1b	2.06545e-06	-0.484858	0.096	0.218	0.0400512	kng1	ENSDARG00000034187	calm1b	https://zfin.org/ZDB-GENE-030131-5590	calmodulin 1b [Source:ZFIN;Acc:ZDB-GENE-030804-2]	-0.0204975	kng1_vs_all_other_cells	calm1b	calm1b
calm1b	2.06545e-06	-0.484858	0.096	0.218	0.0400512	kng1	ENSDARG00000034187	calm1b	https://zfin.org/ZDB-GENE-030131-5590	calmodulin 1b [Source:ZFIN;Acc:ZDB-GENE-030804-2]	-0.0204975	kng1_vs_all_other_cells	calm1b	calm1b
calm1b	2.06545e-06	-0.484858	0.096	0.218	0.0400512	kng1	ENSDARG00000034187	calm1b	https://zfin.org/ZDB-GENE-030131-5590	calmodulin 1b [Source:ZFIN;Acc:ZDB-GENE-030804-2]	-0.0204975	kng1_vs_all_other_cells	calm1b	calm1b
calm1b	2.06545e-06	-0.484858	0.096	0.218	0.0400512	kng1	ENSDARG00000034187	calm1b	https://zfin.org/ZDB-GENE-030131-5590	calmodulin 1b [Source:ZFIN;Acc:ZDB-GENE-030804-2]	-0.0204975	kng1_vs_all_other_cells	calm1b	calm1b
srgn	2.94001e-05	-0.485709	0.586	0.691	0.570098	kng1	ENSDARG00000077069	srgn	https://zfin.org/ZDB-GENE-030131-7127	serglycin [Source:ZFIN;Acc:ZDB-GENE-030131-7127]	-0.241376	kng1_vs_all_other_cells	srgn	srgn
cfl1l	4.87594e-05	-0.520871	0.13	0.237	0.945494	kng1	ENSDARG00000012972	cfl1l	https://zfin.org/ZDB-GENE-040426-2770	cofilin 1 (non-muscle), like [Source:ZFIN;Acc:ZDB-GENE-040426-2770]	-0.0371423	kng1_vs_all_other_cells	cfl1l	cfl1l
ncf1	1.21054e-10	-0.521112	0.427	0.659	2.34735e-06	kng1	ENSDARG00000033735	ncf1	https://zfin.org/ZDB-GENE-031006-6	neutrophil cytosolic factor 1 [Source:ZFIN;Acc:ZDB-GENE-031006-6]	-0.144179	kng1_vs_all_other_cells	ncf1	ncf1
thy1	0.00414876	-0.533313	0.218	0.289	1	kng1	ENSDARG00000035018	thy1	https://zfin.org/ZDB-GENE-030131-8561	Thy-1 cell surface antigen [Source:ZFIN;Acc:ZDB-GENE-030131-8561]	-0.0876995	kng1_vs_all_other_cells	thy1	thy1
hmgn2	1.17635e-05	-0.551066	0.782	0.869	0.228105	kng1	ENSDARG00000099572	hmgn2	https://zfin.org/ZDB-GENE-051030-81	high mobility group nucleosomal binding domain 2 [Source:ZFIN;Acc:ZDB-GENE-051030-81]	-0.387791	kng1_vs_all_other_cells	hmgn2	hmgn2
FO704661.1	0.000235758	-0.575905	0.255	0.362	1	kng1	ENSDARG00000102758	FO704661.1	https://zfin.org/	gamma-glutamyl hydrolase precursor [Source:RefSeq peptide;Acc:NP_001243151]	-0.103448	kng1_vs_all_other_cells	FO704661.1	FO704661.1
npsn	0.000218381	-0.692234	0.117	0.216	1	kng1	ENSDARG00000010423	npsn	https://zfin.org/ZDB-GENE-040420-2	nephrosin [Source:ZFIN;Acc:ZDB-GENE-040420-2]	-0.0438703	kng1_vs_all_other_cells	npsn	npsn
cldnh	0.00884434	-0.794444	0.071	0.124	1	kng1	ENSDARG00000069503	cldnh	https://zfin.org/ZDB-GENE-010328-8	claudin h [Source:ZFIN;Acc:ZDB-GENE-010328-8]	-0.0322967	kng1_vs_all_other_cells	cldnh	cldnh
cxcl19	0.00764045	-0.821121	0.126	0.196	1	kng1	ENSDARG00000102776	cxcl19	https://zfin.org/ZDB-GENE-140708-2	chemokine (C-X-C motif) ligand 19 [Source:ZFIN;Acc:ZDB-GENE-140708-2]	-0.0665108	kng1_vs_all_other_cells	cxcl19	cxcl19

## Sheet: actn3b
Gene.name.uniq	p_val	avg_logFC	pct.1	pct.2	p_val_adj	cluster	Gene.stable.ID	Gene.name	ZFIN.ID	Gene.description	pete_score	ident	Ens91.Gene.name.uniq	Ens102.Gene.name.uniq
actc1b	2.24655e-301	3.86101	0.981	0.037	4.35629e-297	actn3b	ENSDARG00000099197	actc1b	https://zfin.org/ZDB-GENE-000322-1	actin, alpha, cardiac muscle 1b [Source:ZFIN;Acc:ZDB-GENE-000322-1]	100.424	actn3b_vs_all_other_cells	actc1b	actc1b
actc1b	2.24655e-301	3.86101	0.981	0.037	4.35629e-297	actn3b	ENSDARG00000099197	actc1b	https://zfin.org/ZDB-GENE-000322-1	actin, alpha, cardiac muscle 1b [Source:ZFIN;Acc:ZDB-GENE-000322-1]	100.424	actn3b_vs_all_other_cells	actc1b	actc1b
mylpfa	0	3.80601	0.774	0.016	0	actn3b	ENSDARG00000053254	mylpfa	https://zfin.org/ZDB-GENE-990712-15	myosin light chain, phosphorylatable, fast skeletal muscle a [Source:ZFIN;Acc:ZDB-GENE-990712-15]	142.505	actn3b_vs_all_other_cells	mylpfa	mylpfa
pvalb2	1.22119e-100	3.04404	0.679	0.053	2.36801e-96	actn3b	ENSDARG00000002768	pvalb2	https://zfin.org/ZDB-GENE-000322-4	parvalbumin 2 [Source:ZFIN;Acc:ZDB-GENE-000322-4]	26.4798	actn3b_vs_all_other_cells	pvalb2	pvalb2
pvalb1	3.53846e-156	2.95797	0.642	0.03	6.86143e-152	actn3b	ENSDARG00000037789	pvalb1	https://zfin.org/ZDB-GENE-040625-57	parvalbumin 1 [Source:ZFIN;Acc:ZDB-GENE-040625-57]	40.639	actn3b_vs_all_other_cells	pvalb1	pvalb1
tnnt3b	0	2.95679	0.811	0.013	0	actn3b	ENSDARG00000068457	tnnt3b	https://zfin.org/ZDB-GENE-030520-2	troponin T type 3b (skeletal, fast) [Source:ZFIN;Acc:ZDB-GENE-030520-2]	149.596	actn3b_vs_all_other_cells	tnnt3b	tnnt3b
myhz2	6.02169e-276	2.7918	0.151	0.001	1.16767e-271	actn3b	ENSDARG00000012944	myhz2	https://zfin.org/ZDB-GENE-020604-1	myosin, heavy polypeptide 2, fast muscle specific [Source:ZFIN;Acc:ZDB-GENE-020604-1]	63.6557	actn3b_vs_all_other_cells	myhz2	myhz2
mylz3	0	2.75597	0.679	0.016	0	actn3b	ENSDARG00000017441	mylz3	https://zfin.org/ZDB-GENE-000322-6	myosin, light polypeptide 3, skeletal muscle [Source:ZFIN;Acc:ZDB-GENE-000322-6]	79.4134	actn3b_vs_all_other_cells	mylz3	mylz3
tnni2b.1	0	2.66813	0.472	0.002	0	actn3b	ENSDARG00000035958	tnni2b.1	https://zfin.org/ZDB-GENE-050417-49	troponin I type 2b (skeletal, fast), tandem duplicate 1 [Source:ZFIN;Acc:ZDB-GENE-050417-49]	297.208	actn3b_vs_all_other_cells	tnni2b.1	tnni2b.1
ckmb	0	2.65935	0.736	0.005	0	actn3b	ENSDARG00000040565	ckmb	https://zfin.org/ZDB-GENE-040426-2128	creatine kinase, muscle b [Source:ZFIN;Acc:ZDB-GENE-040426-2128]	288.112	actn3b_vs_all_other_cells	ckmb	ckmb
myl1	0	2.62978	0.547	0.003	0	actn3b	ENSDARG00000014196	myl1	https://zfin.org/ZDB-GENE-030131-8109	myosin, light chain 1, alkali; skeletal, fast [Source:ZFIN;Acc:ZDB-GENE-030131-8109]	262.284	actn3b_vs_all_other_cells	myl1	myl1
atp2a1	0	2.61139	0.604	0.004	0	actn3b	ENSDARG00000020574	atp2a1	https://zfin.org/ZDB-GENE-020905-1	ATPase, Ca++ transporting, cardiac muscle, fast twitch 1 [Source:ZFIN;Acc:ZDB-GENE-020905-1]	238.169	actn3b_vs_all_other_cells	atp2a1	atp2a1
ckma	0	2.53568	0.792	0.008	0	actn3b	ENSDARG00000035327	ckma	https://zfin.org/ZDB-GENE-980526-109	creatine kinase, muscle a [Source:ZFIN;Acc:ZDB-GENE-980526-109]	198.818	actn3b_vs_all_other_cells	ckma	ckma
ttn.2	0	2.45415	0.434	0.006	0	actn3b	ENSDARG00000028213	ttn.2	https://zfin.org/ZDB-GENE-030113-2	titin, tandem duplicate 2 [Source:ZFIN;Acc:ZDB-GENE-030113-2]	77.0424	actn3b_vs_all_other_cells	ttn.2	ttn.2
pvalb4	0	2.37657	0.358	0.003	0	actn3b	ENSDARG00000024433	pvalb4	https://zfin.org/ZDB-GENE-040625-48	parvalbumin 4 [Source:ZFIN;Acc:ZDB-GENE-040625-48]	101.53	actn3b_vs_all_other_cells	pvalb4	pvalb4
ttn.1	6.09367e-272	2.23603	0.321	0.004	1.18162e-267	actn3b	ENSDARG00000000563	ttn.1	https://zfin.org/ZDB-GENE-030616-413	titin, tandem duplicate 1 [Source:ZFIN;Acc:ZDB-GENE-030616-413]	57.6008	actn3b_vs_all_other_cells	ttn.1	ttn.1
tpm2	1.16088e-22	2.21456	0.283	0.037	2.25106e-18	actn3b	ENSDARG00000104682	tpm2	https://zfin.org/ZDB-GENE-040625-114	tropomyosin 2 (beta) [Source:ZFIN;Acc:ZDB-GENE-040625-114]	4.79356	actn3b_vs_all_other_cells	tpm2	tpm2
tmsb	3.57186e-254	1.96371	0.415	0.007	6.9262e-250	actn3b	ENSDARG00000054911	tmsb	https://zfin.org/ZDB-GENE-050307-5	thymosin, beta [Source:ZFIN;Acc:ZDB-GENE-050307-5]	48.3143	actn3b_vs_all_other_cells	tmsb	tmsb
tpma	0	1.88349	0.604	0.008	0	actn3b	ENSDARG00000033683	tpma	https://zfin.org/ZDB-GENE-990415-269	alpha-tropomyosin [Source:ZFIN;Acc:ZDB-GENE-990415-269]	85.8909	actn3b_vs_all_other_cells	tpma	tpma
tnnc2	0	1.741	0.472	0.003	0	actn3b	ENSDARG00000070835	tnnc2	https://zfin.org/ZDB-GENE-000322-2	troponin C type 2 (fast) [Source:ZFIN;Acc:ZDB-GENE-000322-2]	129.289	actn3b_vs_all_other_cells	tnnc2	tnnc2
myhb	1.21885e-176	1.67993	0.132	0.001	2.36348e-172	actn3b	ENSDARG00000001993	myhb	https://zfin.org/ZDB-GENE-081124-1	myosin, heavy chain b [Source:ZFIN;Acc:ZDB-GENE-081124-1]	29.2711	actn3b_vs_all_other_cells	myhb	myhb
ak1	1.28715e-20	1.61383	0.623	0.173	2.49591e-16	actn3b	ENSDARG00000001950	ak1	https://zfin.org/ZDB-GENE-040822-37	adenylate kinase 1 [Source:ZFIN;Acc:ZDB-GENE-040822-37]	3.62067	actn3b_vs_all_other_cells	ak1	ak1
tnnt3a	0	1.60313	0.264	0.001	0	actn3b	ENSDARG00000030270	tnnt3a	https://zfin.org/ZDB-GENE-000322-3	troponin T type 3a (skeletal, fast) [Source:ZFIN;Acc:ZDB-GENE-000322-3]	111.731	actn3b_vs_all_other_cells	tnnt3a	tnnt3a
desma	0	1.54661	0.547	0.002	0	actn3b	ENSDARG00000058656	desma	https://zfin.org/ZDB-GENE-980526-221	desmin a [Source:ZFIN;Acc:ZDB-GENE-980526-221]	231.38	actn3b_vs_all_other_cells	desma	desma
pvalb7	1.8221e-09	1.5171	0.189	0.037	3.53323e-05	actn3b	ENSDARG00000034705	pvalb7	https://zfin.org/ZDB-GENE-040718-285	parvalbumin 7 [Source:ZFIN;Acc:ZDB-GENE-040718-285]	1.46465	actn3b_vs_all_other_cells	pvalb7	pvalb7
jam2a	2.79349e-44	1.40951	0.415	0.042	5.41686e-40	actn3b	ENSDARG00000058996	jam2a	https://zfin.org/ZDB-GENE-031204-3	junctional adhesion molecule 2a [Source:ZFIN;Acc:ZDB-GENE-031204-3]	5.77985	actn3b_vs_all_other_cells	jam2a	jam2a
atp2a1l	3.12402e-280	1.32748	0.321	0.004	6.05778e-276	actn3b	ENSDARG00000035458	atp2a1l	https://zfin.org/ZDB-GENE-041229-2	ATPase, Ca++ transporting, cardiac muscle, fast twitch 1 like [Source:ZFIN;Acc:ZDB-GENE-041229-2]	34.1963	actn3b_vs_all_other_cells	atp2a1l	atp2a1l
gamt	6.19113e-17	1.316	0.472	0.125	1.20052e-12	actn3b	ENSDARG00000070844	gamt	https://zfin.org/ZDB-GENE-051030-97	guanidinoacetate N-methyltransferase [Source:ZFIN;Acc:ZDB-GENE-051030-97]	2.34548	actn3b_vs_all_other_cells	gamt	gamt
rbm24a	2.16144e-172	1.27217	0.321	0.007	4.19124e-168	actn3b	ENSDARG00000102995	rbm24a	https://zfin.org/ZDB-GENE-040628-1	RNA binding motif protein 24a [Source:ZFIN;Acc:ZDB-GENE-040628-1]	18.7265	actn3b_vs_all_other_cells	rbm24a	rbm24a
myog	0	1.26005	0.189	0	0	actn3b	ENSDARG00000009438	myog	https://zfin.org/ZDB-GENE-980526-265	myogenin [Source:ZFIN;Acc:ZDB-GENE-980526-265]		actn3b_vs_all_other_cells	myog	myog
pabpc4	0	1.22501	0.434	0.001	0	actn3b	ENSDARG00000059259	pabpc4	https://zfin.org/ZDB-GENE-030131-9663	poly(A) binding protein, cytoplasmic 4 (inducible form) [Source:ZFIN;Acc:ZDB-GENE-030131-9663]	230.738	actn3b_vs_all_other_cells	pabpc4	pabpc4
vwde	2.9332e-67	1.22213	0.245	0.01	5.68777e-63	actn3b	ENSDARG00000103443	vwde	https://zfin.org/ZDB-GENE-060929-1226	von Willebrand factor D and EGF domains [Source:ZFIN;Acc:ZDB-GENE-060929-1226]	7.33582	actn3b_vs_all_other_cells	vwde	vwde
acta1a	7.58411e-245	1.16276	0.132	0.001	1.47063e-240	actn3b	ENSDARG00000036371	acta1a	https://zfin.org/ZDB-GENE-050417-267	actin, alpha 1a, skeletal muscle [Source:ZFIN;Acc:ZDB-GENE-050417-267]	20.26	actn3b_vs_all_other_cells	acta1a	acta1a
nme2b.2	2.47155e-12	1.15433	0.66	0.242	4.79258e-08	actn3b	ENSDARG00000099420	nme2b.2	https://zfin.org/ZDB-GENE-000210-33	NME/NM23 nucleoside diphosphate kinase 2b, tandem duplicate 2 [Source:ZFIN;Acc:ZDB-GENE-000210-33]	2.07779	actn3b_vs_all_other_cells	nme2b.2	nme2b.2
neb	7.71093e-217	1.10448	0.245	0.003	1.49523e-212	actn3b	ENSDARG00000032630	neb	https://zfin.org/ZDB-GENE-041111-216	nebulin [Source:ZFIN;Acc:ZDB-GENE-041111-216]	22.0988	actn3b_vs_all_other_cells	neb	neb
efhd1	0	1.02931	0.283	0.002	0	actn3b	ENSDARG00000043446	efhd1	https://zfin.org/ZDB-GENE-030131-7461	EF-hand domain family, member D1 [Source:ZFIN;Acc:ZDB-GENE-030131-7461]	41.2184	actn3b_vs_all_other_cells	efhd1	efhd1
fhl2a	6.71503e-46	1.01612	0.113	0.003	1.30211e-41	actn3b	ENSDARG00000042018	fhl2a	https://zfin.org/ZDB-GENE-040808-49	four and a half LIM domains 2a [Source:ZFIN;Acc:ZDB-GENE-040808-49]	4.32493	actn3b_vs_all_other_cells	fhl2a	fhl2a
hsp90aa1.1	2.70165e-53	1.01161	0.377	0.029	5.23878e-49	actn3b	ENSDARG00000010478	hsp90aa1.1	https://zfin.org/ZDB-GENE-990415-94	heat shock protein 90, alpha (cytosolic), class A member 1, tandem duplicate 1 [Source:ZFIN;Acc:ZDB-GENE-990415-94]	4.95792	actn3b_vs_all_other_cells	hsp90aa1.1	hsp90aa1.1
si:ch73-367p23.2	0	0.995325	0.264	0.001	0	actn3b	ENSDARG00000096257	si:ch73-367p23.2	https://zfin.org/ZDB-GENE-120215-61	si:ch73-367p23.2 [Source:ZFIN;Acc:ZDB-GENE-120215-61]	69.3701	actn3b_vs_all_other_cells	si:ch73-367p23.2	si:ch73-367p23.2
mylpfb	1.15426e-113	0.964203	0.245	0.006	2.23822e-109	actn3b	ENSDARG00000002589	mylpfb	https://zfin.org/ZDB-GENE-040912-115	myosin light chain, phosphorylatable, fast skeletal muscle b [Source:ZFIN;Acc:ZDB-GENE-040912-115]	9.64604	actn3b_vs_all_other_cells	mylpfb	mylpfb
tnni2a.4	1.11964e-212	0.957153	0.377	0.007	2.1711e-208	actn3b	ENSDARG00000029069	tnni2a.4	https://zfin.org/ZDB-GENE-040625-119	troponin I type 2a (skeletal, fast), tandem duplicate 4 [Source:ZFIN;Acc:ZDB-GENE-040625-119]	19.4342	actn3b_vs_all_other_cells	tnni2a.4	tnni2a.4
CABZ01078594.1	0	0.954588	0.491	0.001	0	actn3b	ENSDARG00000101809	CABZ01078594.1	https://zfin.org/		230.133	actn3b_vs_all_other_cells	CABZ01078594.1
bhmt	3.95108e-38	0.913265	0.453	0.053	7.66154e-34	actn3b	ENSDARG00000013430	bhmt	https://zfin.org/ZDB-GENE-030131-947	betaine-homocysteine methyltransferase [Source:ZFIN;Acc:ZDB-GENE-030131-947]	3.53604	actn3b_vs_all_other_cells	bhmt	bhmt
tnni2b.2	0	0.875941	0.321	0.001	0	actn3b	ENSDARG00000029995	tnni2b.2	https://zfin.org/ZDB-GENE-040801-9	troponin I type 2b (skeletal, fast), tandem duplicate 2 [Source:ZFIN;Acc:ZDB-GENE-040801-9]	90.2579	actn3b_vs_all_other_cells	tnni2b.2	tnni2b.2
mybphb	0	0.848204	0.302	0.002	0	actn3b	ENSDARG00000003081	mybphb	https://zfin.org/ZDB-GENE-030131-9794	myosin binding protein Hb [Source:ZFIN;Acc:ZDB-GENE-030131-9794]	38.6798	actn3b_vs_all_other_cells	mybphb	mybphb
tuba8l3	2.63173e-126	0.834369	0.302	0.008	5.10318e-122	actn3b	ENSDARG00000070155	tuba8l3	https://zfin.org/ZDB-GENE-040801-77	tubulin, alpha 8 like 3 [Source:ZFIN;Acc:ZDB-GENE-040801-77]	9.51223	actn3b_vs_all_other_cells	tuba8l3	tuba8l3
qkia	7.81983e-09	0.818892	0.453	0.183	0.000151634	actn3b	ENSDARG00000097478	qkia	https://zfin.org/ZDB-GENE-990415-230	QKI, KH domain containing, RNA binding a [Source:ZFIN;Acc:ZDB-GENE-990415-230]	0.918273	actn3b_vs_all_other_cells	qkia	qkia
klhl41b	0	0.785705	0.264	0	0	actn3b	ENSDARG00000006757	klhl41b	https://zfin.org/ZDB-GENE-030131-9875	kelch-like family member 41b [Source:ZFIN;Acc:ZDB-GENE-030131-9875]		actn3b_vs_all_other_cells	klhl41b	klhl41b
aldoab	1.30141e-19	0.783396	0.377	0.069	2.52356e-15	actn3b	ENSDARG00000034470	aldoab	https://zfin.org/ZDB-GENE-040426-2299	aldolase a, fructose-bisphosphate, b [Source:ZFIN;Acc:ZDB-GENE-040426-2299]	1.61367	actn3b_vs_all_other_cells	aldoab	aldoab
nexn	0	0.748799	0.321	0.001	0	actn3b	ENSDARG00000057317	nexn	https://zfin.org/ZDB-GENE-041114-92	nexilin (F actin binding protein) [Source:ZFIN;Acc:ZDB-GENE-041114-92]	77.157	actn3b_vs_all_other_cells	nexn	nexn
hspb1	1.72147e-88	0.727706	0.264	0.009	3.3381e-84	actn3b	ENSDARG00000041065	hspb1	https://zfin.org/ZDB-GENE-030326-4	heat shock protein, alpha-crystallin-related, 1 [Source:ZFIN;Acc:ZDB-GENE-030326-4]	5.63536	actn3b_vs_all_other_cells	hspb1	hspb1
acta1b	0	0.693107	0.302	0.002	0	actn3b	ENSDARG00000055618	acta1b	https://zfin.org/ZDB-GENE-030131-55	actin, alpha 1b, skeletal muscle [Source:ZFIN;Acc:ZDB-GENE-030131-55]	31.607	actn3b_vs_all_other_cells	acta1b	acta1b
mef2ca	2.79224e-213	0.687923	0.245	0.003	5.41442e-209	actn3b	ENSDARG00000029764	mef2ca	https://zfin.org/ZDB-GENE-980526-253	myocyte enhancer factor 2ca [Source:ZFIN;Acc:ZDB-GENE-980526-253]	13.7642	actn3b_vs_all_other_cells	mef2ca	mef2ca
gadd45ga	1.7009e-09	0.679668	0.226	0.049	3.29822e-05	actn3b	ENSDARG00000019417	gadd45ga	https://zfin.org/ZDB-GENE-040426-1882	growth arrest and DNA-damage-inducible, gamma a [Source:ZFIN;Acc:ZDB-GENE-040426-1882]	0.708464	actn3b_vs_all_other_cells	gadd45ga	gadd45ga
myhz1.1	1.32375e-85	0.655307	0.226	0.007	2.56688e-81	actn3b	ENSDARG00000067990	myhz1.1	https://zfin.org/ZDB-GENE-000322-5	myosin, heavy polypeptide 1.1, skeletal muscle [Source:ZFIN;Acc:ZDB-GENE-000322-5]	4.78149	actn3b_vs_all_other_cells	myhz1.1	myhz1.1
si:busm1-57f23.1	6.09375e-91	0.651906	0.245	0.007	1.18164e-86	actn3b	ENSDARG00000074425	si:busm1-57f23.1	https://zfin.org/ZDB-GENE-030616-512	si:busm1-57f23.1 [Source:ZFIN;Acc:ZDB-GENE-030616-512]	5.5901	actn3b_vs_all_other_cells	si:busm1-57f23.1	si:busm1-57f23.1
si:dkey-16p21.8	1.18536e-36	0.577117	0.321	0.029	2.29854e-32	actn3b	ENSDARG00000096849	si:dkey-16p21.8	https://zfin.org/ZDB-GENE-131121-428	si:dkey-16p21.8 [Source:ZFIN;Acc:ZDB-GENE-131121-428]	2.05058	actn3b_vs_all_other_cells	si:dkey-16p21.8	si:dkey-16p21.8
fabp3	0.000177525	0.576903	0.491	0.298	1	actn3b	ENSDARG00000023290	fabp3	https://zfin.org/ZDB-GENE-020318-2	fatty acid binding protein 3, muscle and heart [Source:ZFIN;Acc:ZDB-GENE-020318-2]	0.466713	actn3b_vs_all_other_cells	fabp3	fabp3
mef2aa	1.44069e-10	0.575012	0.377	0.107	2.79364e-06	actn3b	ENSDARG00000031756	mef2aa	https://zfin.org/ZDB-GENE-990415-163	myocyte enhancer factor 2aa [Source:ZFIN;Acc:ZDB-GENE-990415-163]	0.763793	actn3b_vs_all_other_cells	mef2aa	mef2aa
eif4ebp3l	7.48182e-08	0.567237	0.642	0.344	0.0014508	actn3b	ENSDARG00000041607	eif4ebp3l	https://zfin.org/ZDB-GENE-030826-26	eukaryotic translation initiation factor 4E binding protein 3, like [Source:ZFIN;Acc:ZDB-GENE-030826-26]	0.679635	actn3b_vs_all_other_cells	eif4ebp3l	eif4ebp3l
h1f0	1.21359e-05	0.538037	0.302	0.116	0.235327	actn3b	ENSDARG00000038559	h1f0	https://zfin.org/ZDB-GENE-030131-337	H1 histone family, member 0 [Source:ZFIN;Acc:ZDB-GENE-030131-337]	0.423027	actn3b_vs_all_other_cells	h1f0	h1-0
SLC27A2	0	0.532673	0.245	0.001	0	actn3b	ENSDARG00000067520	SLC27A2	https://zfin.org/ZDB-GENE-070209-32	solute carrier family 27 member 2 [Source:HGNC Symbol;Acc:HGNC:10996]	31.9737	actn3b_vs_all_other_cells	SLC27A2	zgc:158482
si:dkey-261h17.1	7.29079e-06	0.529275	0.113	0.023	0.141376	actn3b	ENSDARG00000095268	si:dkey-261h17.1	https://zfin.org/ZDB-GENE-030829-14	si:dkey-261h17.1 [Source:ZFIN;Acc:ZDB-GENE-030829-14]	0.29384	actn3b_vs_all_other_cells	si:dkey-261h17.1	si:dkey-261h17.1
pmp22b	3.5817e-19	0.525004	0.245	0.031	6.94528e-15	actn3b	ENSDARG00000060457	pmp22b	https://zfin.org/ZDB-GENE-060421-4337	peripheral myelin protein 22b [Source:ZFIN;Acc:ZDB-GENE-060421-4337]	1.01656	actn3b_vs_all_other_cells	pmp22b	pmp22b
jam2b	3.10461e-101	0.512427	0.17	0.003	6.02014e-97	actn3b	ENSDARG00000079071	jam2b	https://zfin.org/ZDB-GENE-080229-3	junctional adhesion molecule 2b [Source:ZFIN;Acc:ZDB-GENE-080229-3]	4.93638	actn3b_vs_all_other_cells	jam2b	jam2b
phlda2	1.32749e-35	0.511941	0.151	0.007	2.57414e-31	actn3b	ENSDARG00000042874	phlda2	https://zfin.org/ZDB-GENE-050522-73	pleckstrin homology-like domain, family A, member 2 [Source:ZFIN;Acc:ZDB-GENE-050522-73]	1.66754	actn3b_vs_all_other_cells	phlda2	phlda2
FQ323156.1	3.94249e-06	0.510144	0.528	0.259	0.0764488	actn3b	ENSDARG00000100697	FQ323156.1	https://zfin.org/		0.549112	actn3b_vs_all_other_cells	FQ323156.1	FQ323156.1
tob1b	2.77827e-08	0.507374	0.585	0.261	0.000538735	actn3b	ENSDARG00000021372	tob1b	https://zfin.org/ZDB-GENE-040426-2151	transducer of ERBB2, 1b [Source:ZFIN;Acc:ZDB-GENE-040426-2151]	0.665273	actn3b_vs_all_other_cells	tob1b	tob1b
rtn4b	5.89649e-06	0.492434	0.113	0.022	0.114339	actn3b	ENSDARG00000104347	rtn4b	https://zfin.org/ZDB-GENE-030710-2	reticulon 4b [Source:ZFIN;Acc:ZDB-GENE-030710-2]	0.285813	actn3b_vs_all_other_cells	rtn4b	rtn4b
MARK4	3.38709e-06	0.487411	0.358	0.139	0.0656791	actn3b	ENSDARG00000024966	MARK4	https://zfin.org/ZDB-GENE-121214-92	microtubule affinity regulating kinase 4 [Source:HGNC Symbol;Acc:HGNC:13538]	0.449414	actn3b_vs_all_other_cells	MARK4	MARK4
trim63b	6.99664e-151	0.483483	0.17	0.002	1.35672e-146	actn3b	ENSDARG00000086685	trim63b	https://zfin.org/ZDB-GENE-040426-1003	tripartite motif containing 63b [Source:ZFIN;Acc:ZDB-GENE-040426-1003]	6.98632	actn3b_vs_all_other_cells	trim63b	trim63b
fxr2	1.26187e-14	0.478632	0.264	0.046	2.44689e-10	actn3b	ENSDARG00000016260	fxr2	https://zfin.org/ZDB-GENE-040426-943	fragile X mental retardation, autosomal homolog 2 [Source:ZFIN;Acc:ZDB-GENE-040426-943]	0.72519	actn3b_vs_all_other_cells	fxr2	fxr2
mymk	0	0.478199	0.264	0.002	0	actn3b	ENSDARG00000103988	mymk	https://zfin.org/ZDB-GENE-040625-66	myomaker, myoblast fusion factor [Source:ZFIN;Acc:ZDB-GENE-040625-66]	16.6643	actn3b_vs_all_other_cells	mymk	mymk
txlnbb	0	0.475566	0.208	0	0	actn3b	ENSDARG00000076241	txlnbb	https://zfin.org/ZDB-GENE-070424-77	taxilin beta b [Source:ZFIN;Acc:ZDB-GENE-070424-77]		actn3b_vs_all_other_cells	txlnbb	txlnbb
prx	0	0.459566	0.17	0.001	0	actn3b	ENSDARG00000017246	prx	https://zfin.org/ZDB-GENE-030131-5790	periaxin [Source:ZFIN;Acc:ZDB-GENE-030131-5790]	13.2815	actn3b_vs_all_other_cells	prx	prx
syngr2b	1.80851e-54	0.457914	0.226	0.01	3.50689e-50	actn3b	ENSDARG00000104470	syngr2b	https://zfin.org/ZDB-GENE-070424-19	synaptogyrin 2b [Source:ZFIN;Acc:ZDB-GENE-070424-19]	2.33884	actn3b_vs_all_other_cells	syngr2b	syngr2b
ppp1r3ca	2.50051e-39	0.445909	0.189	0.01	4.84875e-35	actn3b	ENSDARG00000071005	ppp1r3ca	https://zfin.org/ZDB-GENE-040718-70	protein phosphatase 1, regulatory subunit 3Ca [Source:ZFIN;Acc:ZDB-GENE-040718-70]	1.59283	actn3b_vs_all_other_cells	ppp1r3ca	ppp1r3ca
rpl22l1	6.23982e-07	0.445812	0.981	0.929	0.0120996	actn3b	ENSDARG00000010244	rpl22l1	https://zfin.org/ZDB-GENE-060804-3	ribosomal protein L22-like 1 [Source:ZFIN;Acc:ZDB-GENE-060804-3]	0.461821	actn3b_vs_all_other_cells	rpl22l1	rpl22l1
slc38a5b	1.90471e-10	0.435193	0.34	0.092	3.69342e-06	actn3b	ENSDARG00000014587	slc38a5b	https://zfin.org/ZDB-GENE-040718-395	solute carrier family 38, member 5b [Source:ZFIN;Acc:ZDB-GENE-040718-395]	0.54683	actn3b_vs_all_other_cells	slc38a5b	slc38a5b
gatm	6.93692e-127	0.433883	0.283	0.007	1.34514e-122	actn3b	ENSDARG00000036239	gatm	https://zfin.org/ZDB-GENE-021015-1	glycine amidinotransferase (L-arginine:glycine amidinotransferase) [Source:ZFIN;Acc:ZDB-GENE-021015-1]	4.96418	actn3b_vs_all_other_cells	gatm	gatm
cdkn1bb	5.03494e-06	0.426761	0.453	0.214	0.0976325	actn3b	ENSDARG00000054271	cdkn1bb	https://zfin.org/ZDB-GENE-030521-13	cyclin-dependent kinase inhibitor 1Bb [Source:ZFIN;Acc:ZDB-GENE-030521-13]	0.40923	actn3b_vs_all_other_cells	cdkn1bb	cdkn1bb
snu13b	0.000601361	0.417896	0.623	0.382	1	actn3b	ENSDARG00000023299	snu13b	https://zfin.org/ZDB-GENE-030131-9670	SNU13 homolog, small nuclear ribonucleoprotein b (U4/U6.U5) [Source:ZFIN;Acc:ZDB-GENE-030131-9670]	0.424601	actn3b_vs_all_other_cells	snu13b	snu13b
spry2	6.53097e-32	0.414246	0.208	0.014	1.26642e-27	actn3b	ENSDARG00000078308	spry2	https://zfin.org/ZDB-GENE-030131-7038	sprouty RTK signaling antagonist 2 [Source:ZFIN;Acc:ZDB-GENE-030131-7038]	1.28014	actn3b_vs_all_other_cells	spry2	spry2
si:ch211-260e23.9	0.00100016	0.408062	0.434	0.255	1	actn3b	ENSDARG00000102572	si:ch211-260e23.9	https://zfin.org/ZDB-GENE-141222-48	si:ch211-260e23.9 [Source:ZFIN;Acc:ZDB-GENE-141222-48]	0.301416	actn3b_vs_all_other_cells	si:ch211-260e23.9	si:ch211-260e23.9
npm1a	9.91735e-05	0.400457	0.774	0.556	1	actn3b	ENSDARG00000014329	npm1a	https://zfin.org/ZDB-GENE-021028-1	nucleophosmin 1a (nucleolar phosphoprotein B23, numatrin) [Source:ZFIN;Acc:ZDB-GENE-021028-1]	0.431482	actn3b_vs_all_other_cells	npm1a	npm1a
txlnba	5.67363e-258	0.39817	0.189	0.001	1.10017e-253	actn3b	ENSDARG00000020594	txlnba	https://zfin.org/ZDB-GENE-030131-322	taxilin beta a [Source:ZFIN;Acc:ZDB-GENE-030131-322]	14.223	actn3b_vs_all_other_cells	txlnba	txlnba
six1b	4.08054e-54	0.394753	0.189	0.007	7.91257e-50	actn3b	ENSDARG00000026473	six1b	https://zfin.org/ZDB-GENE-040426-2308	SIX homeobox 1b [Source:ZFIN;Acc:ZDB-GENE-040426-2308]	2.01443	actn3b_vs_all_other_cells	six1b	six1b
si:dkey-74k8.3	3.62061e-192	0.394389	0.208	0.002	7.02072e-188	actn3b	ENSDARG00000104028	si:dkey-74k8.3	https://zfin.org/ZDB-GENE-141222-20	si:dkey-74k8.3 [Source:ZFIN;Acc:ZDB-GENE-141222-20]	8.53143	actn3b_vs_all_other_cells	si:dkey-74k8.3	si:dkey-74k8.3
mef2d	8.68063e-08	0.393609	0.396	0.146	0.00168326	actn3b	ENSDARG00000040237	mef2d	https://zfin.org/ZDB-GENE-990415-164	myocyte enhancer factor 2d [Source:ZFIN;Acc:ZDB-GENE-990415-164]	0.422769	actn3b_vs_all_other_cells	mef2d	mef2d
mustn1b	0	0.391644	0.132	0	0	actn3b	ENSDARG00000089086	mustn1b	https://zfin.org/ZDB-GENE-111129-2	musculoskeletal, embryonic nuclear protein 1b [Source:ZFIN;Acc:ZDB-GENE-111129-2]		actn3b_vs_all_other_cells	mustn1b	mustn1b
actn3b	0	0.391449	0.151	0	0	actn3b	ENSDARG00000001431	actn3b	https://zfin.org/ZDB-GENE-030131-2040	actinin alpha 3b [Source:ZFIN;Acc:ZDB-GENE-030131-2040]		actn3b_vs_all_other_cells	actn3b	actn3b
si:ch1073-268j14.1	2.50869e-167	0.384965	0.17	0.002	4.86459e-163	actn3b	ENSDARG00000099437	si:ch1073-268j14.1	https://zfin.org/ZDB-GENE-141216-172	si:ch1073-268j14.1 [Source:ZFIN;Acc:ZDB-GENE-141216-172]	5.56274	actn3b_vs_all_other_cells	si:ch1073-268j14.1	si:ch1073-268j14.1
si:ch211-173d10.1	1.96131e-94	0.384007	0.17	0.003	3.80318e-90	actn3b	ENSDARG00000045947	si:ch211-173d10.1	https://zfin.org/ZDB-GENE-121214-115	si:ch211-173d10.1 [Source:ZFIN;Acc:ZDB-GENE-121214-115]	3.69927	actn3b_vs_all_other_cells	si:ch211-173d10.1	hrc
marcksl1b	0.000141481	0.382627	0.566	0.337	1	actn3b	ENSDARG00000035715	marcksl1b	https://zfin.org/ZDB-GENE-040426-2315	MARCKS-like 1b [Source:ZFIN;Acc:ZDB-GENE-040426-2315]	0.36373	actn3b_vs_all_other_cells	marcksl1b	marcksl1b
srl	0	0.381049	0.113	0	0	actn3b	ENSDARG00000104587	srl	https://zfin.org/ZDB-GENE-061110-91	sarcalumenin [Source:ZFIN;Acc:ZDB-GENE-061110-91]		actn3b_vs_all_other_cells	srl	srl
pgam2	3.19211e-86	0.378632	0.132	0.002	6.18982e-82	actn3b	ENSDARG00000057571	pgam2	https://zfin.org/ZDB-GENE-040116-6	phosphoglycerate mutase 2 (muscle) [Source:ZFIN;Acc:ZDB-GENE-040116-6]	3.29864	actn3b_vs_all_other_cells	pgam2	pgam2
ahnak	0.00125999	0.37757	0.415	0.232	1	actn3b	ENSDARG00000061764	ahnak	https://zfin.org/ZDB-GENE-030131-8719	AHNAK nucleoprotein [Source:ZFIN;Acc:ZDB-GENE-030131-8719]	0.280289	actn3b_vs_all_other_cells	ahnak	ahnak
hspb8	1.44005e-257	0.377042	0.245	0.002	2.79241e-253	actn3b	ENSDARG00000058365	hspb8	https://zfin.org/ZDB-GENE-030131-2480	heat shock protein b8 [Source:ZFIN;Acc:ZDB-GENE-030131-2480]	11.316	actn3b_vs_all_other_cells	hspb8	hspb8
tuba8l2	5.10141e-05	0.374113	0.415	0.205	0.989214	actn3b	ENSDARG00000031164	tuba8l2	https://zfin.org/ZDB-GENE-040426-1646	tubulin, alpha 8 like 2 [Source:ZFIN;Acc:ZDB-GENE-040426-1646]	0.3143	actn3b_vs_all_other_cells	tuba8l2	tuba8l2
tmem38a	0	0.373368	0.151	0	0	actn3b	ENSDARG00000024047	tmem38a	https://zfin.org/ZDB-GENE-040426-1888	transmembrane protein 38A [Source:ZFIN;Acc:ZDB-GENE-040426-1888]		actn3b_vs_all_other_cells	tmem38a	tmem38a
rpl4	3.77954e-05	0.373332	0.962	0.906	0.73289	actn3b	ENSDARG00000041182	rpl4	https://zfin.org/ZDB-GENE-030131-9034	ribosomal protein L4 [Source:ZFIN;Acc:ZDB-GENE-030131-9034]	0.381344	actn3b_vs_all_other_cells	rpl4	rpl4
tmod4	4.30376e-148	0.359814	0.132	0.001	8.34542e-144	actn3b	ENSDARG00000020890	tmod4	https://zfin.org/ZDB-GENE-991019-9	tropomodulin 4 (muscle) [Source:ZFIN;Acc:ZDB-GENE-991019-9]	6.2694	actn3b_vs_all_other_cells	tmod4	tmod4
si:dkey-211f22.5	2.53094e-233	0.358126	0.113	0.001	4.90775e-229	actn3b	ENSDARG00000101128	si:dkey-211f22.5	https://zfin.org/ZDB-GENE-141216-381	si:dkey-211f22.5 [Source:ZFIN;Acc:ZDB-GENE-141216-381]	4.57292	actn3b_vs_all_other_cells	si:dkey-211f22.5	si:dkey-211f22.5
c1qbp	0.00230958	0.351767	0.566	0.384	1	actn3b	ENSDARG00000039887	c1qbp	https://zfin.org/ZDB-GENE-050417-408	complement component 1, q subcomponent binding protein [Source:ZFIN;Acc:ZDB-GENE-050417-408]	0.293466	actn3b_vs_all_other_cells	c1qbp	c1qbp
pno1	0.000332524	0.347855	0.83	0.648	1	actn3b	ENSDARG00000008502	pno1	https://zfin.org/ZDB-GENE-040426-1419	partner of NOB1 homolog [Source:ZFIN;Acc:ZDB-GENE-040426-1419]	0.36981	actn3b_vs_all_other_cells	pno1	pno1
si:ch211-140m22.7	5.57394e-12	0.345937	0.283	0.061	1.08084e-07	actn3b	ENSDARG00000077967	si:ch211-140m22.7	https://zfin.org/ZDB-GENE-070912-73	si:ch211-140m22.7 [Source:ZFIN;Acc:ZDB-GENE-070912-73]	0.454192	actn3b_vs_all_other_cells	si:ch211-140m22.7	si:ch211-140m22.7
jpt1b	7.44445e-06	0.343299	0.264	0.092	0.144355	actn3b	ENSDARG00000099312	jpt1b	https://zfin.org/ZDB-GENE-030131-2784	Jupiter microtubule associated homolog 1b [Source:ZFIN;Acc:ZDB-GENE-030131-2784]	0.260071	actn3b_vs_all_other_cells	jpt1b	jpt1b
si:ch211-282b22.1	1.7751e-06	0.331309	0.396	0.159	0.0344211	actn3b	ENSDARG00000097630	si:ch211-282b22.1	https://zfin.org/ZDB-GENE-030219-148	si:ch211-282b22.1 [Source:ZFIN;Acc:ZDB-GENE-030219-148]	0.326758	actn3b_vs_all_other_cells	si:ch211-282b22.1	si:ch211-282b22.1
bccip	4.1115e-05	0.325718	0.642	0.393	0.797261	actn3b	ENSDARG00000004948	bccip	https://zfin.org/ZDB-GENE-050320-39	BRCA2 and CDKN1A interacting protein [Source:ZFIN;Acc:ZDB-GENE-050320-39]	0.341601	actn3b_vs_all_other_cells	bccip	bccip
smyd2a	1.4134e-07	0.325107	0.189	0.043	0.00274072	actn3b	ENSDARG00000055151	smyd2a	https://zfin.org/ZDB-GENE-050320-126	SET and MYND domain containing 2a [Source:ZFIN;Acc:ZDB-GENE-050320-126]	0.270073	actn3b_vs_all_other_cells	smyd2a	smyd2a
bin1b	1.65878e-07	0.323591	0.377	0.133	0.00321655	actn3b	ENSDARG00000058820	bin1b	https://zfin.org/ZDB-GENE-030425-1	bridging integrator 1b [Source:ZFIN;Acc:ZDB-GENE-030425-1]	0.345801	actn3b_vs_all_other_cells	bin1b	bin1b
rpz2	1.78381e-06	0.32193	0.132	0.027	0.0345899	actn3b	ENSDARG00000091215	rpz2	https://zfin.org/ZDB-GENE-030131-9071	rapunzel 2 [Source:ZFIN;Acc:ZDB-GENE-030131-9071]	0.207752	actn3b_vs_all_other_cells	rpz2	rpz2
fbl	0.00269812	0.319974	0.453	0.279	1	actn3b	ENSDARG00000053912	fbl	https://zfin.org/ZDB-GENE-040426-1936	fibrillarin [Source:ZFIN;Acc:ZDB-GENE-040426-1936]	0.235346	actn3b_vs_all_other_cells	fbl	fbl
angptl4	2.38343e-07	0.319719	0.245	0.066	0.00462171	actn3b	ENSDARG00000035859	angptl4	https://zfin.org/ZDB-GENE-041111-222	angiopoietin-like 4 [Source:ZFIN;Acc:ZDB-GENE-041111-222]	0.290774	actn3b_vs_all_other_cells	angptl4	angptl4
aimp1	0.000252309	0.31351	0.604	0.382	1	actn3b	ENSDARG00000060036	aimp1	https://zfin.org/ZDB-GENE-060825-144	aminoacyl tRNA synthetase complex-interacting multifunctional protein 1 [Source:ZFIN;Acc:ZDB-GENE-060825-144]	0.299407	actn3b_vs_all_other_cells	aimp1	aimp1a
zgc:92287	3.69175e-139	0.310903	0.132	0.001	7.15868e-135	actn3b	ENSDARG00000040161	zgc:92287	https://zfin.org/ZDB-GENE-040718-350	zgc:92287 [Source:ZFIN;Acc:ZDB-GENE-040718-350]	5.41718	actn3b_vs_all_other_cells	zgc:92287	zgc:92287
wdr43	0.00485906	0.30855	0.377	0.225	1	actn3b	ENSDARG00000077264	wdr43	https://zfin.org/ZDB-GENE-021231-3	WD repeat domain 43 [Source:ZFIN;Acc:ZDB-GENE-021231-3]	0.194906	actn3b_vs_all_other_cells	wdr43	wdr43
tcf12	3.37008e-14	0.308112	0.189	0.025	6.53493e-10	actn3b	ENSDARG00000004714	tcf12	https://zfin.org/ZDB-GENE-040516-11	transcription factor 12 [Source:ZFIN;Acc:ZDB-GENE-040516-11]	0.440242	actn3b_vs_all_other_cells	tcf12	tcf12
eif5a	0.000871476	0.303789	0.811	0.623	1	actn3b	ENSDARG00000017235	eif5a	https://zfin.org/ZDB-GENE-040426-2229	eukaryotic translation initiation factor 5A [Source:ZFIN;Acc:ZDB-GENE-040426-2229]	0.320719	actn3b_vs_all_other_cells	eif5a	eif5a
casz1	5.05634e-26	0.301937	0.189	0.015	9.80475e-22	actn3b	ENSDARG00000037030	casz1	https://zfin.org/ZDB-GENE-060130-108	castor zinc finger 1 [Source:ZFIN;Acc:ZDB-GENE-060130-108]	0.719032	actn3b_vs_all_other_cells	casz1	casz1
hspe1	0.0033692	0.300469	0.66	0.494	1	actn3b	ENSDARG00000056167	hspe1	https://zfin.org/ZDB-GENE-000906-2	heat shock 10 protein 1 [Source:ZFIN;Acc:ZDB-GENE-000906-2]	0.264948	actn3b_vs_all_other_cells	hspe1	hspe1
chac1	0.00192239	0.299894	0.415	0.242	1	actn3b	ENSDARG00000070426	chac1	https://zfin.org/ZDB-GENE-030131-1957	ChaC, cation transport regulator homolog 1 (E. coli) [Source:ZFIN;Acc:ZDB-GENE-030131-1957]	0.213427	actn3b_vs_all_other_cells	chac1	chac1
map7d1b	9.79123e-06	0.29919	0.283	0.101	0.189862	actn3b	ENSDARG00000104701	map7d1b	https://zfin.org/ZDB-GENE-080215-23	MAP7 domain containing 1b [Source:ZFIN;Acc:ZDB-GENE-080215-23]	0.237246	actn3b_vs_all_other_cells	map7d1b	map7d1b
nop58	0.0054256	0.299062	0.472	0.301	1	actn3b	ENSDARG00000104353	nop58	https://zfin.org/ZDB-GENE-040426-2140	NOP58 ribonucleoprotein homolog (yeast) [Source:ZFIN;Acc:ZDB-GENE-040426-2140]	0.22135	actn3b_vs_all_other_cells	nop58	nop58
cnbpb	0.00094493	0.296889	0.774	0.606	1	actn3b	ENSDARG00000070922	cnbpb	https://zfin.org/ZDB-GENE-030131-7782	CCHC-type zinc finger, nucleic acid binding protein b [Source:ZFIN;Acc:ZDB-GENE-030131-7782]	0.293497	actn3b_vs_all_other_cells	cnbpb	cnbpb
znf106a	1.0881e-07	0.296168	0.208	0.05	0.00210993	actn3b	ENSDARG00000016651	znf106a	https://zfin.org/ZDB-GENE-040718-21	zinc finger protein 106a [Source:ZFIN;Acc:ZDB-GENE-040718-21]	0.256268	actn3b_vs_all_other_cells	znf106a	znf106a
mrpl45	0.000271504	0.294155	0.321	0.146	1	actn3b	ENSDARG00000044942	mrpl45	https://zfin.org/ZDB-GENE-040426-1041	mitochondrial ribosomal protein L45 [Source:ZFIN;Acc:ZDB-GENE-040426-1041]	0.207603	actn3b_vs_all_other_cells	mrpl45	mrpl45
serbp1a	0.00174948	0.292556	0.981	0.939	1	actn3b	ENSDARG00000074242	serbp1a	https://zfin.org/ZDB-GENE-030131-7389	SERPINE1 mRNA binding protein 1a [Source:ZFIN;Acc:ZDB-GENE-030131-7389]	0.299835	actn3b_vs_all_other_cells	serbp1a	serbp1a
dmd	2.75916e-25	0.287934	0.113	0.006	5.35029e-21	actn3b	ENSDARG00000008487	dmd	https://zfin.org/ZDB-GENE-010426-1	dystrophin [Source:ZFIN;Acc:ZDB-GENE-010426-1]	0.612771	actn3b_vs_all_other_cells	dmd	dmd
chrna1	2.52702e-33	0.287059	0.17	0.009	4.90014e-29	actn3b	ENSDARG00000009021	chrna1	https://zfin.org/ZDB-GENE-980526-137	cholinergic receptor, nicotinic, alpha 1 (muscle) [Source:ZFIN;Acc:ZDB-GENE-980526-137]	0.921779	actn3b_vs_all_other_cells	chrna1	chrna1
cfl2	2.29308e-44	0.285273	0.132	0.004	4.4465e-40	actn3b	ENSDARG00000014106	cfl2	https://zfin.org/ZDB-GENE-040426-1815	cofilin 2 (muscle) [Source:ZFIN;Acc:ZDB-GENE-040426-1815]	1.24265	actn3b_vs_all_other_cells	cfl2	cfl2
mrpl34	0.000340109	0.284915	0.604	0.353	1	actn3b	ENSDARG00000092954	mrpl34	https://zfin.org/ZDB-GENE-070912-582	mitochondrial ribosomal protein L34 [Source:ZFIN;Acc:ZDB-GENE-070912-582]	0.294452	actn3b_vs_all_other_cells	mrpl34	mrpl34
meis1a	6.16012e-33	0.28468	0.226	0.016	1.19451e-28	actn3b	ENSDARG00000002937	meis1a	https://zfin.org/ZDB-GENE-020122-3	Meis homeobox 1 a [Source:ZFIN;Acc:ZDB-GENE-020122-3]	0.908769	actn3b_vs_all_other_cells	meis1a	meis1a
rbfox1l	6.74535e-125	0.282704	0.151	0.002	1.30799e-120	actn3b	ENSDARG00000021184	rbfox1l	https://zfin.org/ZDB-GENE-040923-2	RNA binding protein, fox-1 homolog (C. elegans) 1-like [Source:ZFIN;Acc:ZDB-GENE-040923-2]	3.22297	actn3b_vs_all_other_cells	rbfox1l	rbfox1l
zfand5a	0.000203828	0.2824	0.34	0.157	1	actn3b	ENSDARG00000018898	zfand5a	https://zfin.org/ZDB-GENE-040426-1979	zinc finger, AN1-type domain 5a [Source:ZFIN;Acc:ZDB-GENE-040426-1979]	0.207933	actn3b_vs_all_other_cells	zfand5a	zfand5a
eef2l2	2.48105e-41	0.282031	0.113	0.003	4.81101e-37	actn3b	ENSDARG00000035256	eef2l2	https://zfin.org/ZDB-GENE-030131-8112	eukaryotic translation elongation factor 2, like 2 [Source:ZFIN;Acc:ZDB-GENE-030131-8112]	1.20042	actn3b_vs_all_other_cells	eef2l2	eef2l2
bms1	0.00620267	0.281187	0.264	0.138	1	actn3b	ENSDARG00000054154	bms1	https://zfin.org/ZDB-GENE-060720-2	BMS1 ribosome biogenesis factor [Source:ZFIN;Acc:ZDB-GENE-060720-2]	0.142012	actn3b_vs_all_other_cells	bms1	bms1
cmtm7	0.000136485	0.281179	0.453	0.239	1	actn3b	ENSDARG00000010032	cmtm7	https://zfin.org/ZDB-GENE-041111-174	CKLF-like MARVEL transmembrane domain containing 7 [Source:ZFIN;Acc:ZDB-GENE-041111-174]	0.241425	actn3b_vs_all_other_cells	cmtm7	cmtm7
RPL41	1.32562e-07	0.279292	1	1	0.00257052	actn3b	ENSDARG00000092807	RPL41	https://zfin.org/ZDB-GENE-030131-7528	ribosomal protein L41 [Source:HGNC Symbol;Acc:HGNC:10354]	0.279292	actn3b_vs_all_other_cells	RPL41	si:dkey-151g10.6
mafaa	8.50936e-07	0.278919	0.189	0.046	0.0165005	actn3b	ENSDARG00000044155	mafaa	https://zfin.org/ZDB-GENE-010605-3	v-maf avian musculoaponeurotic fibrosarcoma oncogene homolog Aa [Source:ZFIN;Acc:ZDB-GENE-010605-3]	0.216593	actn3b_vs_all_other_cells	mafaa	mafaa
cd3eap	0.00349558	0.278398	0.377	0.219	1	actn3b	ENSDARG00000090386	cd3eap	https://zfin.org/ZDB-GENE-101202-2	CD3e molecule, epsilon associated protein [Source:ZFIN;Acc:ZDB-GENE-101202-2]	0.180678	actn3b_vs_all_other_cells	cd3eap	cd3eap
tomm22	0.00500136	0.277592	0.396	0.253	1	actn3b	ENSDARG00000045146	tomm22	https://zfin.org/ZDB-GENE-030131-9810	translocase of outer mitochondrial membrane 22 homolog (yeast) [Source:ZFIN;Acc:ZDB-GENE-030131-9810]	0.172059	actn3b_vs_all_other_cells	tomm22	tomm22
pbxip1b	3.03951e-05	0.277527	0.208	0.067	0.589391	actn3b	ENSDARG00000011824	pbxip1b	https://zfin.org/ZDB-GENE-070112-2032	pre-B-cell leukemia homeobox interacting protein 1b [Source:ZFIN;Acc:ZDB-GENE-070112-2032]	0.179208	actn3b_vs_all_other_cells	pbxip1b	pbxip1b
lrrc20	0.000554588	0.276785	0.189	0.073	1	actn3b	ENSDARG00000105018	lrrc20	https://zfin.org/ZDB-GENE-041114-49	leucine rich repeat containing 20 [Source:ZFIN;Acc:ZDB-GENE-041114-49]	0.135439	actn3b_vs_all_other_cells	lrrc20	lrrc20
macf1a	2.2858e-05	0.276012	0.189	0.055	0.443239	actn3b	ENSDARG00000028533	macf1a	https://zfin.org/ZDB-GENE-030131-3606	microtubule-actin crosslinking factor 1a [Source:ZFIN;Acc:ZDB-GENE-030131-3606]	0.179263	actn3b_vs_all_other_cells	macf1a	macf1a
si:ch73-366l1.5	5.56725e-62	0.27392	0.132	0.003	1.07955e-57	actn3b	ENSDARG00000098465	si:ch73-366l1.5	https://zfin.org/ZDB-GENE-131127-426	si:ch73-366l1.5 [Source:ZFIN;Acc:ZDB-GENE-131127-426]	1.59093	actn3b_vs_all_other_cells	si:ch73-366l1.5	si:ch73-366l1.5
rpl29	0.00011218	0.271829	1	0.991	1	actn3b	ENSDARG00000077717	rpl29	https://zfin.org/ZDB-GENE-040801-167	ribosomal protein L29 [Source:ZFIN;Acc:ZDB-GENE-040801-167]	0.274297	actn3b_vs_all_other_cells	rpl29	rpl29
eef1b2	1.40901e-05	0.27115	1	0.995	0.273222	actn3b	ENSDARG00000044521	eef1b2	https://zfin.org/ZDB-GENE-030131-7310	eukaryotic translation elongation factor 1 beta 2 [Source:ZFIN;Acc:ZDB-GENE-030131-7310]	0.272513	actn3b_vs_all_other_cells	eef1b2	eef1b2
polr1d	0.00766064	0.268549	0.283	0.156	1	actn3b	ENSDARG00000037570	polr1d	https://zfin.org/ZDB-GENE-040930-4	polymerase (RNA) I polypeptide D [Source:ZFIN;Acc:ZDB-GENE-040930-4]	0.137871	actn3b_vs_all_other_cells	polr1d	polr1d
rgcc	2.323e-09	0.268315	0.132	0.019	4.50453e-05	actn3b	ENSDARG00000035810	rgcc	https://zfin.org/ZDB-GENE-040704-31	regulator of cell cycle [Source:ZFIN;Acc:ZDB-GENE-040704-31]	0.246059	actn3b_vs_all_other_cells	rgcc	rgcc
mylipa	2.27883e-08	0.268309	0.17	0.033	0.000441888	actn3b	ENSDARG00000008859	mylipa	https://zfin.org/ZDB-GENE-030131-7831	myosin regulatory light chain interacting protein a [Source:ZFIN;Acc:ZDB-GENE-030131-7831]	0.234973	actn3b_vs_all_other_cells	mylipa	mylipa
rpl5b	0.00340168	0.268098	1	0.908	1	actn3b	ENSDARG00000015862	rpl5b	https://zfin.org/ZDB-GENE-040625-93	ribosomal protein L5b [Source:ZFIN;Acc:ZDB-GENE-040625-93]	0.295262	actn3b_vs_all_other_cells	rpl5b	rpl5b
ptk2ab	7.3818e-62	0.267667	0.151	0.004	1.4314e-57	actn3b	ENSDARG00000004672	ptk2ab	https://zfin.org/ZDB-GENE-020114-1	protein tyrosine kinase 2ab [Source:ZFIN;Acc:ZDB-GENE-020114-1]	1.52577	actn3b_vs_all_other_cells	ptk2ab	ptk2ab
hmgb3a	1.79418e-08	0.267656	0.226	0.053	0.00034791	actn3b	ENSDARG00000056725	hmgb3a	https://zfin.org/ZDB-GENE-050428-1	high mobility group box 3a [Source:ZFIN;Acc:ZDB-GENE-050428-1]	0.25794	actn3b_vs_all_other_cells	hmgb3a	hmgb3a
si:ch211-235e9.8	0.00321188	0.267401	0.472	0.279	1	actn3b	ENSDARG00000071353	si:ch211-235e9.8	https://zfin.org/ZDB-GENE-141219-2	si:ch211-235e9.8 [Source:ZFIN;Acc:ZDB-GENE-141219-2]	0.213522	actn3b_vs_all_other_cells	si:ch211-235e9.8	ENSDARG00000071353
rgma	1.71594e-36	0.267086	0.113	0.004	3.32738e-32	actn3b	ENSDARG00000012248	rgma	https://zfin.org/ZDB-GENE-040527-1	repulsive guidance molecule family member a [Source:ZFIN;Acc:ZDB-GENE-040527-1]	0.852606	actn3b_vs_all_other_cells	rgma	rgma
aldh2.2	0.00757988	0.26682	0.302	0.168	1	actn3b	ENSDARG00000028087	aldh2.2	https://zfin.org/ZDB-GENE-030326-5	aldehyde dehydrogenase 2 family (mitochondrial), tandem duplicate 2 [Source:ZFIN;Acc:ZDB-GENE-030326-5]	0.144852	actn3b_vs_all_other_cells	aldh2.2	aldh2.2
rpp30	8.23809e-07	0.266332	0.17	0.04	0.0159745	actn3b	ENSDARG00000027428	rpp30	https://zfin.org/ZDB-GENE-050320-45	ribonuclease P/MRP 30 subunit [Source:ZFIN;Acc:ZDB-GENE-050320-45]	0.192425	actn3b_vs_all_other_cells	rpp30	rpp30
faua	5.58423e-07	0.266207	1	0.999	0.0108284	actn3b	ENSDARG00000099022	faua	https://zfin.org/ZDB-GENE-040426-1700	Finkel-Biskis-Reilly murine sarcoma virus (FBR-MuSV) ubiquitously expressed a [Source:ZFIN;Acc:ZDB-GENE-040426-1700]	0.266473	actn3b_vs_all_other_cells	faua	faua
rps9	6.64026e-07	0.265422	1	1	0.0128761	actn3b	ENSDARG00000011405	rps9	https://zfin.org/ZDB-GENE-010724-15	ribosomal protein S9 [Source:ZFIN;Acc:ZDB-GENE-010724-15]	0.265422	actn3b_vs_all_other_cells	rps9	rps9
akt1s1	2.74259e-05	0.263788	0.208	0.066	0.531816	actn3b	ENSDARG00000074667	akt1s1	https://zfin.org/ZDB-GENE-030131-482	AKT1 substrate 1 (proline-rich) [Source:ZFIN;Acc:ZDB-GENE-030131-482]	0.172917	actn3b_vs_all_other_cells	akt1s1	akt1s1
akap12b	3.41555e-10	0.262448	0.132	0.018	6.6231e-06	actn3b	ENSDARG00000055678	akap12b	https://zfin.org/ZDB-GENE-030131-9753	A kinase (PRKA) anchor protein 12b [Source:ZFIN;Acc:ZDB-GENE-030131-9753]	0.254049	actn3b_vs_all_other_cells	akap12b	akap12b
spna2	8.97405e-05	0.260509	0.208	0.072	1	actn3b	ENSDARG00000019231	spna2	https://zfin.org/ZDB-GENE-051113-60	spectrin alpha 2 [Source:ZFIN;Acc:ZDB-GENE-051113-60]	0.156537	actn3b_vs_all_other_cells	spna2	sptan1
rpl3	2.58245e-06	0.258791	1	0.998	0.0500763	actn3b	ENSDARG00000003599	rpl3	https://zfin.org/ZDB-GENE-030131-1291	ribosomal protein L3 [Source:ZFIN;Acc:ZDB-GENE-030131-1291]	0.25931	actn3b_vs_all_other_cells	rpl3	rpl3
rbfox2	1.3707e-07	0.258192	0.17	0.036	0.00265793	actn3b	ENSDARG00000052182	rbfox2	https://zfin.org/ZDB-GENE-040426-2464	RNA binding protein, fox-1 homolog (C. elegans) 2 [Source:ZFIN;Acc:ZDB-GENE-040426-2464]	0.20727	actn3b_vs_all_other_cells	rbfox2	rbfox2
parvb	5.6407e-10	0.257855	0.113	0.014	1.09379e-05	actn3b	ENSDARG00000019117	parvb	https://zfin.org/ZDB-GENE-030131-4411	parvin, beta [Source:ZFIN;Acc:ZDB-GENE-030131-4411]	0.235182	actn3b_vs_all_other_cells	parvb	parvb
mrpl12	0.000589617	0.257849	0.585	0.351	1	actn3b	ENSDARG00000038768	mrpl12	https://zfin.org/ZDB-GENE-050417-187	mitochondrial ribosomal protein L12 [Source:ZFIN;Acc:ZDB-GENE-050417-187]	0.251403	actn3b_vs_all_other_cells	mrpl12	mrpl12
chrne	7.59838e-227	0.256975	0.189	0.002	1.4734e-222	actn3b	ENSDARG00000034307	chrne	https://zfin.org/ZDB-GENE-040808-32	cholinergic receptor, nicotinic, epsilon [Source:ZFIN;Acc:ZDB-GENE-040808-32]	4.58971	actn3b_vs_all_other_cells	chrne	chrne
si:ch211-156j16.1	1.30261e-36	0.256775	0.151	0.007	2.52589e-32	actn3b	ENSDARG00000092035	si:ch211-156j16.1	https://zfin.org/ZDB-GENE-030131-4106	si:ch211-156j16.1 [Source:ZFIN;Acc:ZDB-GENE-030131-4106]	0.836389	actn3b_vs_all_other_cells	si:ch211-156j16.1	si:ch211-156j16.1
slc25a4	4.72109e-228	0.256347	0.113	0.001	9.15466e-224	actn3b	ENSDARG00000027355	slc25a4	https://zfin.org/ZDB-GENE-030131-5275	solute carrier family 25 (mitochondrial carrier; adenine nucleotide translocator), member 4 [Source:ZFIN;Acc:ZDB-GENE-030131-5275]	3.2733	actn3b_vs_all_other_cells	slc25a4	slc25a4
rps8a	2.08174e-06	0.25574	1	1	0.040367	actn3b	ENSDARG00000055996	rps8a	https://zfin.org/ZDB-GENE-030131-8626	ribosomal protein S8a [Source:ZFIN;Acc:ZDB-GENE-030131-8626]	0.25574	actn3b_vs_all_other_cells	rps8a	rps8a
nop10	0.00176161	0.25355	0.774	0.575	1	actn3b	ENSDARG00000104227	nop10	https://zfin.org/ZDB-GENE-041007-4	NOP10 ribonucleoprotein homolog (yeast) [Source:ZFIN;Acc:ZDB-GENE-041007-4]	0.264166	actn3b_vs_all_other_cells	nop10	nop10
tcf15	2.39987e-104	0.252743	0.151	0.002	4.65358e-100	actn3b	ENSDARG00000067544	tcf15	https://zfin.org/ZDB-GENE-980605-20	transcription factor 15 [Source:ZFIN;Acc:ZDB-GENE-980605-20]	2.8814	actn3b_vs_all_other_cells	tcf15	tcf15
RPS17	3.98121e-05	0.252387	1	0.999	0.771997	actn3b	ENSDARG00000046157	RPS17	https://zfin.org/ZDB-GENE-050320-15	ribosomal protein S17 [Source:HGNC Symbol;Acc:HGNC:10397]	0.25264	actn3b_vs_all_other_cells	RPS17	RPS17
tuba1c	4.1499e-22	0.251654	0.132	0.009	8.04707e-18	actn3b	ENSDARG00000055216	tuba1c	https://zfin.org/ZDB-GENE-061114-1	tubulin, alpha 1c [Source:ZFIN;Acc:ZDB-GENE-061114-1]	0.487202	actn3b_vs_all_other_cells	tuba1c	tuba1c
trim25	0.00428224	-0.25398	0.019	0.166	1	actn3b	ENSDARG00000104396	trim25	https://zfin.org/ZDB-GENE-040426-797	tripartite motif containing 25 [Source:ZFIN;Acc:ZDB-GENE-040426-797]	-0.000552331	actn3b_vs_all_other_cells	trim25	trim25
cfl1	0.00250285	-0.261213	0.943	0.963	1	actn3b	ENSDARG00000021124	cfl1	https://zfin.org/ZDB-GENE-030131-215	cofilin 1 [Source:ZFIN;Acc:ZDB-GENE-030131-215]	-0.241208	actn3b_vs_all_other_cells	cfl1	cfl1
COX7A2	0.0062595	-0.279261	0.528	0.675	1	actn3b	ENSDARG00000086341	COX7A2	https://zfin.org/	cytochrome c oxidase subunit 7A2 [Source:HGNC Symbol;Acc:HGNC:2288]	-0.115338	actn3b_vs_all_other_cells	COX7A2
meaf6	0.0065893	-0.280278	0.113	0.281	1	actn3b	ENSDARG00000101216	meaf6	https://zfin.org/ZDB-GENE-040808-12	MYST/Esa1-associated factor 6 [Source:ZFIN;Acc:ZDB-GENE-040808-12]	-0.0127362	actn3b_vs_all_other_cells	meaf6	meaf6
ms4a17a.9	0.00882683	-0.280722	0.264	0.467	1	actn3b	ENSDARG00000043802	ms4a17a.9	https://zfin.org/ZDB-GENE-050320-79	membrane-spanning 4-domains, subfamily A, member 17A.9 [Source:ZFIN;Acc:ZDB-GENE-050320-79]	-0.0418955	actn3b_vs_all_other_cells	ms4a17a.9	ms4a17a.8
ms4a17a.9	0.00882683	-0.280722	0.264	0.467	1	actn3b	ENSDARG00000043802	ms4a17a.9	https://zfin.org/ZDB-GENE-050320-79	membrane-spanning 4-domains, subfamily A, member 17A.9 [Source:ZFIN;Acc:ZDB-GENE-050320-79]	-0.0418955	actn3b_vs_all_other_cells	ms4a17a.9	ms4a17a.8
arhgdia	0.00291543	-0.283562	0.736	0.825	1	actn3b	ENSDARG00000043795	arhgdia	https://zfin.org/ZDB-GENE-040426-2816	Rho GDP dissociation inhibitor (GDI) alpha [Source:ZFIN;Acc:ZDB-GENE-040426-2816]	-0.186187	actn3b_vs_all_other_cells	arhgdia	arhgdia
ubc	0.000768094	-0.300139	0.906	0.93	1	actn3b	ENSDARG00000102632	ubc	https://zfin.org/ZDB-GENE-061110-88	ubiquitin C [Source:ZFIN;Acc:ZDB-GENE-061110-88]	-0.264909	actn3b_vs_all_other_cells	ubc	ubc
actb2	0.0020751	-0.30508	1	1	1	actn3b	ENSDARG00000037870	actb2	https://zfin.org/ZDB-GENE-000329-3	actin, beta 2 [Source:ZFIN;Acc:ZDB-GENE-000329-3]	-0.30508	actn3b_vs_all_other_cells	actb2	actb2
rhogb	0.00633128	-0.30696	0.528	0.649	1	actn3b	ENSDARG00000004301	rhogb	https://zfin.org/ZDB-GENE-030131-8877	ras homolog family member Gb [Source:ZFIN;Acc:ZDB-GENE-030131-8877]	-0.131858	actn3b_vs_all_other_cells	rhogb	rhogb
spi1a	0.00570228	-0.307342	0.547	0.721	1	actn3b	ENSDARG00000067797	spi1a	https://zfin.org/ZDB-GENE-060825-351	Spi-1 proto-oncogene a [Source:ZFIN;Acc:ZDB-GENE-060825-351]	-0.127545	actn3b_vs_all_other_cells	spi1a	spi1a
CR383676.1	0.00395031	-0.316721	1	0.996	1	actn3b	ENSDARG00000099970	CR383676.1	https://zfin.org/		-0.317993	actn3b_vs_all_other_cells	CR383676.1	CR383676.2
oaz1a	0.00262989	-0.322164	0.642	0.726	1	actn3b	ENSDARG00000071403	oaz1a	https://zfin.org/ZDB-GENE-020731-4	ornithine decarboxylase antizyme 1a [Source:ZFIN;Acc:ZDB-GENE-020731-4]	-0.182898	actn3b_vs_all_other_cells	oaz1a	oaz1a
cd63	0.000658282	-0.324025	0.792	0.957	1	actn3b	ENSDARG00000025147	cd63	https://zfin.org/ZDB-GENE-030131-180	CD63 molecule [Source:ZFIN;Acc:ZDB-GENE-030131-180]	-0.212382	actn3b_vs_all_other_cells	cd63	cd63
hsp90ab1	8.27234e-07	-0.324614	0.981	1	0.0160409	actn3b	ENSDARG00000029150	hsp90ab1	https://zfin.org/ZDB-GENE-990415-95	heat shock protein 90, alpha (cytosolic), class B member 1 [Source:ZFIN;Acc:ZDB-GENE-990415-95]	-0.312396	actn3b_vs_all_other_cells	hsp90ab1	hsp90ab1
hsp90ab1	8.27234e-07	-0.324614	0.981	1	0.0160409	actn3b	ENSDARG00000029150	hsp90ab1	https://zfin.org/ZDB-GENE-990415-95	heat shock protein 90, alpha (cytosolic), class B member 1 [Source:ZFIN;Acc:ZDB-GENE-990415-95]	-0.312396	actn3b_vs_all_other_cells	hsp90ab1	hsp90ab1
spcs3	0.00934799	-0.326101	0.34	0.483	1	actn3b	ENSDARG00000089976	spcs3	https://zfin.org/ZDB-GENE-040426-2206	signal peptidase complex subunit 3 [Source:ZFIN;Acc:ZDB-GENE-040426-2206]	-0.0780481	actn3b_vs_all_other_cells	spcs3	spcs3
clic1	0.00706411	-0.326788	0.358	0.519	1	actn3b	ENSDARG00000103340	clic1	https://zfin.org/ZDB-GENE-030131-3202	chloride intracellular channel 1 [Source:ZFIN;Acc:ZDB-GENE-030131-3202]	-0.0806983	actn3b_vs_all_other_cells	clic1	clic1
fcer1gl	0.000585597	-0.337641	0.811	0.921	1	actn3b	ENSDARG00000104077	fcer1gl	https://zfin.org/ZDB-GENE-070502-4	Fc receptor, IgE, high affinity I, gamma polypeptide like [Source:ZFIN;Acc:ZDB-GENE-070502-4]	-0.241122	actn3b_vs_all_other_cells	fcer1gl	fcer1gl
arpc4l	0.000893629	-0.341264	0.774	0.814	1	actn3b	ENSDARG00000058225	arpc4l	https://zfin.org/ZDB-GENE-040808-18	actin related protein 2/3 complex, subunit 4, like [Source:ZFIN;Acc:ZDB-GENE-040808-18]	-0.251159	actn3b_vs_all_other_cells	arpc4l	arpc4l
mob1a	0.00307819	-0.343927	0.396	0.592	1	actn3b	ENSDARG00000102320	mob1a	https://zfin.org/ZDB-GENE-030131-6506	MOB kinase activator 1A [Source:ZFIN;Acc:ZDB-GENE-030131-6506]	-0.0911035	actn3b_vs_all_other_cells	mob1a	mob1a
si:rp71-68n21.9	0.00277347	-0.350998	0.17	0.37	1	actn3b	ENSDARG00000067751	si:rp71-68n21.9	https://zfin.org/ZDB-GENE-081105-100	si:rp71-68n21.9 [Source:ZFIN;Acc:ZDB-GENE-081105-100]	-0.0274158	actn3b_vs_all_other_cells	si:rp71-68n21.9	si:rp71-68n21.9
myl12.1	0.000545055	-0.351478	0.736	0.872	1	actn3b	ENSDARG00000099766	myl12.1	https://zfin.org/ZDB-GENE-030131-4918	myosin, light chain 12, genome duplicate 1 [Source:ZFIN;Acc:ZDB-GENE-030131-4918]	-0.218342	actn3b_vs_all_other_cells	myl12.1	myl12.1
gsr	0.00594824	-0.354118	0.189	0.37	1	actn3b	ENSDARG00000019236	gsr	https://zfin.org/ZDB-GENE-050522-116	glutathione reductase [Source:ZFIN;Acc:ZDB-GENE-050522-116]	-0.0341877	actn3b_vs_all_other_cells	gsr	gsr
tnfrsf1a	0.00435461	-0.35542	0.17	0.355	1	actn3b	ENSDARG00000018569	tnfrsf1a	https://zfin.org/ZDB-GENE-040426-2252	tumor necrosis factor receptor superfamily, member 1a [Source:ZFIN;Acc:ZDB-GENE-040426-2252]	-0.0289342	actn3b_vs_all_other_cells	tnfrsf1a	tnfrsf1a
cotl1	0.000489854	-0.356066	0.849	0.979	1	actn3b	ENSDARG00000026829	cotl1	https://zfin.org/ZDB-GENE-030131-8325	coactosin-like F-actin binding protein 1 [Source:ZFIN;Acc:ZDB-GENE-030131-8325]	-0.262158	actn3b_vs_all_other_cells	cotl1	cotl1
rac2	0.00112027	-0.357728	0.698	0.856	1	actn3b	ENSDARG00000038010	rac2	https://zfin.org/ZDB-GENE-040625-27	ras-related C3 botulinum toxin substrate 2 (rho family, small GTP binding protein Rac2) [Source:ZFIN;Acc:ZDB-GENE-040625-27]	-0.203606	actn3b_vs_all_other_cells	rac2	rac2
spi1b	0.00107774	-0.35899	0.679	0.88	1	actn3b	ENSDARG00000000767	spi1b	https://zfin.org/ZDB-GENE-980526-164	Spi-1 proto-oncogene b [Source:ZFIN;Acc:ZDB-GENE-980526-164]	-0.188079	actn3b_vs_all_other_cells	spi1b	spi1b
zgc:162730	0.00107312	-0.360844	0.792	0.926	1	actn3b	ENSDARG00000103720	zgc:162730	https://zfin.org/ZDB-GENE-030131-6366	zgc:162730 [Source:ZFIN;Acc:ZDB-GENE-030131-6366]	-0.244432	actn3b_vs_all_other_cells	zgc:162730	zgc:162730
capgb	0.00270954	-0.362445	0.698	0.793	1	actn3b	ENSDARG00000099672	capgb	https://zfin.org/ZDB-GENE-030131-8541	capping protein (actin filament), gelsolin-like b [Source:ZFIN;Acc:ZDB-GENE-030131-8541]	-0.222679	actn3b_vs_all_other_cells	capgb	capgb
SMIM30	0.000343591	-0.36403	0.66	0.834	1	actn3b	ENSDARG00000099281	SMIM30	https://zfin.org/ZDB-GENE-141216-229	si:dkey-112e7.2 [Source:ZFIN;Acc:ZDB-GENE-141216-229]	-0.190134	actn3b_vs_all_other_cells	SMIM30	si:dkey-112e7.2
zgc:153867	0.000419242	-0.366059	0.83	0.907	1	actn3b	ENSDARG00000033738	zgc:153867	https://zfin.org/ZDB-GENE-030131-9170	zgc:153867 [Source:ZFIN;Acc:ZDB-GENE-030131-9170]	-0.278036	actn3b_vs_all_other_cells	zgc:153867	zgc:153867
morf4l1	0.0027143	-0.368724	0.283	0.468	1	actn3b	ENSDARG00000041155	morf4l1	https://zfin.org/ZDB-GENE-040718-348	mortality factor 4 like 1 [Source:ZFIN;Acc:ZDB-GENE-040718-348]	-0.0630998	actn3b_vs_all_other_cells	morf4l1	morf4l1
sepw1	0.00967077	-0.370421	0.811	0.868	1	actn3b	ENSDARG00000035136	sepw1	https://zfin.org/ZDB-GENE-030410-5	selenoprotein W, 1 [Source:ZFIN;Acc:ZDB-GENE-030410-5]	-0.280684	actn3b_vs_all_other_cells	sepw1	selenow1
cst14a.2	0.00131759	-0.371774	0.472	0.688	1	actn3b	ENSDARG00000045352	cst14a.2	https://zfin.org/ZDB-GENE-040426-1065	cystatin 14a, tandem duplicate 2 [Source:ZFIN;Acc:ZDB-GENE-040426-1065]	-0.120386	actn3b_vs_all_other_cells	cst14a.2	cst14a.2
fam49ba	0.00465778	-0.374488	0.245	0.435	1	actn3b	ENSDARG00000020929	fam49ba	https://zfin.org/ZDB-GENE-030131-9537	family with sequence similarity 49, member Ba [Source:ZFIN;Acc:ZDB-GENE-030131-9537]	-0.0516751	actn3b_vs_all_other_cells	fam49ba	fam49ba
stk17b	0.00194496	-0.375415	0.094	0.288	1	actn3b	ENSDARG00000014348	stk17b	https://zfin.org/ZDB-GENE-040426-1499	serine/threonine kinase 17b (apoptosis-inducing) [Source:ZFIN;Acc:ZDB-GENE-040426-1499]	-0.0115179	actn3b_vs_all_other_cells	stk17b	stk17b
map3k14a	0.00271837	-0.377901	0.038	0.2	1	actn3b	ENSDARG00000074060	map3k14a	https://zfin.org/ZDB-GENE-120215-80	mitogen-activated protein kinase kinase kinase 14a [Source:ZFIN;Acc:ZDB-GENE-120215-80]	-0.00272844	actn3b_vs_all_other_cells	map3k14a	map3k14a
laptm5	2.97371e-05	-0.38143	0.736	0.95	0.576632	actn3b	ENSDARG00000101785	laptm5	https://zfin.org/ZDB-GENE-170303-1	lysosomal protein transmembrane 5 [Source:ZFIN;Acc:ZDB-GENE-170303-1]	-0.217494	actn3b_vs_all_other_cells	laptm5	laptm5
lxn	0.00675184	-0.382488	0.547	0.684	1	actn3b	ENSDARG00000043102	lxn	https://zfin.org/ZDB-GENE-041212-18	latexin [Source:ZFIN;Acc:ZDB-GENE-041212-18]	-0.167316	actn3b_vs_all_other_cells	lxn	lxn
mcl1a	8.53307e-05	-0.384087	0.868	0.929	1	actn3b	ENSDARG00000009779	mcl1a	https://zfin.org/ZDB-GENE-000511-7	MCL1, BCL2 family apoptosis regulator a [Source:ZFIN;Acc:ZDB-GENE-000511-7]	-0.311497	actn3b_vs_all_other_cells	mcl1a	mcl1a
cyba	3.50794e-05	-0.384629	0.547	0.825	0.680224	actn3b	ENSDARG00000018283	cyba	https://zfin.org/ZDB-GENE-040426-1526	cytochrome b-245, alpha polypeptide [Source:ZFIN;Acc:ZDB-GENE-040426-1526]	-0.139496	actn3b_vs_all_other_cells	cyba	cyba
skap2	0.00704222	-0.386666	0.396	0.542	1	actn3b	ENSDARG00000000906	skap2	https://zfin.org/ZDB-GENE-030616-438	src kinase associated phosphoprotein 2 [Source:ZFIN;Acc:ZDB-GENE-030616-438]	-0.111873	actn3b_vs_all_other_cells	skap2	skap2
gpia	0.00219898	-0.38793	0.208	0.415	1	actn3b	ENSDARG00000012987	gpia	https://zfin.org/ZDB-GENE-020513-2	glucose-6-phosphate isomerase a [Source:ZFIN;Acc:ZDB-GENE-020513-2]	-0.040442	actn3b_vs_all_other_cells	gpia	gpia
si:ch211-212k18.7	0.00626221	-0.389725	0.66	0.806	1	actn3b	ENSDARG00000055504	si:ch211-212k18.7	https://zfin.org/ZDB-GENE-030131-1312	si:ch211-212k18.7 [Source:ZFIN;Acc:ZDB-GENE-030131-1312]	-0.210626	actn3b_vs_all_other_cells	si:ch211-212k18.7	si:ch211-212k18.7
mfng	0.00197935	-0.391232	0.509	0.688	1	actn3b	ENSDARG00000042925	mfng	https://zfin.org/ZDB-GENE-041130-1	MFNG O-fucosylpeptide 3-beta-N-acetylglucosaminyltransferase [Source:ZFIN;Acc:ZDB-GENE-041130-1]	-0.147327	actn3b_vs_all_other_cells	mfng	mfng
hcls1	0.00324613	-0.393961	0.491	0.645	1	actn3b	ENSDARG00000012729	hcls1	https://zfin.org/ZDB-GENE-030131-7191	hematopoietic cell-specific Lyn substrate 1 [Source:ZFIN;Acc:ZDB-GENE-030131-7191]	-0.14725	actn3b_vs_all_other_cells	hcls1	hcls1
xbp1	0.00348987	-0.395961	0.679	0.77	1	actn3b	ENSDARG00000035622	xbp1	https://zfin.org/ZDB-GENE-011210-2	X-box binding protein 1 [Source:ZFIN;Acc:ZDB-GENE-011210-2]	-0.237084	actn3b_vs_all_other_cells	xbp1	xbp1
arpc3	0.000377952	-0.397764	0.83	0.914	1	actn3b	ENSDARG00000057882	arpc3	https://zfin.org/ZDB-GENE-040625-107	actin related protein 2/3 complex, subunit 3 [Source:ZFIN;Acc:ZDB-GENE-040625-107]	-0.299803	actn3b_vs_all_other_cells	arpc3	arpc3
prss16	0.006383	-0.399387	0.151	0.301	1	actn3b	ENSDARG00000076602	prss16	https://zfin.org/ZDB-GENE-070112-732	protease, serine, 16 (thymus) [Source:ZFIN;Acc:ZDB-GENE-070112-732]	-0.0302539	actn3b_vs_all_other_cells	prss16	prss16
fybb	0.00173666	-0.406657	0.245	0.453	1	actn3b	ENSDARG00000044694	fybb	https://zfin.org/ZDB-GENE-091204-85	FYN binding protein b [Source:ZFIN;Acc:ZDB-GENE-091204-85]	-0.0538842	actn3b_vs_all_other_cells	fybb	fybb
si:dkey-26c10.5	0.00927969	-0.40674	0.019	0.142	1	actn3b	ENSDARG00000088023	si:dkey-26c10.5	https://zfin.org/ZDB-GENE-060607-13	si:dkey-26c10.5 [Source:ZFIN;Acc:ZDB-GENE-060607-13]	-0.00103404	actn3b_vs_all_other_cells	si:dkey-26c10.5	si:dkey-26c10.5
lcp1	0.000105014	-0.410545	0.774	0.909	1	actn3b	ENSDARG00000023188	lcp1	https://zfin.org/ZDB-GENE-991213-5	lymphocyte cytosolic protein 1 (L-plastin) [Source:ZFIN;Acc:ZDB-GENE-991213-5]	-0.270569	actn3b_vs_all_other_cells	lcp1	lcp1
ptpn6	0.00310133	-0.411111	0.604	0.708	1	actn3b	ENSDARG00000089043	ptpn6	https://zfin.org/ZDB-GENE-030131-7513	protein tyrosine phosphatase, non-receptor type 6 [Source:ZFIN;Acc:ZDB-GENE-030131-7513]	-0.211836	actn3b_vs_all_other_cells	ptpn6	ptpn6
tmem59	0.00287791	-0.415113	0.453	0.623	1	actn3b	ENSDARG00000019033	tmem59	https://zfin.org/ZDB-GENE-070912-397	transmembrane protein 59 [Source:ZFIN;Acc:ZDB-GENE-070912-397]	-0.136733	actn3b_vs_all_other_cells	tmem59	tmem59
b2ml	0.00230135	-0.415944	0.566	0.706	1	actn3b	ENSDARG00000015887	b2ml	https://zfin.org/ZDB-GENE-040426-2136	beta-2-microglobulin, like [Source:ZFIN;Acc:ZDB-GENE-040426-2136]	-0.18874	actn3b_vs_all_other_cells	b2ml	b2ml
cdc42l	0.000226893	-0.419143	0.642	0.801	1	actn3b	ENSDARG00000040158	cdc42l	https://zfin.org/ZDB-GENE-030131-6069	cell division cycle 42, like [Source:ZFIN;Acc:ZDB-GENE-030131-6069]	-0.215675	actn3b_vs_all_other_cells	cdc42l	cdc42l
sla1	0.00129292	-0.420624	0.113	0.307	1	actn3b	ENSDARG00000054340	sla1	https://zfin.org/ZDB-GENE-050904-3	Src-like-adaptor 1 [Source:ZFIN;Acc:ZDB-GENE-050904-3]	-0.017495	actn3b_vs_all_other_cells	sla1	sla1a
abi3a	0.00431588	-0.42778	0.132	0.288	1	actn3b	ENSDARG00000060072	abi3a	https://zfin.org/ZDB-GENE-060929-958	ABI family, member 3a [Source:ZFIN;Acc:ZDB-GENE-060929-958]	-0.0258807	actn3b_vs_all_other_cells	abi3a	abi3a
itm2bb	0.000332913	-0.429467	0.509	0.696	1	actn3b	ENSDARG00000041505	itm2bb	https://zfin.org/ZDB-GENE-040426-2139	integral membrane protein 2Bb [Source:ZFIN;Acc:ZDB-GENE-040426-2139]	-0.159866	actn3b_vs_all_other_cells	itm2bb	itm2bb
pycard	0.00152611	-0.430428	0.434	0.605	1	actn3b	ENSDARG00000040076	pycard	https://zfin.org/ZDB-GENE-000511-2	PYD and CARD domain containing [Source:ZFIN;Acc:ZDB-GENE-000511-2]	-0.134006	actn3b_vs_all_other_cells	pycard	pycard
tuba8l4	0.000690985	-0.435013	0.736	0.821	1	actn3b	ENSDARG00000006260	tuba8l4	https://zfin.org/ZDB-GENE-040426-860	tubulin, alpha 8 like 4 [Source:ZFIN;Acc:ZDB-GENE-040426-860]	-0.287022	actn3b_vs_all_other_cells	tuba8l4	tuba8l4
ptmab	5.43132e-05	-0.443308	0.887	0.948	1	actn3b	ENSDARG00000101766	ptmab	https://zfin.org/ZDB-GENE-030131-8681	prothymosin, alpha b [Source:ZFIN;Acc:ZDB-GENE-030131-8681]	-0.367912	actn3b_vs_all_other_cells	ptmab	ptmab
h3f3a	0.00521925	-0.45179	0.66	0.777	1	actn3b	ENSDARG00000020504	h3f3a	https://zfin.org/ZDB-GENE-050417-65	H3 histone, family 3A [Source:ZFIN;Acc:ZDB-GENE-040426-1928]	-0.253281	actn3b_vs_all_other_cells	h3f3a	h3f3b.1
ctss2.2	0.000962539	-0.453876	0.604	0.835	1	actn3b	ENSDARG00000013771	ctss2.2	https://zfin.org/ZDB-GENE-050626-55	cathepsin S, ortholog 2, tandem duplicate 2 [Source:ZFIN;Acc:ZDB-GENE-050626-55]	-0.198301	actn3b_vs_all_other_cells	ctss2.2	ctss2.2
scpep1	0.00550614	-0.456458	0.66	0.76	1	actn3b	ENSDARG00000040072	scpep1	https://zfin.org/ZDB-GENE-040426-890	serine carboxypeptidase 1 [Source:ZFIN;Acc:ZDB-GENE-040426-890]	-0.261623	actn3b_vs_all_other_cells	scpep1	scpep1
mhc1zba	0.00197895	-0.45746	0.528	0.684	1	actn3b	ENSDARG00000036588	mhc1zba	https://zfin.org/ZDB-GENE-040426-2149	major histocompatibility complex class I ZBA [Source:ZFIN;Acc:ZDB-GENE-040426-2149]	-0.186451	actn3b_vs_all_other_cells	mhc1zba	mhc1zba
cebpa	0.000103012	-0.458606	0.453	0.734	1	actn3b	ENSDARG00000036074	cebpa	https://zfin.org/ZDB-GENE-020111-2	CCAAT/enhancer binding protein (C/EBP), alpha [Source:ZFIN;Acc:ZDB-GENE-020111-2]	-0.128215	actn3b_vs_all_other_cells	cebpa	cebpa
tmsb4x	2.16317e-07	-0.459769	1	1	0.00419461	actn3b	ENSDARG00000077777	tmsb4x	https://zfin.org/ZDB-GENE-030131-8304	thymosin, beta 4 x [Source:ZFIN;Acc:ZDB-GENE-030131-8304]	-0.459769	actn3b_vs_all_other_cells	tmsb4x	tmsb4x
cxcr4b	0.0087227	-0.460228	0.321	0.476	1	actn3b	ENSDARG00000041959	cxcr4b	https://zfin.org/ZDB-GENE-010614-1	chemokine (C-X-C motif), receptor 4b [Source:ZFIN;Acc:ZDB-GENE-010614-1]	-0.0996268	actn3b_vs_all_other_cells	cxcr4b	cxcr4b
rnaset2l	0.00218928	-0.461424	0.377	0.582	1	actn3b	ENSDARG00000058413	rnaset2l	https://zfin.org/ZDB-GENE-090819-2	ribonuclease T2, like [Source:ZFIN;Acc:ZDB-GENE-090819-2]	-0.112683	actn3b_vs_all_other_cells	rnaset2l	rnaset2l
atp6ap2	0.00218634	-0.46434	0.491	0.663	1	actn3b	ENSDARG00000008735	atp6ap2	https://zfin.org/ZDB-GENE-040426-1960	ATPase, H+ transporting, lysosomal accessory protein 2 [Source:ZFIN;Acc:ZDB-GENE-040426-1960]	-0.168844	actn3b_vs_all_other_cells	atp6ap2	atp6ap2
grap2b	7.84077e-05	-0.466492	0.453	0.688	1	actn3b	ENSDARG00000101169	grap2b	https://zfin.org/ZDB-GENE-040426-1485	GRB2-related adaptor protein 2b [Source:ZFIN;Acc:ZDB-GENE-040426-1485]	-0.13914	actn3b_vs_all_other_cells	grap2b	grap2b
NCKAP1L	0.000105568	-0.468219	0.264	0.542	1	actn3b	ENSDARG00000075748	NCKAP1L	https://zfin.org/ZDB-GENE-080204-117	NCK associated protein 1 like [Source:HGNC Symbol;Acc:HGNC:4862]	-0.0602085	actn3b_vs_all_other_cells	NCKAP1L	NCKAP1L
zgc:123107	0.00988765	-0.469976	0.208	0.363	1	actn3b	ENSDARG00000101675	zgc:123107	https://zfin.org/ZDB-GENE-051113-192	zgc:123107 [Source:ZFIN;Acc:ZDB-GENE-051113-192]	-0.0560139	actn3b_vs_all_other_cells	zgc:123107	zgc:123107
si:dkey-183c2.4	0.00391697	-0.470139	0.019	0.163	1	actn3b	ENSDARG00000079892	si:dkey-183c2.4	https://zfin.org/ZDB-GENE-041210-121	si:dkey-183c2.4 [Source:ZFIN;Acc:ZDB-GENE-041210-121]	-0.00104123	actn3b_vs_all_other_cells	si:dkey-183c2.4	si:dkey-183c2.4
arhgdig	6.1682e-05	-0.476127	0.642	0.857	1	actn3b	ENSDARG00000004034	arhgdig	https://zfin.org/ZDB-GENE-040426-1493	Rho GDP dissociation inhibitor (GDI) gamma [Source:ZFIN;Acc:ZDB-GENE-040426-1493]	-0.228988	actn3b_vs_all_other_cells	arhgdig	arhgdig
coro1a	2.02198e-05	-0.477391	0.755	0.919	0.392081	actn3b	ENSDARG00000054610	coro1a	https://zfin.org/ZDB-GENE-030131-9512	coronin, actin binding protein, 1A [Source:ZFIN;Acc:ZDB-GENE-030131-9512]	-0.296109	actn3b_vs_all_other_cells	coro1a	coro1a
abhd16a	0.00694349	-0.48788	0.17	0.322	1	actn3b	ENSDARG00000078929	abhd16a	https://zfin.org/ZDB-GENE-010601-2	abhydrolase domain containing 16A [Source:ZFIN;Acc:ZDB-GENE-010601-2]	-0.043788	actn3b_vs_all_other_cells	abhd16a	abhd16a
si:ch211-102c2.4	0.000644227	-0.499095	0.642	0.758	1	actn3b	ENSDARG00000079387	si:ch211-102c2.4	https://zfin.org/ZDB-GENE-030131-8862	si:ch211-102c2.4 [Source:ZFIN;Acc:ZDB-GENE-030131-8862]	-0.271384	actn3b_vs_all_other_cells	si:ch211-102c2.4	si:ch211-102c2.4
gm2a	0.000214898	-0.502062	0.623	0.794	1	actn3b	ENSDARG00000088439	gm2a	https://zfin.org/ZDB-GENE-050417-373	GM2 ganglioside activator [Source:ZFIN;Acc:ZDB-GENE-050417-373]	-0.245422	actn3b_vs_all_other_cells	gm2a	gm2a
actb1	2.0725e-06	-0.505279	0.943	0.994	0.0401878	actn3b	ENSDARG00000037746	actb1	https://zfin.org/ZDB-GENE-000329-1	actin, beta 1 [Source:ZFIN;Acc:ZDB-GENE-000329-1]	-0.452031	actn3b_vs_all_other_cells	actb1	actb1
lgals9l1	0.00810558	-0.507357	0.34	0.51	1	actn3b	ENSDARG00000025903	lgals9l1	https://zfin.org/ZDB-GENE-030131-9543	lectin, galactoside-binding, soluble, 9 (galectin 9)-like 1 [Source:ZFIN;Acc:ZDB-GENE-030131-9543]	-0.115001	actn3b_vs_all_other_cells	lgals9l1	lgals9l1
CR762420.1	0.00585234	-0.516478	0.189	0.354	1	actn3b	ENSDARG00000107167	CR762420.1	https://zfin.org/		-0.0521161	actn3b_vs_all_other_cells	CR762420.1
tmsb1	0.000701922	-0.527608	0.83	0.858	1	actn3b	ENSDARG00000104181	tmsb1	https://zfin.org/ZDB-GENE-030131-8575	thymosin beta 1 [Source:ZFIN;Acc:ZDB-GENE-030131-8575]	-0.423624	actn3b_vs_all_other_cells	tmsb1	tmsb1
npc2	0.000681983	-0.537362	0.698	0.84	1	actn3b	ENSDARG00000090912	npc2	https://zfin.org/ZDB-GENE-021206-13	Niemann-Pick disease, type C2 [Source:ZFIN;Acc:ZDB-GENE-021206-13]	-0.311672	actn3b_vs_all_other_cells	npc2	npc2
naga	0.00236312	-0.539566	0.434	0.605	1	actn3b	ENSDARG00000099313	naga	https://zfin.org/ZDB-GENE-051113-256	N-acetylgalactosaminidase, alpha [Source:ZFIN;Acc:ZDB-GENE-051113-256]	-0.167984	actn3b_vs_all_other_cells	naga	naga
arpc2	7.10231e-09	-0.548821	0.792	0.932	0.000137721	actn3b	ENSDARG00000075989	arpc2	https://zfin.org/ZDB-GENE-030131-5276	actin related protein 2/3 complex, subunit 2 [Source:ZFIN;Acc:ZDB-GENE-030131-5276]	-0.369373	actn3b_vs_all_other_cells	arpc2	arpc2
pfn1	3.1157e-07	-0.552255	1	0.999	0.00604165	actn3b	ENSDARG00000088091	pfn1	https://zfin.org/ZDB-GENE-031002-33	profilin 1 [Source:ZFIN;Acc:ZDB-GENE-031002-33]	-0.552808	actn3b_vs_all_other_cells	pfn1	pfn1
arpc1b	1.64282e-06	-0.553499	0.755	0.94	0.0318559	actn3b	ENSDARG00000027063	arpc1b	https://zfin.org/ZDB-GENE-030131-7414	actin related protein 2/3 complex, subunit 1B [Source:ZFIN;Acc:ZDB-GENE-030131-7414]	-0.335647	actn3b_vs_all_other_cells	arpc1b	arpc1b
psap	0.00013243	-0.562927	0.66	0.812	1	actn3b	ENSDARG00000013968	psap	https://zfin.org/ZDB-GENE-020108-1	prosaposin [Source:ZFIN;Acc:ZDB-GENE-020108-1]	-0.301984	actn3b_vs_all_other_cells	psap	psap
ccr9a	0.000930592	-0.598189	0.113	0.316	1	actn3b	ENSDARG00000055186	ccr9a	https://zfin.org/ZDB-GENE-060130-125	chemokine (C-C motif) receptor 9a [Source:ZFIN;Acc:ZDB-GENE-060130-125]	-0.0241718	actn3b_vs_all_other_cells	ccr9a	ccr9a
BX539325.1	0.00198984	-0.603957	0.038	0.209	1	actn3b	ENSDARG00000095909	BX539325.1	https://zfin.org/		-0.00417279	actn3b_vs_all_other_cells	BX539325.1	BX539325.2
wasa	0.000211958	-0.626926	0.302	0.504	1	actn3b	ENSDARG00000015149	wasa	https://zfin.org/ZDB-GENE-081104-419	Wiskott-Aldrich syndrome (eczema-thrombocytopenia) a [Source:ZFIN;Acc:ZDB-GENE-081104-419]	-0.113449	actn3b_vs_all_other_cells	wasa	wasa
CR936442.1	0.00523794	-0.633786	0.283	0.437	1	actn3b	ENSDARG00000105592	CR936442.1	https://zfin.org/		-0.116154	actn3b_vs_all_other_cells	CR936442.1	CR936442.1
si:ch73-158p21.3	0.00153104	-0.670681	0.17	0.361	1	actn3b	ENSDARG00000101030	si:ch73-158p21.3	https://zfin.org/ZDB-GENE-030131-4747	si:ch73-158p21.3 [Source:ZFIN;Acc:ZDB-GENE-030131-4747]	-0.0536917	actn3b_vs_all_other_cells	si:ch73-158p21.3	si:ch73-158p21.3
ptmaa	2.55608e-08	-0.674457	0.83	0.942	0.00049565	actn3b	ENSDARG00000021113	ptmaa	https://zfin.org/ZDB-GENE-030131-7647	prothymosin, alpha a [Source:ZFIN;Acc:ZDB-GENE-030131-7647]	-0.493241	actn3b_vs_all_other_cells	ptmaa	ptmaa
hmgb2a	0.00036439	-0.688187	0.509	0.705	1	actn3b	ENSDARG00000029722	hmgb2a	https://zfin.org/ZDB-GENE-051120-126	high mobility group box 2a [Source:ZFIN;Acc:ZDB-GENE-051120-126]	-0.252902	actn3b_vs_all_other_cells	hmgb2a	hmgb2a
ncf1	5.09936e-05	-0.709154	0.415	0.658	0.988818	actn3b	ENSDARG00000033735	ncf1	https://zfin.org/ZDB-GENE-031006-6	neutrophil cytosolic factor 1 [Source:ZFIN;Acc:ZDB-GENE-031006-6]	-0.185614	actn3b_vs_all_other_cells	ncf1	ncf1
nfkbiab	0.000780019	-0.738184	0.491	0.645	1	actn3b	ENSDARG00000007693	nfkbiab	https://zfin.org/ZDB-GENE-030131-1819	nuclear factor of kappa light polypeptide gene enhancer in B-cells inhibitor, alpha b [Source:ZFIN;Acc:ZDB-GENE-030131-1819]	-0.27591	actn3b_vs_all_other_cells	nfkbiab	nfkbiab
id2a	0.000416375	-0.789089	0.264	0.476	1	actn3b	ENSDARG00000055283	id2a	https://zfin.org/ZDB-GENE-020910-1	inhibitor of DNA binding 2, dominant negative helix-loop-helix protein, a [Source:ZFIN;Acc:ZDB-GENE-020910-1]	-0.115539	actn3b_vs_all_other_cells	id2a	id2a
CR936442.2	0.00103778	-0.798109	0.585	0.711	1	actn3b	ENSDARG00000107994	CR936442.2	https://zfin.org/		-0.384153	actn3b_vs_all_other_cells	CR936442.2
fabp7b	0.00534896	-0.81946	0.132	0.296	1	actn3b	ENSDARG00000034650	fabp7b	https://zfin.org/ZDB-GENE-040614-4	fatty acid binding protein 7, brain, b [Source:ZFIN;Acc:ZDB-GENE-040614-4]	-0.0482374	actn3b_vs_all_other_cells	fabp7b	fabp7b
si:ch211-222l21.1	0.000277922	-0.873827	0.132	0.348	1	actn3b	ENSDARG00000076532	si:ch211-222l21.1	https://zfin.org/ZDB-GENE-030131-247	si:ch211-222l21.1 [Source:ZFIN;Acc:ZDB-GENE-030131-247]	-0.0437516	actn3b_vs_all_other_cells	si:ch211-222l21.1	si:ch211-222l21.1

## Sheet: gata3
Gene.name.uniq	p_val	avg_logFC	pct.1	pct.2	p_val_adj	cluster	Gene.stable.ID	Gene.name	ZFIN.ID	Gene.description	pete_score	ident	Ens91.Gene.name.uniq	Ens102.Gene.name.uniq
si:dkey-21e2.15	2.84572e-132	3.99471	0.164	0.03	5.51813e-128	gata3	ENSDARG00000092788	si:dkey-21e2.15	https://zfin.org/ZDB-GENE-050208-780	si:dkey-21e2.15 [Source:ZFIN;Acc:ZDB-GENE-050208-780]	3.58139	gata3_vs_all_other_cells	si:dkey-21e2.15	si:dkey-21e2.15
MFAP4	0	3.46513	0.798	0.057	0	gata3	ENSDARG00000092806	MFAP4	https://zfin.org/ZDB-GENE-121214-96	microfibril associated protein 4 [Source:HGNC Symbol;Acc:HGNC:7035]	38.7124	gata3_vs_all_other_cells	MFAP4	si:ch1073-110a20.2
tppp	0	3.30047	0.861	0.465	0	gata3	ENSDARG00000104399	tppp	https://zfin.org/ZDB-GENE-101115-2	tubulin polymerization promoting protein [Source:ZFIN;Acc:ZDB-GENE-101115-2]	5.26174	gata3_vs_all_other_cells	tppp	tppp
si:dkey-21e2.16	2.77676e-194	3.24796	0.134	0.015	5.38441e-190	gata3	ENSDARG00000094077	si:dkey-21e2.16	https://zfin.org/ZDB-GENE-050208-698	si:dkey-21e2.16 [Source:ZFIN;Acc:ZDB-GENE-050208-698]	3.88803	gata3_vs_all_other_cells	si:dkey-21e2.16	si:dkey-21e2.16
si:dkey-21e2.4	6.53869e-140	2.94419	0.102	0.012	1.26792e-135	gata3	ENSDARG00000092532	si:dkey-21e2.4	https://zfin.org/ZDB-GENE-050208-538	si:dkey-21e2.4 [Source:ZFIN;Acc:ZDB-GENE-050208-538]	2.55261	gata3_vs_all_other_cells	si:dkey-21e2.4	si:dkey-21e2.8
si:dkey-21e2.4	6.53869e-140	2.94419	0.102	0.012	1.26792e-135	gata3	ENSDARG00000092532	si:dkey-21e2.4	https://zfin.org/ZDB-GENE-050208-538	si:dkey-21e2.4 [Source:ZFIN;Acc:ZDB-GENE-050208-538]	2.55261	gata3_vs_all_other_cells	si:dkey-21e2.4	si:dkey-21e2.8
si:dkey-21e2.13	0	2.79342	0.13	0.008	0	gata3	ENSDARG00000094840	si:dkey-21e2.13	https://zfin.org/ZDB-GENE-050208-379	si:dkey-21e2.13 [Source:ZFIN;Acc:ZDB-GENE-050208-379]	5.9011	gata3_vs_all_other_cells	si:dkey-21e2.13	si:dkey-21e2.13
si:dkey-78l4.10	0	2.40109	0.764	0.011	0	gata3	ENSDARG00000071386	si:dkey-78l4.10	https://zfin.org/ZDB-GENE-060503-175	si:dkey-78l4.10 [Source:ZFIN;Acc:ZDB-GENE-060503-175]	127.41	gata3_vs_all_other_cells	si:dkey-78l4.10	si:dkey-21e2.3*1
si:dkey-78l4.10	0	2.40109	0.764	0.011	0	gata3	ENSDARG00000071386	si:dkey-78l4.10	https://zfin.org/ZDB-GENE-060503-175	si:dkey-78l4.10 [Source:ZFIN;Acc:ZDB-GENE-060503-175]	127.41	gata3_vs_all_other_cells	si:dkey-78l4.10	si:dkey-21e2.3*1
MFAP4*6	0	2.37998	0.549	0.01	0	gata3	ENSDARG00000088745	MFAP4	https://zfin.org/ZDB-GENE-071004-112	microfibril associated protein 4 [Source:HGNC Symbol;Acc:HGNC:7035]	71.7327	gata3_vs_all_other_cells	MFAP4*6	MFAP4*3
FO203432.1	0	2.0357	0.653	0.024	0	gata3	ENSDARG00000101226	FO203432.1	https://zfin.org/		36.1683	gata3_vs_all_other_cells	FO203432.1
BX322787.1	0	1.90302	0.626	0.006	0	gata3	ENSDARG00000105779	BX322787.1	https://zfin.org/		124.291	gata3_vs_all_other_cells	BX322787.1	BX322787.1
MFAP4*7	0	1.88239	0.45	0.004	0	gata3	ENSDARG00000094408	MFAP4	https://zfin.org/ZDB-GENE-121214-183	microfibril associated protein 4 [Source:HGNC Symbol;Acc:HGNC:7035]	95.296	gata3_vs_all_other_cells	MFAP4*7	si:ch1073-110a20.1
si:dkey-78l4.6	0	1.68064	0.175	0.003	0	gata3	ENSDARG00000071389	si:dkey-78l4.6	https://zfin.org/ZDB-GENE-060503-83	si:dkey-78l4.6 [Source:ZFIN;Acc:ZDB-GENE-060503-83]	17.1565	gata3_vs_all_other_cells	si:dkey-78l4.6	si:dkey-78l4.6
si:ch211-212d10.1	0	1.62224	0.201	0.011	0	gata3	ENSDARG00000014623	si:ch211-212d10.1	https://zfin.org/ZDB-GENE-050208-355	si:ch211-212d10.1 [Source:ZFIN;Acc:ZDB-GENE-050208-355]	5.95821	gata3_vs_all_other_cells	si:ch211-212d10.1	si:ch211-212d10.1
si:dkey-203a12.3	0	1.60611	0.126	0.004	0	gata3	ENSDARG00000099689	si:dkey-203a12.3	https://zfin.org/ZDB-GENE-141216-190	si:dkey-203a12.3 [Source:ZFIN;Acc:ZDB-GENE-141216-190]	6.37467	gata3_vs_all_other_cells	si:dkey-203a12.3	spink2.3
MFAP4*5	0	1.50372	0.298	0.002	0	gata3	ENSDARG00000094845	MFAP4	https://zfin.org/ZDB-GENE-140106-283	microfibril associated protein 4 [Source:HGNC Symbol;Acc:HGNC:7035]	66.768	gata3_vs_all_other_cells	MFAP4*5	zmp:0000001323
MFAP4*5	0	1.50372	0.298	0.002	0	gata3	ENSDARG00000094845	MFAP4	https://zfin.org/ZDB-GENE-140106-283	microfibril associated protein 4 [Source:HGNC Symbol;Acc:HGNC:7035]	66.768	gata3_vs_all_other_cells	MFAP4*5	zmp:0000001323
SPINK2	0	1.40738	0.181	0.007	0	gata3	ENSDARG00000103833	SPINK2	https://zfin.org/ZDB-GENE-141216-292	si:dkey-77g12.1 [Source:ZFIN;Acc:ZDB-GENE-141216-292]	6.58672	gata3_vs_all_other_cells	SPINK2	spink2.2
AL954142.1	0	1.3431	0.713	0.036	0	gata3	ENSDARG00000092288	AL954142.1	https://zfin.org/		18.9664	gata3_vs_all_other_cells	AL954142.1	AL954142.1
ncaldb	0	1.20064	0.647	0.064	0	gata3	ENSDARG00000011334	ncaldb	https://zfin.org/ZDB-GENE-040808-37	neurocalcin delta b [Source:ZFIN;Acc:ZDB-GENE-040808-37]	7.8531	gata3_vs_all_other_cells	ncaldb	ncaldb
zgc:158446	0	1.18916	0.723	0.153	0	gata3	ENSDARG00000090730	zgc:158446	https://zfin.org/ZDB-GENE-030131-2319	zgc:158446 [Source:ZFIN;Acc:ZDB-GENE-030131-2319]	4.06278	gata3_vs_all_other_cells	zgc:158446	cfbl
tfa	2.2545e-86	1.13644	0.178	0.046	4.3717e-82	gata3	ENSDARG00000016771	tfa	https://zfin.org/ZDB-GENE-980526-35	transferrin-a [Source:ZFIN;Acc:ZDB-GENE-980526-35]	0.782757	gata3_vs_all_other_cells	tfa	tfa
BX511132.1	0	1.11381	0.547	0.001	0	gata3	ENSDARG00000097960	BX511132.1	https://zfin.org/		333.261	gata3_vs_all_other_cells	BX511132.1	BX511132.1
si:ch73-47f2.1	0	1.08846	0.267	0.001	0	gata3	ENSDARG00000100948	si:ch73-47f2.1	https://zfin.org/ZDB-GENE-141212-278	si:ch73-47f2.1 [Source:ZFIN;Acc:ZDB-GENE-141212-278]	77.595	gata3_vs_all_other_cells	si:ch73-47f2.1	osm
cpa5	9.57025e-226	1.02347	0.602	0.208	1.85577e-221	gata3	ENSDARG00000021339	cpa5	https://zfin.org/ZDB-GENE-020514-1	carboxypeptidase A5 [Source:ZFIN;Acc:ZDB-GENE-020514-1]	1.78322	gata3_vs_all_other_cells	cpa5	cpa5
cfd	0	1.02215	0.189	0.014	0	gata3	ENSDARG00000039579	cfd	https://zfin.org/ZDB-GENE-050522-411	complement factor D (adipsin) [Source:ZFIN;Acc:ZDB-GENE-050522-411]	2.60802	gata3_vs_all_other_cells	cfd	cfd
si:dkey-9i23.4	0	0.983584	0.198	0.003	0	gata3	ENSDARG00000051993	si:dkey-9i23.4	https://zfin.org/ZDB-GENE-090313-363	si:dkey-9i23.4 [Source:ZFIN;Acc:ZDB-GENE-090313-363]	12.8535	gata3_vs_all_other_cells	si:dkey-9i23.4	si:dkey-9i23.4
gata3	0	0.965713	0.554	0.02	0	gata3	ENSDARG00000016526	gata3	https://zfin.org/ZDB-GENE-990415-82	GATA binding protein 3 [Source:ZFIN;Acc:ZDB-GENE-990415-82]	14.8196	gata3_vs_all_other_cells	gata3	gata3
laptm5	0	0.950686	0.998	0.949	0	gata3	ENSDARG00000101785	laptm5	https://zfin.org/ZDB-GENE-170303-1	lysosomal protein transmembrane 5 [Source:ZFIN;Acc:ZDB-GENE-170303-1]	0.997773	gata3_vs_all_other_cells	laptm5	laptm5
viml	0	0.947333	0.399	0.001	0	gata3	ENSDARG00000044501	viml	https://zfin.org/ZDB-GENE-040426-1743	vimentin like [Source:ZFIN;Acc:ZDB-GENE-040426-1743]	150.816	gata3_vs_all_other_cells	viml	viml
si:ch73-359m17.2	0	0.943173	0.11	0.004	0	gata3	ENSDARG00000102119	si:ch73-359m17.2	https://zfin.org/ZDB-GENE-141222-90	si:ch73-359m17.2 [Source:ZFIN;Acc:ZDB-GENE-141222-90]	2.8531	gata3_vs_all_other_cells	si:ch73-359m17.2	si:ch73-359m17.2
eomesa	0	0.89439	0.506	0.03	0	gata3	ENSDARG00000006640	eomesa	https://zfin.org/ZDB-GENE-001228-1	eomesodermin homolog a [Source:ZFIN;Acc:ZDB-GENE-001228-1]	7.6332	gata3_vs_all_other_cells	eomesa	eomesa
mylk5	0	0.859947	0.533	0.013	0	gata3	ENSDARG00000075164	mylk5	https://zfin.org/ZDB-GENE-050309-74	myosin, light chain kinase 5 [Source:ZFIN;Acc:ZDB-GENE-050309-74]	18.7924	gata3_vs_all_other_cells	mylk5	mylk5
si:ch211-222l21.1	1.33366e-221	0.837239	0.775	0.342	2.5861e-217	gata3	ENSDARG00000076532	si:ch211-222l21.1	https://zfin.org/ZDB-GENE-030131-247	si:ch211-222l21.1 [Source:ZFIN;Acc:ZDB-GENE-030131-247]	1.47037	gata3_vs_all_other_cells	si:ch211-222l21.1	si:ch211-222l21.1
si:ch211-112c15.8	0	0.836363	0.433	0.002	0	gata3	ENSDARG00000089868	si:ch211-112c15.8	https://zfin.org/ZDB-GENE-141211-78	si:ch211-112c15.8 [Source:ZFIN;Acc:ZDB-GENE-141211-78]	78.4045	gata3_vs_all_other_cells	si:ch211-112c15.8	si:ch211-112c15.8
wasa	3.42048e-247	0.82777	0.898	0.498	6.63265e-243	gata3	ENSDARG00000015149	wasa	https://zfin.org/ZDB-GENE-081104-419	Wiskott-Aldrich syndrome (eczema-thrombocytopenia) a [Source:ZFIN;Acc:ZDB-GENE-081104-419]	1.3404	gata3_vs_all_other_cells	wasa	wasa
ccl34b.4	0	0.790186	0.117	0.002	0	gata3	ENSDARG00000094002	ccl34b.4	https://zfin.org/ZDB-GENE-091204-344	chemokine (C-C motif) ligand 34b, duplicate 4 [Source:ZFIN;Acc:ZDB-GENE-091204-344]	5.40843	gata3_vs_all_other_cells	ccl34b.4	ccl34b.4
yrk	8.57233e-232	0.780725	0.7	0.282	1.66226e-227	gata3	ENSDARG00000004378	yrk	https://zfin.org/ZDB-GENE-030131-9517	Yes-related kinase [Source:ZFIN;Acc:ZDB-GENE-030131-9517]	1.35658	gata3_vs_all_other_cells	yrk	yrk
scgn	0	0.76803	0.49	0.021	0	gata3	ENSDARG00000058732	scgn	https://zfin.org/ZDB-GENE-041010-82	secretagogin, EF-hand calcium binding protein [Source:ZFIN;Acc:ZDB-GENE-041010-82]	8.78114	gata3_vs_all_other_cells	scgn	scgn
calm1b	0	0.748753	0.751	0.21	0	gata3	ENSDARG00000034187	calm1b	https://zfin.org/ZDB-GENE-030131-5590	calmodulin 1b [Source:ZFIN;Acc:ZDB-GENE-030804-2]	2.01094	gata3_vs_all_other_cells	calm1b	calm1b
calm1b	0	0.748753	0.751	0.21	0	gata3	ENSDARG00000034187	calm1b	https://zfin.org/ZDB-GENE-030131-5590	calmodulin 1b [Source:ZFIN;Acc:ZDB-GENE-030804-2]	2.01094	gata3_vs_all_other_cells	calm1b	calm1b
calm1b	0	0.748753	0.751	0.21	0	gata3	ENSDARG00000034187	calm1b	https://zfin.org/ZDB-GENE-030131-5590	calmodulin 1b [Source:ZFIN;Acc:ZDB-GENE-030804-2]	2.01094	gata3_vs_all_other_cells	calm1b	calm1b
calm1b	0	0.748753	0.751	0.21	0	gata3	ENSDARG00000034187	calm1b	https://zfin.org/ZDB-GENE-030131-5590	calmodulin 1b [Source:ZFIN;Acc:ZDB-GENE-030804-2]	2.01094	gata3_vs_all_other_cells	calm1b	calm1b
CU207241.1	0	0.741359	0.355	0.029	0	gata3	ENSDARG00000102833	CU207241.1	https://zfin.org/		3.22172	gata3_vs_all_other_cells	CU207241.1	CU207241.1
srgn	1.91221e-257	0.727489	0.979	0.686	3.70797e-253	gata3	ENSDARG00000077069	srgn	https://zfin.org/ZDB-GENE-030131-7127	serglycin [Source:ZFIN;Acc:ZDB-GENE-030131-7127]	1.01641	gata3_vs_all_other_cells	srgn	srgn
osmr	0	0.721222	0.378	0.002	0	gata3	ENSDARG00000100738	osmr	https://zfin.org/ZDB-GENE-060526-48	oncostatin M receptor [Source:ZFIN;Acc:ZDB-GENE-060526-48]	51.5255	gata3_vs_all_other_cells	osmr	osmr
lasp1	2.60502e-181	0.679634	0.949	0.785	5.0514e-177	gata3	ENSDARG00000057867	lasp1	https://zfin.org/ZDB-GENE-030131-1936	LIM and SH3 protein 1 [Source:ZFIN;Acc:ZDB-GENE-030131-1936]	0.779718	gata3_vs_all_other_cells	lasp1	lasp1
oaz2b	0	0.676905	0.365	0.023	0	gata3	ENSDARG00000059815	oaz2b	https://zfin.org/ZDB-GENE-070313-1	ornithine decarboxylase antizyme 2b [Source:ZFIN;Acc:ZDB-GENE-070313-1]	3.9209	gata3_vs_all_other_cells	oaz2b	oaz2b
cox6a2	0	0.660034	0.334	0.021	0	gata3	ENSDARG00000054588	cox6a2	https://zfin.org/ZDB-GENE-040912-129	cytochrome c oxidase subunit VIa polypeptide 2 [Source:ZFIN;Acc:ZDB-GENE-040912-129]	3.50623	gata3_vs_all_other_cells	cox6a2	cox6a2
tagln2	1.96357e-131	0.651329	0.705	0.383	3.80756e-127	gata3	ENSDARG00000033466	tagln2	https://zfin.org/ZDB-GENE-020802-2	transgelin 2 [Source:ZFIN;Acc:ZDB-GENE-020802-2]	0.84524	gata3_vs_all_other_cells	tagln2	tagln2
grap2b	1.71637e-181	0.642251	0.927	0.684	3.32821e-177	gata3	ENSDARG00000101169	grap2b	https://zfin.org/ZDB-GENE-040426-1485	GRB2-related adaptor protein 2b [Source:ZFIN;Acc:ZDB-GENE-040426-1485]	0.806878	gata3_vs_all_other_cells	grap2b	grap2b
sult5a1	0	0.636781	0.474	0.058	0	gata3	ENSDARG00000007769	sult5a1	https://zfin.org/ZDB-GENE-060929-978	sulfotransferase family 5A, member 1 [Source:ZFIN;Acc:ZDB-GENE-060929-978]	2.46671	gata3_vs_all_other_cells	sult5a1	sult5a1
pik3cd	1.48662e-300	0.63674	0.48	0.111	2.88271e-296	gata3	ENSDARG00000003250	pik3cd	https://zfin.org/ZDB-GENE-040426-1128	phosphatidylinositol-4,5-bisphosphate 3-kinase, catalytic subunit delta [Source:ZFIN;Acc:ZDB-GENE-040426-1128]	1.32166	gata3_vs_all_other_cells	pik3cd	pik3cd
tsr2	1.64748e-110	0.620247	0.496	0.229	3.19462e-106	gata3	ENSDARG00000005772	tsr2	https://zfin.org/ZDB-GENE-021231-2	TSR2, 20S rRNA accumulation, homolog (S. cerevisiae) [Source:ZFIN;Acc:ZDB-GENE-021231-2]	0.666335	gata3_vs_all_other_cells	tsr2	tsr2
ccr9a	6.21754e-121	0.591543	0.637	0.311	1.20564e-116	gata3	ENSDARG00000055186	ccr9a	https://zfin.org/ZDB-GENE-060130-125	chemokine (C-C motif) receptor 9a [Source:ZFIN;Acc:ZDB-GENE-060130-125]	0.7718	gata3_vs_all_other_cells	ccr9a	ccr9a
wasb	1.72388e-144	0.563222	0.932	0.697	3.34278e-140	gata3	ENSDARG00000026350	wasb	https://zfin.org/ZDB-GENE-030131-7098	Wiskott-Aldrich syndrome (eczema-thrombocytopenia) b [Source:ZFIN;Acc:ZDB-GENE-030131-7098]	0.701905	gata3_vs_all_other_cells	wasb	wasb
lcp2b	1.47008e-209	0.562958	0.466	0.134	2.85062e-205	gata3	ENSDARG00000036215	lcp2b	https://zfin.org/ZDB-GENE-081107-21	lymphocyte cytosolic protein 2b [Source:ZFIN;Acc:ZDB-GENE-081107-21]	0.912311	gata3_vs_all_other_cells	lcp2b	lcp2b
agap2	3.88818e-224	0.547469	0.491	0.14	7.53957e-220	gata3	ENSDARG00000099874	agap2	https://zfin.org/ZDB-GENE-061103-343	ArfGAP with GTPase domain, ankyrin repeat and PH domain 2 [Source:ZFIN;Acc:ZDB-GENE-061103-343]	0.942746	gata3_vs_all_other_cells	agap2	agap2
gng2	2.70027e-164	0.546382	0.615	0.247	5.2361e-160	gata3	ENSDARG00000056831	gng2	https://zfin.org/ZDB-GENE-050417-59	guanine nucleotide binding protein (G protein), gamma 2 [Source:ZFIN;Acc:ZDB-GENE-050417-59]	0.836661	gata3_vs_all_other_cells	gng2	gng2
spns3	4.33606e-167	0.533415	0.529	0.193	8.40806e-163	gata3	ENSDARG00000035459	spns3	https://zfin.org/ZDB-GENE-060531-7	spinster homolog 3 (Drosophila) [Source:ZFIN;Acc:ZDB-GENE-060531-7]	0.773428	gata3_vs_all_other_cells	spns3	spns3
id3	4.25261e-167	0.531995	0.315	0.077	8.24623e-163	gata3	ENSDARG00000054823	id3	https://zfin.org/ZDB-GENE-020515-1	inhibitor of DNA binding 3 [Source:ZFIN;Acc:ZDB-GENE-020515-1]	0.685548	gata3_vs_all_other_cells	id3	id3
serpine2	6.02306e-293	0.524826	0.452	0.098	1.16793e-288	gata3	ENSDARG00000029353	serpine2	https://zfin.org/ZDB-GENE-040426-848	serpin peptidase inhibitor, clade E (nexin, plasminogen activator inhibitor type 1), member 2 [Source:ZFIN;Acc:ZDB-GENE-040426-848]	1.09412	gata3_vs_all_other_cells	serpine2	serpine2
si:dkeyp-85e10.3	3.20271e-207	0.520734	0.417	0.111	6.21037e-203	gata3	ENSDARG00000092878	si:dkeyp-85e10.3	https://zfin.org/ZDB-GENE-061207-90	si:dkeyp-85e10.3 [Source:ZFIN;Acc:ZDB-GENE-061207-90]	0.815766	gata3_vs_all_other_cells	si:dkeyp-85e10.3	si:dkeyp-85e10.3
itgae.2	1.23279e-79	0.506335	0.654	0.397	2.39049e-75	gata3	ENSDARG00000057787	itgae.2	https://zfin.org/ZDB-GENE-130530-671	integrin, alpha E, tandem duplicate 2 [Source:ZFIN;Acc:ZDB-GENE-130530-671]	0.54551	gata3_vs_all_other_cells	itgae.2	itgae.2
si:ch211-136m16.8	4.38962e-95	0.475024	0.703	0.415	8.51192e-91	gata3	ENSDARG00000090767	si:ch211-136m16.8	https://zfin.org/ZDB-GENE-121214-301	si:ch211-136m16.8 [Source:ZFIN;Acc:ZDB-GENE-121214-301]	0.565689	gata3_vs_all_other_cells	si:ch211-136m16.8	si:ch211-136m16.8
btk	1.22716e-149	0.457255	0.445	0.15	2.37958e-145	gata3	ENSDARG00000004433	btk	https://zfin.org/ZDB-GENE-070531-1	Bruton agammaglobulinemia tyrosine kinase [Source:ZFIN;Acc:ZDB-GENE-070531-1]	0.603653	gata3_vs_all_other_cells	btk	btk
h1fx	4.60941e-46	0.45058	0.843	0.679	8.9381e-42	gata3	ENSDARG00000054058	h1fx	https://zfin.org/ZDB-GENE-030131-1228	H1 histone family, member X [Source:ZFIN;Acc:ZDB-GENE-030131-1228]	0.471582	gata3_vs_all_other_cells	h1fx	h1-10
gstk1	6.71465e-126	0.449789	0.482	0.193	1.30204e-121	gata3	ENSDARG00000056510	gstk1	https://zfin.org/ZDB-GENE-040718-298	glutathione S-transferase kappa 1 [Source:ZFIN;Acc:ZDB-GENE-040718-298]	0.541435	gata3_vs_all_other_cells	gstk1	gstk1
si:ch73-208g10.1	0	0.44734	0.298	0.034	0	gata3	ENSDARG00000079808	si:ch73-208g10.1	https://zfin.org/ZDB-GENE-040108-6	si:ch73-208g10.1 [Source:ZFIN;Acc:ZDB-GENE-040108-6]	1.1684	gata3_vs_all_other_cells	si:ch73-208g10.1	si:ch73-208g10.1
si:ch211-191c10.1	1.65841e-85	0.439736	0.332	0.124	3.21583e-81	gata3	ENSDARG00000097993	si:ch211-191c10.1	https://zfin.org/ZDB-GENE-131127-387	si:ch211-191c10.1 [Source:ZFIN;Acc:ZDB-GENE-131127-387]	0.390883	gata3_vs_all_other_cells	si:ch211-191c10.1	si:ch211-191c10.1
sla2	0	0.438233	0.142	0.004	0	gata3	ENSDARG00000020788	sla2	https://zfin.org/ZDB-GENE-080204-98	Src-like-adaptor 2 [Source:ZFIN;Acc:ZDB-GENE-080204-98]	2.20913	gata3_vs_all_other_cells	sla2	sla2
bhlhe40	1.85386e-96	0.433591	0.419	0.168	3.59482e-92	gata3	ENSDARG00000004060	bhlhe40	https://zfin.org/ZDB-GENE-030131-3133	basic helix-loop-helix family, member e40 [Source:ZFIN;Acc:ZDB-GENE-030131-3133]	0.453105	gata3_vs_all_other_cells	bhlhe40	bhlhe40
stau2	2.55368e-112	0.424687	0.312	0.099	4.95185e-108	gata3	ENSDARG00000026801	stau2	https://zfin.org/ZDB-GENE-040426-687	staufen double-stranded RNA binding protein 2 [Source:ZFIN;Acc:ZDB-GENE-040426-687]	0.417583	gata3_vs_all_other_cells	stau2	stau2
ak2	1.0083e-86	0.42283	0.767	0.506	1.95519e-82	gata3	ENSDARG00000005926	ak2	https://zfin.org/ZDB-GENE-030131-512	adenylate kinase 2 [Source:ZFIN;Acc:ZDB-GENE-030131-512]	0.491593	gata3_vs_all_other_cells	ak2	ak2
lpcat2	1.57126e-196	0.419574	0.324	0.072	3.04684e-192	gata3	ENSDARG00000053010	lpcat2	https://zfin.org/ZDB-GENE-050522-229	lysophosphatidylcholine acyltransferase 2 [Source:ZFIN;Acc:ZDB-GENE-050522-229]	0.611739	gata3_vs_all_other_cells	lpcat2	lpcat2
fermt3b	5.59643e-91	0.417732	0.592	0.303	1.0852e-86	gata3	ENSDARG00000030938	fermt3b	https://zfin.org/ZDB-GENE-040426-1366	fermitin family member 3b [Source:ZFIN;Acc:ZDB-GENE-040426-1366]	0.483168	gata3_vs_all_other_cells	fermt3b	fermt3b
eef1g	7.60395e-225	0.412325	0.999	0.996	1.47448e-220	gata3	ENSDARG00000056119	eef1g	https://zfin.org/ZDB-GENE-020423-3	eukaryotic translation elongation factor 1 gamma [Source:ZFIN;Acc:ZDB-GENE-020423-3]	0.413154	gata3_vs_all_other_cells	eef1g	eef1g
zgc:158852	3.5462e-82	0.411589	0.21	0.062	6.87644e-78	gata3	ENSDARG00000102076	zgc:158852	https://zfin.org/ZDB-GENE-070112-972	zgc:158852 [Source:ZFIN;Acc:ZDB-GENE-070112-972]	0.292759	gata3_vs_all_other_cells	zgc:158852	spink2.1
ptpn6	3.93975e-49	0.408715	0.854	0.705	7.63957e-45	gata3	ENSDARG00000089043	ptpn6	https://zfin.org/ZDB-GENE-030131-7513	protein tyrosine phosphatase, non-receptor type 6 [Source:ZFIN;Acc:ZDB-GENE-030131-7513]	0.422812	gata3_vs_all_other_cells	ptpn6	ptpn6
zgc:56585	0	0.405383	0.226	0.019	0	gata3	ENSDARG00000026236	zgc:56585	https://zfin.org/ZDB-GENE-040426-1084	zgc:56585 [Source:ZFIN;Acc:ZDB-GENE-040426-1084]	1.08976	gata3_vs_all_other_cells	zgc:56585	zgc:56585
dtnbp1a	1.28779e-87	0.402767	0.657	0.362	2.49715e-83	gata3	ENSDARG00000055115	dtnbp1a	https://zfin.org/ZDB-GENE-040426-1036	dystrobrevin binding protein 1a [Source:ZFIN;Acc:ZDB-GENE-040426-1036]	0.48026	gata3_vs_all_other_cells	dtnbp1a	dtnbp1a
zgc:174160	1.56693e-249	0.400928	0.285	0.048	3.03843e-245	gata3	ENSDARG00000058260	zgc:174160	https://zfin.org/ZDB-GENE-030131-6252	zgc:174160 [Source:ZFIN;Acc:ZDB-GENE-030131-6252]	0.678445	gata3_vs_all_other_cells	zgc:174160	cip2a
def6a	1.12189e-131	0.396968	0.419	0.146	2.17546e-127	gata3	ENSDARG00000012247	def6a	https://zfin.org/ZDB-GENE-040426-1246	differentially expressed in FDCP 6a homolog (mouse) [Source:ZFIN;Acc:ZDB-GENE-040426-1246]	0.477343	gata3_vs_all_other_cells	def6a	def6a
vaspa	1.83119e-134	0.395344	0.499	0.18	3.55087e-130	gata3	ENSDARG00000099690	vaspa	https://zfin.org/ZDB-GENE-070424-68	vasodilator-stimulated phosphoprotein a [Source:ZFIN;Acc:ZDB-GENE-070424-68]	0.546894	gata3_vs_all_other_cells	vaspa	vaspa
prkcda	3.51521e-248	0.389894	0.341	0.064	6.81633e-244	gata3	ENSDARG00000009208	prkcda	https://zfin.org/ZDB-GENE-030131-6503	protein kinase C, delta a [Source:ZFIN;Acc:ZDB-GENE-030131-6503]	0.708394	gata3_vs_all_other_cells	prkcda	prkcda
si:dkey-183c2.4	2.9941e-119	0.38844	0.443	0.159	5.80585e-115	gata3	ENSDARG00000079892	si:dkey-183c2.4	https://zfin.org/ZDB-GENE-041210-121	si:dkey-183c2.4 [Source:ZFIN;Acc:ZDB-GENE-041210-121]	0.47944	gata3_vs_all_other_cells	si:dkey-183c2.4	si:dkey-183c2.4
rsl24d1	1.84073e-119	0.387472	0.993	0.942	3.56936e-115	gata3	ENSDARG00000040439	rsl24d1	https://zfin.org/ZDB-GENE-040426-1925	ribosomal L24 domain containing 1 [Source:ZFIN;Acc:ZDB-GENE-040426-1925]	0.40559	gata3_vs_all_other_cells	rsl24d1	rsl24d1
eef1a1l2	1.14947e-223	0.385936	1	1	2.22894e-219	gata3	ENSDARG00000020850	eef1a1l2	https://zfin.org/ZDB-GENE-050706-188	eukaryotic translation elongation factor 1 alpha 1, like 2 [Source:ZFIN;Acc:ZDB-GENE-050706-188]	0.385936	gata3_vs_all_other_cells	eef1a1l2	eef1a1l1
rpl38	4.11342e-227	0.385325	1	0.998	7.97633e-223	gata3	ENSDARG00000006413	rpl38	https://zfin.org/ZDB-GENE-030131-8752	ribosomal protein L38 [Source:ZFIN;Acc:ZDB-GENE-030131-8752]	0.386097	gata3_vs_all_other_cells	rpl38	rpl38
tiparp	2.14557e-146	0.384215	0.273	0.065	4.16047e-142	gata3	ENSDARG00000061841	tiparp	https://zfin.org/ZDB-GENE-031002-47	TCDD-inducible poly(ADP-ribose) polymerase [Source:ZFIN;Acc:ZDB-GENE-031002-47]	0.440541	gata3_vs_all_other_cells	tiparp	tiparp
si:dkey-171c9.3	1.70232e-107	0.384189	0.399	0.151	3.30097e-103	gata3	ENSDARG00000102228	si:dkey-171c9.3	https://zfin.org/ZDB-GENE-141216-372	si:dkey-171c9.3 [Source:ZFIN;Acc:ZDB-GENE-141216-372]	0.405055	gata3_vs_all_other_cells	si:dkey-171c9.3	si:dkey-171c9.3
rplp1	6.32467e-268	0.382968	1	1	1.22642e-263	gata3	ENSDARG00000021864	rplp1	https://zfin.org/ZDB-GENE-030131-8663	ribosomal protein, large, P1 [Source:ZFIN;Acc:ZDB-GENE-030131-8663]	0.382968	gata3_vs_all_other_cells	rplp1	rplp1
rgs13	4.38868e-39	0.379827	0.438	0.267	8.5101e-35	gata3	ENSDARG00000017653	rgs13	https://zfin.org/ZDB-GENE-070410-138	regulator of G protein signaling 13 [Source:ZFIN;Acc:ZDB-GENE-070410-138]	0.272912	gata3_vs_all_other_cells	rgs13	rgs13
hacd3	2.6682e-118	0.377088	0.31	0.093	5.17391e-114	gata3	ENSDARG00000016038	hacd3	https://zfin.org/ZDB-GENE-040426-1200	3-hydroxyacyl-CoA dehydratase 3 [Source:ZFIN;Acc:ZDB-GENE-040426-1200]	0.389658	gata3_vs_all_other_cells	hacd3	hacd3
si:ch211-105j21.9	6.74848e-155	0.376054	0.367	0.103	1.3086e-150	gata3	ENSDARG00000097845	si:ch211-105j21.9	https://zfin.org/ZDB-GENE-131127-499	si:ch211-105j21.9 [Source:ZFIN;Acc:ZDB-GENE-131127-499]	0.491751	gata3_vs_all_other_cells	si:ch211-105j21.9	si:ch211-105j21.9
ndfip2	8.40505e-111	0.369935	0.361	0.124	1.62982e-106	gata3	ENSDARG00000033928	ndfip2	https://zfin.org/ZDB-GENE-040426-2662	Nedd4 family interacting protein 2 [Source:ZFIN;Acc:ZDB-GENE-040426-2662]	0.388793	gata3_vs_all_other_cells	ndfip2	ndfip2
arhgef3l	2.25078e-109	0.36596	0.393	0.144	4.36449e-105	gata3	ENSDARG00000037554	arhgef3l	https://zfin.org/ZDB-GENE-050522-85	Rho guanine nucleotide exchange factor (GEF) 3, like [Source:ZFIN;Acc:ZDB-GENE-050522-85]	0.392515	gata3_vs_all_other_cells	arhgef3l	arhgef3l
si:ch211-14a17.10	0	0.364831	0.122	0.005	0	gata3	ENSDARG00000076534	si:ch211-14a17.10	https://zfin.org/ZDB-GENE-030616-581	si:ch211-14a17.10 [Source:ZFIN;Acc:ZDB-GENE-030616-581]	1.08603	gata3_vs_all_other_cells	si:ch211-14a17.10	si:ch211-14a17.10
cmtm7	2.49931e-71	0.36388	0.465	0.236	4.8464e-67	gata3	ENSDARG00000010032	cmtm7	https://zfin.org/ZDB-GENE-041111-174	CKLF-like MARVEL transmembrane domain containing 7 [Source:ZFIN;Acc:ZDB-GENE-041111-174]	0.33339	gata3_vs_all_other_cells	cmtm7	cmtm7
rps17	1.00454e-171	0.360826	1	0.992	1.9479e-167	gata3	ENSDARG00000104011	rps17	https://zfin.org/ZDB-GENE-040426-1852	ribosomal protein S17 [Source:ZFIN;Acc:ZDB-GENE-040426-1852]	0.363736	gata3_vs_all_other_cells	rps17	rps17
pik3r1	8.38902e-85	0.360608	0.383	0.157	1.62671e-80	gata3	ENSDARG00000038524	pik3r1	https://zfin.org/ZDB-GENE-030131-1280	phosphoinositide-3-kinase, regulatory subunit 1 (alpha) [Source:ZFIN;Acc:ZDB-GENE-030131-1280]	0.336925	gata3_vs_all_other_cells	pik3r1	pik3r1
hmgn2	9.70116e-51	0.360338	0.974	0.867	1.88115e-46	gata3	ENSDARG00000099572	hmgn2	https://zfin.org/ZDB-GENE-051030-81	high mobility group nucleosomal binding domain 2 [Source:ZFIN;Acc:ZDB-GENE-051030-81]	0.394284	gata3_vs_all_other_cells	hmgn2	hmgn2
CR974440.2	2.04477e-68	0.354269	0.636	0.379	3.96501e-64	gata3	ENSDARG00000106153	CR974440.2	https://zfin.org/		0.378102	gata3_vs_all_other_cells	CR974440.2
xbp1	5.59013e-47	0.353606	0.881	0.768	1.08398e-42	gata3	ENSDARG00000035622	xbp1	https://zfin.org/ZDB-GENE-011210-2	X-box binding protein 1 [Source:ZFIN;Acc:ZDB-GENE-011210-2]	0.357364	gata3_vs_all_other_cells	xbp1	xbp1
si:ch211-198c19.1	7.05547e-164	0.352398	0.305	0.072	1.36813e-159	gata3	ENSDARG00000089333	si:ch211-198c19.1	https://zfin.org/ZDB-GENE-100922-218	si:ch211-198c19.1 [Source:ZFIN;Acc:ZDB-GENE-100922-218]	0.455304	gata3_vs_all_other_cells	si:ch211-198c19.1	si:ch211-198c19.1
rplp0	1.76951e-218	0.351224	1	1	3.43126e-214	gata3	ENSDARG00000051783	rplp0	https://zfin.org/ZDB-GENE-000629-1	ribosomal protein, large, P0 [Source:ZFIN;Acc:ZDB-GENE-000629-1]	0.351224	gata3_vs_all_other_cells	rplp0	rplp0
larp6	1.34891e-64	0.350795	0.453	0.235	2.61567e-60	gata3	ENSDARG00000005355	larp6	https://zfin.org/ZDB-GENE-030131-6403	La ribonucleoprotein domain family, member 6 [Source:ZFIN;Acc:ZDB-GENE-030131-6403]	0.306325	gata3_vs_all_other_cells	larp6	larp6a
tmc8	1.28803e-102	0.34997	0.35	0.123	2.49761e-98	gata3	ENSDARG00000101050	tmc8	https://zfin.org/ZDB-GENE-081114-2	transmembrane channel-like 8 [Source:ZFIN;Acc:ZDB-GENE-081114-2]	0.348547	gata3_vs_all_other_cells	tmc8	tmc8
zmp:0000000650	0	0.348091	0.186	0.002	0	gata3	ENSDARG00000055245	zmp:0000000650	https://zfin.org/ZDB-GENE-130530-653	zmp:0000000650 [Source:ZFIN;Acc:ZDB-GENE-130530-653]	6.02128	gata3_vs_all_other_cells	zmp:0000000650	zmp:0000000650
RPL41	1.58116e-230	0.344996	1	1	3.06603e-226	gata3	ENSDARG00000092807	RPL41	https://zfin.org/ZDB-GENE-030131-7528	ribosomal protein L41 [Source:HGNC Symbol;Acc:HGNC:10354]	0.344996	gata3_vs_all_other_cells	RPL41	si:dkey-151g10.6
serbp1a	2.15711e-105	0.344407	0.989	0.938	4.18285e-101	gata3	ENSDARG00000074242	serbp1a	https://zfin.org/ZDB-GENE-030131-7389	SERPINE1 mRNA binding protein 1a [Source:ZFIN;Acc:ZDB-GENE-030131-7389]	0.359138	gata3_vs_all_other_cells	serbp1a	serbp1a
tmc6b	4.73686e-94	0.343417	0.359	0.134	9.18524e-90	gata3	ENSDARG00000004875	tmc6b	https://zfin.org/ZDB-GENE-040718-460	transmembrane channel-like 6b [Source:ZFIN;Acc:ZDB-GENE-040718-460]	0.330298	gata3_vs_all_other_cells	tmc6b	tmc6b
eif3ba	3.01441e-78	0.342636	0.943	0.783	5.84525e-74	gata3	ENSDARG00000059654	eif3ba	https://zfin.org/ZDB-GENE-030131-2748	eukaryotic translation initiation factor 3, subunit Ba [Source:ZFIN;Acc:ZDB-GENE-030131-2748]	0.38913	gata3_vs_all_other_cells	eif3ba	eif3ba
rps4x	7.59547e-190	0.342381	1	0.999	1.47284e-185	gata3	ENSDARG00000014690	rps4x	https://zfin.org/ZDB-GENE-040927-19	ribosomal protein S4, X-linked [Source:ZFIN;Acc:ZDB-GENE-040927-19]	0.342723	gata3_vs_all_other_cells	rps4x	rps4x
rps12	1.27934e-205	0.338524	1	1	2.48076e-201	gata3	ENSDARG00000036875	rps12	https://zfin.org/ZDB-GENE-030131-8951	ribosomal protein S12 [Source:ZFIN;Acc:ZDB-GENE-030131-8951]	0.338524	gata3_vs_all_other_cells	rps12	rps12
rpl18a	5.50084e-206	0.336885	1	0.999	1.06667e-201	gata3	ENSDARG00000025073	rpl18a	https://zfin.org/ZDB-GENE-040426-1071	ribosomal protein L18a [Source:ZFIN;Acc:ZDB-GENE-040426-1071]	0.337222	gata3_vs_all_other_cells	rpl18a	rpl18a
armc2	1.51458e-153	0.336866	0.209	0.04	2.93692e-149	gata3	ENSDARG00000022660	armc2	https://zfin.org/ZDB-GENE-041014-7	armadillo repeat containing 2 [Source:ZFIN;Acc:ZDB-GENE-041014-7]	0.367866	gata3_vs_all_other_cells	armc2	armc2
zgc:175248	0	0.336162	0.22	0.014	0	gata3	ENSDARG00000104153	zgc:175248	https://zfin.org/ZDB-GENE-080204-93	zgc:175248 [Source:ZFIN;Acc:ZDB-GENE-080204-93]	1.16216	gata3_vs_all_other_cells	zgc:175248	prkd4
rpl5b	8.35243e-96	0.334167	0.986	0.907	1.61962e-91	gata3	ENSDARG00000015862	rpl5b	https://zfin.org/ZDB-GENE-040625-93	ribosomal protein L5b [Source:ZFIN;Acc:ZDB-GENE-040625-93]	0.358187	gata3_vs_all_other_cells	rpl5b	rpl5b
def6c	4.00438e-234	0.333064	0.224	0.032	7.76489e-230	gata3	ENSDARG00000034717	def6c	https://zfin.org/ZDB-GENE-060503-87	differentially expressed in FDCP 6c homolog [Source:ZFIN;Acc:ZDB-GENE-060503-87]	0.522244	gata3_vs_all_other_cells	def6c	def6c
rpl14	6.88396e-212	0.330659	1	1	1.33487e-207	gata3	ENSDARG00000103433	rpl14	https://zfin.org/ZDB-GENE-030131-2085	ribosomal protein L14 [Source:ZFIN;Acc:ZDB-GENE-030131-2085]	0.330659	gata3_vs_all_other_cells	rpl14	rpl14
BX950207.1	2.30444e-277	0.32968	0.206	0.023	4.46855e-273	gata3	ENSDARG00000106956	BX950207.1	https://zfin.org/		0.608273	gata3_vs_all_other_cells	BX950207.1
rasal3	2.68304e-123	0.327592	0.287	0.08	5.20268e-119	gata3	ENSDARG00000089933	rasal3	https://zfin.org/ZDB-GENE-101130-3	RAS protein activator like 3 [Source:ZFIN;Acc:ZDB-GENE-101130-3]	0.337292	gata3_vs_all_other_cells	rasal3	rasal3
rgs7bpa	0	0.32679	0.173	0.003	0	gata3	ENSDARG00000060601	rgs7bpa	https://zfin.org/ZDB-GENE-060929-380	regulator of G protein signaling 7 binding protein a [Source:ZFIN;Acc:ZDB-GENE-060929-380]	3.26017	gata3_vs_all_other_cells	rgs7bpa	rgs7bpa
arhgdig	5.89202e-75	0.326688	0.953	0.855	1.14252e-70	gata3	ENSDARG00000004034	arhgdig	https://zfin.org/ZDB-GENE-040426-1493	Rho GDP dissociation inhibitor (GDI) gamma [Source:ZFIN;Acc:ZDB-GENE-040426-1493]	0.347019	gata3_vs_all_other_cells	arhgdig	arhgdig
si:ch211-226m16.2	5.75257e-63	0.324916	0.765	0.521	1.11548e-58	gata3	ENSDARG00000036785	si:ch211-226m16.2	https://zfin.org/ZDB-GENE-030131-2302	si:ch211-226m16.2 [Source:ZFIN;Acc:ZDB-GENE-030131-2302]	0.36497	gata3_vs_all_other_cells	si:ch211-226m16.2	si:ch211-226m16.2
rpl13a	4.90273e-192	0.324739	1	0.999	9.50688e-188	gata3	ENSDARG00000044093	rpl13a	https://zfin.org/ZDB-GENE-030131-168	ribosomal protein L13a [Source:ZFIN;Acc:ZDB-GENE-030131-168]	0.325064	gata3_vs_all_other_cells	rpl13a	rpl13a
rps7	1.30195e-201	0.324295	1	1	2.52462e-197	gata3	ENSDARG00000042566	rps7	https://zfin.org/ZDB-GENE-040426-1718	ribosomal protein S7 [Source:ZFIN;Acc:ZDB-GENE-040426-1718]	0.324295	gata3_vs_all_other_cells	rps7	rps7
tes	6.36101e-100	0.323433	0.296	0.097	1.23346e-95	gata3	ENSDARG00000051857	tes	https://zfin.org/ZDB-GENE-040718-59	testis derived transcript (3 LIM domains) [Source:ZFIN;Acc:ZDB-GENE-040718-59]	0.292143	gata3_vs_all_other_cells	tes	tes
rpl26	1.01507e-203	0.323023	1	1	1.96833e-199	gata3	ENSDARG00000102317	rpl26	https://zfin.org/ZDB-GENE-040426-2117	ribosomal protein L26 [Source:ZFIN;Acc:ZDB-GENE-040426-2117]	0.323023	gata3_vs_all_other_cells	rpl26	rpl26
cytip	0	0.318957	0.2	0.016	0	gata3	ENSDARG00000061717	cytip	https://zfin.org/ZDB-GENE-140106-76	cytohesin 1 interacting protein [Source:ZFIN;Acc:ZDB-GENE-140106-76]	0.797392	gata3_vs_all_other_cells	cytip	cytip
eno1a	4.55218e-63	0.317954	0.509	0.279	8.82713e-59	gata3	ENSDARG00000022456	eno1a	https://zfin.org/ZDB-GENE-030131-6048	enolase 1a, (alpha) [Source:ZFIN;Acc:ZDB-GENE-030131-6048]	0.295254	gata3_vs_all_other_cells	eno1a	eno1a
RASSF5	5.28589e-72	0.316802	0.441	0.208	1.02499e-67	gata3	ENSDARG00000070601	RASSF5	https://zfin.org/ZDB-GENE-141219-8	Ras association domain family member 5 [Source:HGNC Symbol;Acc:HGNC:17609]	0.296211	gata3_vs_all_other_cells	RASSF5	RASSF5
nfil3	2.11615e-279	0.316635	0.22	0.026	4.10342e-275	gata3	ENSDARG00000042977	nfil3	https://zfin.org/ZDB-GENE-040822-28	nuclear factor, interleukin 3 regulated [Source:ZFIN;Acc:ZDB-GENE-040822-28]	0.589428	gata3_vs_all_other_cells	nfil3	nfil3
rps26l	1.10995e-179	0.316444	1	0.999	2.15231e-175	gata3	ENSDARG00000030408	rps26l	https://zfin.org/ZDB-GENE-040426-1706	ribosomal protein S26, like [Source:ZFIN;Acc:ZDB-GENE-040426-1706]	0.31676	gata3_vs_all_other_cells	rps26l	rps26l
sox13	0	0.315512	0.107	0.002	0	gata3	ENSDARG00000030297	sox13	https://zfin.org/ZDB-GENE-100519-1	SRY (sex determining region Y)-box 13 [Source:ZFIN;Acc:ZDB-GENE-100519-1]	1.80615	gata3_vs_all_other_cells	sox13	sox13
si:ch211-102c2.4	2.17438e-65	0.314844	0.916	0.755	4.21634e-61	gata3	ENSDARG00000079387	si:ch211-102c2.4	https://zfin.org/ZDB-GENE-030131-8862	si:ch211-102c2.4 [Source:ZFIN;Acc:ZDB-GENE-030131-8862]	0.349897	gata3_vs_all_other_cells	si:ch211-102c2.4	si:ch211-102c2.4
si:ch211-241f5.3	2.05127e-82	0.314715	0.297	0.104	3.97761e-78	gata3	ENSDARG00000097680	si:ch211-241f5.3	https://zfin.org/ZDB-GENE-131127-563	si:ch211-241f5.3 [Source:ZFIN;Acc:ZDB-GENE-131127-563]	0.26693	gata3_vs_all_other_cells	si:ch211-241f5.3	si:ch211-241f5.3
rpl7	1.55548e-177	0.314589	1	1	3.01624e-173	gata3	ENSDARG00000007320	rpl7	https://zfin.org/ZDB-GENE-030131-8654	ribosomal protein L7 [Source:ZFIN;Acc:ZDB-GENE-030131-8654]	0.314589	gata3_vs_all_other_cells	rpl7	rpl7
ube2e1	4.19187e-160	0.314053	1	0.998	8.12845e-156	gata3	ENSDARG00000009285	ube2e1	https://zfin.org/ZDB-GENE-040801-183	ubiquitin-conjugating enzyme E2E 1 [Source:ZFIN;Acc:ZDB-GENE-071004-16]	0.314682	gata3_vs_all_other_cells	ube2e1	rpl15
rps6	8.31204e-128	0.310743	1	0.989	1.61179e-123	gata3	ENSDARG00000019778	rps6	https://zfin.org/ZDB-GENE-040801-8	ribosomal protein S6 [Source:ZFIN;Acc:ZDB-GENE-040801-8]	0.314199	gata3_vs_all_other_cells	rps6	rps6
CABZ01094910.1	5.48778e-58	0.309511	0.553	0.315	1.06413e-53	gata3	ENSDARG00000106231	CABZ01094910.1	https://zfin.org/		0.30048	gata3_vs_all_other_cells	CABZ01094910.1
gnb2l1	6.79884e-164	0.306574	1	0.998	1.31836e-159	gata3	ENSDARG00000041619	gnb2l1	https://zfin.org/ZDB-GENE-990415-89	guanine nucleotide binding protein (G protein), beta polypeptide 2-like 1 [Source:ZFIN;Acc:ZDB-GENE-990415-89]	0.307189	gata3_vs_all_other_cells	gnb2l1	rack1
rpl31	2.21985e-184	0.306451	1	1	4.30451e-180	gata3	ENSDARG00000053365	rpl31	https://zfin.org/ZDB-GENE-060331-121	ribosomal protein L31 [Source:ZFIN;Acc:ZDB-GENE-060331-121]	0.306451	gata3_vs_all_other_cells	rpl31	rpl31
rpl7a	3.96093e-180	0.303225	1	1	7.68064e-176	gata3	ENSDARG00000019230	rpl7a	https://zfin.org/ZDB-GENE-031001-9	ribosomal protein L7a [Source:ZFIN;Acc:ZDB-GENE-031001-9]	0.303225	gata3_vs_all_other_cells	rpl7a	rpl7a
tmc6a	2.24295e-190	0.302582	0.233	0.04	4.34931e-186	gata3	ENSDARG00000069787	tmc6a	https://zfin.org/ZDB-GENE-081114-3	transmembrane channel-like 6a [Source:ZFIN;Acc:ZDB-GENE-081114-3]	0.410672	gata3_vs_all_other_cells	tmc6a	tmc6a
tnfrsf9b	1.3537e-207	0.302443	0.142	0.015	2.62495e-203	gata3	ENSDARG00000090728	tnfrsf9b	https://zfin.org/ZDB-GENE-101109-2	tumor necrosis factor receptor superfamily, member 9b [Source:ZFIN;Acc:ZDB-GENE-101109-2]	0.406564	gata3_vs_all_other_cells	tnfrsf9b	tnfrsf9b
si:dkey-10p5.7	8.77843e-76	0.301079	0.358	0.147	1.70223e-71	gata3	ENSDARG00000098787	si:dkey-10p5.7	https://zfin.org/ZDB-GENE-061207-47	si:dkey-10p5.7 [Source:ZFIN;Acc:ZDB-GENE-061207-47]	0.2625	gata3_vs_all_other_cells	si:dkey-10p5.7	cd7al
rps13	1.3856e-167	0.299237	1	1	2.68682e-163	gata3	ENSDARG00000036298	rps13	https://zfin.org/ZDB-GENE-040625-52	ribosomal protein S13 [Source:ZFIN;Acc:ZDB-GENE-040625-52]	0.299237	gata3_vs_all_other_cells	rps13	rps13
ddx21	4.15083e-52	0.298715	0.883	0.7	8.04888e-48	gata3	ENSDARG00000063626	ddx21	https://zfin.org/ZDB-GENE-031113-10	DEAD (Asp-Glu-Ala-Asp) box helicase 21 [Source:ZFIN;Acc:ZDB-GENE-031113-10]	0.332721	gata3_vs_all_other_cells	ddx21	ddx21
fam107b	1.16517e-94	0.298669	0.321	0.109	2.25939e-90	gata3	ENSDARG00000026865	fam107b	https://zfin.org/ZDB-GENE-031030-12	family with sequence similarity 107, member B [Source:ZFIN;Acc:ZDB-GENE-031030-12]	0.282341	gata3_vs_all_other_cells	fam107b	fam107b
si:dkeyp-85e10.1	5.36213e-174	0.298592	0.187	0.03	1.03977e-169	gata3	ENSDARG00000071001	si:dkeyp-85e10.1	https://zfin.org/ZDB-GENE-050208-148	si:dkeyp-85e10.1 [Source:ZFIN;Acc:ZDB-GENE-050208-148]	0.348049	gata3_vs_all_other_cells	si:dkeyp-85e10.1	nuggc.1
atp2a3	2.64556e-95	0.297812	0.249	0.074	5.13e-91	gata3	ENSDARG00000060978	atp2a3	https://zfin.org/ZDB-GENE-060531-103	ATPase, Ca++ transporting, ubiquitous [Source:ZFIN;Acc:ZDB-GENE-060531-103]	0.249522	gata3_vs_all_other_cells	atp2a3	atp2a3
il4	4.74717e-67	0.296721	0.137	0.033	9.20523e-63	gata3	ENSDARG00000087909	il4	https://zfin.org/ZDB-GENE-100204-1	interleukin 4 [Source:ZFIN;Acc:ZDB-GENE-100204-1]	0.168762	gata3_vs_all_other_cells	il4	il4
setbp1	0	0.296405	0.185	0.016	0	gata3	ENSDARG00000093799	setbp1	https://zfin.org/ZDB-GENE-060526-72	SET binding protein 1 [Source:ZFIN;Acc:ZDB-GENE-060526-72]	0.634029	gata3_vs_all_other_cells	setbp1	setbp1
rpl3	3.25061e-144	0.29396	1	0.998	6.30325e-140	gata3	ENSDARG00000003599	rpl3	https://zfin.org/ZDB-GENE-030131-1291	ribosomal protein L3 [Source:ZFIN;Acc:ZDB-GENE-030131-1291]	0.294549	gata3_vs_all_other_cells	rpl3	rpl3
scinlb	2.29042e-108	0.293747	0.517	0.214	4.44135e-104	gata3	ENSDARG00000058348	scinlb	https://zfin.org/ZDB-GENE-040426-2068	scinderin like b [Source:ZFIN;Acc:ZDB-GENE-040426-2068]	0.366895	gata3_vs_all_other_cells	scinlb	scinlb
CABZ01080371.1	0	0.293395	0.186	0.007	0	gata3	ENSDARG00000098104	CABZ01080371.1	https://zfin.org/		1.45004	gata3_vs_all_other_cells	CABZ01080371.1
rpl34	2.66323e-131	0.293366	1	0.996	5.16426e-127	gata3	ENSDARG00000029500	rpl34	https://zfin.org/ZDB-GENE-040426-1033	ribosomal protein L34 [Source:ZFIN;Acc:ZDB-GENE-040426-1033]	0.294544	gata3_vs_all_other_cells	rpl34	rpl34
gtpbp4	1.32217e-48	0.293289	0.902	0.724	2.56382e-44	gata3	ENSDARG00000018961	gtpbp4	https://zfin.org/ZDB-GENE-030131-5982	GTP binding protein 4 [Source:ZFIN;Acc:ZDB-GENE-030131-5982]	0.329587	gata3_vs_all_other_cells	gtpbp4	gtpbp4
rps2	6.00497e-201	0.291756	1	1	1.16442e-196	gata3	ENSDARG00000077291	rps2	https://zfin.org/ZDB-GENE-040426-2454	ribosomal protein S2 [Source:ZFIN;Acc:ZDB-GENE-040426-2454]	0.291756	gata3_vs_all_other_cells	rps2	rps2
cldni	2.99623e-108	0.291722	0.26	0.071	5.81e-104	gata3	ENSDARG00000054616	cldni	https://zfin.org/ZDB-GENE-010328-9	claudin i [Source:ZFIN;Acc:ZDB-GENE-010328-9]	0.277752	gata3_vs_all_other_cells	cldni	cldni
bbs1	0	0.291477	0.172	0.006	0	gata3	ENSDARG00000075169	bbs1	https://zfin.org/ZDB-GENE-060126-1	Bardet-Biedl syndrome 1 [Source:ZFIN;Acc:ZDB-GENE-060126-1]	1.43717	gata3_vs_all_other_cells	bbs1	bbs1
pno1	1.61661e-44	0.29102	0.825	0.645	3.13478e-40	gata3	ENSDARG00000008502	pno1	https://zfin.org/ZDB-GENE-040426-1419	partner of NOB1 homolog [Source:ZFIN;Acc:ZDB-GENE-040426-1419]	0.307093	gata3_vs_all_other_cells	pno1	pno1
dap1b*1	4.75476e-45	0.287168	0.691	0.479	9.21996e-41	gata3	ENSDARG00000036895	dap1b	https://zfin.org/ZDB-GENE-000511-4	death associated protein 1b [Source:ZFIN;Acc:ZDB-GENE-000511-4]	0.286257	gata3_vs_all_other_cells	dap1b*1
rpl21	3.47637e-168	0.286101	1	0.999	6.74104e-164	gata3	ENSDARG00000010516	rpl21	https://zfin.org/ZDB-GENE-030131-8512	ribosomal protein L21 [Source:ZFIN;Acc:ZDB-GENE-030131-8512]	0.286388	gata3_vs_all_other_cells	rpl21	rpl21
itgb2	6.55153e-26	0.285043	0.589	0.438	1.27041e-21	gata3	ENSDARG00000016939	itgb2	https://zfin.org/ZDB-GENE-110411-4	integrin, beta 2 [Source:ZFIN;Acc:ZDB-GENE-110411-4]	0.22577	gata3_vs_all_other_cells	itgb2	itgb2
st6gal2a	3.90139e-110	0.284472	0.212	0.051	7.56519e-106	gata3	ENSDARG00000039335	st6gal2a	https://zfin.org/ZDB-GENE-060322-4	ST6 beta-galactosamide alpha-2,6-sialyltranferase 2a [Source:ZFIN;Acc:ZDB-GENE-060322-4]	0.250693	gata3_vs_all_other_cells	st6gal2a	st6gal2a
rpsa	1.05342e-176	0.284004	1	1	2.04269e-172	gata3	ENSDARG00000019181	rpsa	https://zfin.org/ZDB-GENE-040426-811	ribosomal protein SA [Source:ZFIN;Acc:ZDB-GENE-040426-811]	0.284004	gata3_vs_all_other_cells	rpsa	rpsa
rps9	1.9876e-158	0.282946	1	1	3.85415e-154	gata3	ENSDARG00000011405	rps9	https://zfin.org/ZDB-GENE-010724-15	ribosomal protein S9 [Source:ZFIN;Acc:ZDB-GENE-010724-15]	0.282946	gata3_vs_all_other_cells	rps9	rps9
padi2	2.03895e-120	0.28227	0.216	0.049	3.95372e-116	gata3	ENSDARG00000044167	padi2	https://zfin.org/ZDB-GENE-031116-67	peptidyl arginine deiminase, type II [Source:ZFIN;Acc:ZDB-GENE-031116-67]	0.268767	gata3_vs_all_other_cells	padi2	padi2
rplp2l	1.80838e-153	0.279137	1	1	3.50663e-149	gata3	ENSDARG00000011201	rplp2l	https://zfin.org/ZDB-GENE-070327-2	ribosomal protein, large P2, like [Source:ZFIN;Acc:ZDB-GENE-070327-2]	0.279137	gata3_vs_all_other_cells	rplp2l	rplp2l
tnfaip8l2a	2.23553e-43	0.27747	0.598	0.395	4.33492e-39	gata3	ENSDARG00000075592	tnfaip8l2a	https://zfin.org/ZDB-GENE-060616-38	tumor necrosis factor, alpha-induced protein 8-like 2a [Source:ZFIN;Acc:ZDB-GENE-060616-38]	0.251201	gata3_vs_all_other_cells	tnfaip8l2a	tnfaip8l2a
rpl9	4.1177e-158	0.276947	1	0.999	7.98463e-154	gata3	ENSDARG00000037350	rpl9	https://zfin.org/ZDB-GENE-030131-8646	ribosomal protein L9 [Source:ZFIN;Acc:ZDB-GENE-030131-8646]	0.277224	gata3_vs_all_other_cells	rpl9	rpl9
rpl10	4.8133e-158	0.276841	1	1	9.33348e-154	gata3	ENSDARG00000025581	rpl10	https://zfin.org/ZDB-GENE-030131-8656	ribosomal protein L10 [Source:ZFIN;Acc:ZDB-GENE-030131-8656]	0.276841	gata3_vs_all_other_cells	rpl10	rpl10
rps15a	1.87575e-173	0.276227	1	1	3.63726e-169	gata3	ENSDARG00000010160	rps15a	https://zfin.org/ZDB-GENE-030131-8708	ribosomal protein S15a [Source:ZFIN;Acc:ZDB-GENE-030131-8708]	0.276227	gata3_vs_all_other_cells	rps15a	rps15a
cct6a	3.37882e-42	0.275292	0.861	0.692	6.55188e-38	gata3	ENSDARG00000021252	cct6a	https://zfin.org/ZDB-GENE-011018-2	chaperonin containing TCP1, subunit 6A (zeta 1) [Source:ZFIN;Acc:ZDB-GENE-011018-2]	0.294913	gata3_vs_all_other_cells	cct6a	cct6a
il34	6.40159e-105	0.275284	0.309	0.093	1.24133e-100	gata3	ENSDARG00000091003	il34	https://zfin.org/ZDB-GENE-050419-150	interleukin 34 [Source:ZFIN;Acc:ZDB-GENE-050419-150]	0.282628	gata3_vs_all_other_cells	il34	il34
rpl5a	1.44222e-100	0.273982	0.997	0.981	2.79662e-96	gata3	ENSDARG00000020197	rpl5a	https://zfin.org/ZDB-GENE-030131-5161	ribosomal protein L5a [Source:ZFIN;Acc:ZDB-GENE-030131-5161]	0.277615	gata3_vs_all_other_cells	rpl5a	rpl5a
si:dkey-262k9.2	3.1441e-83	0.27358	0.203	0.057	6.09672e-79	gata3	ENSDARG00000098024	si:dkey-262k9.2	https://zfin.org/ZDB-GENE-131121-282	si:dkey-262k9.2 [Source:ZFIN;Acc:ZDB-GENE-131121-282]	0.197789	gata3_vs_all_other_cells	si:dkey-262k9.2	si:dkey-262k9.2
gfi1aa	0	0.272631	0.138	0.009	0	gata3	ENSDARG00000020746	gfi1aa	https://zfin.org/ZDB-GENE-050522-534	growth factor independent 1A transcription repressor a [Source:ZFIN;Acc:ZDB-GENE-050522-534]	0.576888	gata3_vs_all_other_cells	gfi1aa	gfi1aa
rps10	1.79292e-158	0.272088	1	1	3.47666e-154	gata3	ENSDARG00000034897	rps10	https://zfin.org/ZDB-GENE-040426-1481	ribosomal protein S10 [Source:ZFIN;Acc:ZDB-GENE-040426-1481]	0.272088	gata3_vs_all_other_cells	rps10	rps10
hmgn6	4.7642e-45	0.271919	0.811	0.609	9.23826e-41	gata3	ENSDARG00000087636	hmgn6	https://zfin.org/ZDB-GENE-030131-1005	high mobility group nucleosome binding domain 6 [Source:ZFIN;Acc:ZDB-GENE-030131-1005]	0.293673	gata3_vs_all_other_cells	hmgn6	hmgn6
slc7a3a	6.52049e-91	0.269964	0.179	0.044	1.26439e-86	gata3	ENSDARG00000020645	slc7a3a	https://zfin.org/ZDB-GENE-041114-206	solute carrier family 7 (cationic amino acid transporter, y+ system), member 3a [Source:ZFIN;Acc:ZDB-GENE-041114-206]	0.196589	gata3_vs_all_other_cells	slc7a3a	slc7a3a
rpl35	3.3409e-132	0.268825	1	0.999	6.47834e-128	gata3	ENSDARG00000018334	rpl35	https://zfin.org/ZDB-GENE-020419-2	ribosomal protein L35 [Source:ZFIN;Acc:ZDB-GENE-020419-2]	0.269094	gata3_vs_all_other_cells	rpl35	rpl35
arl5c	1.43917e-30	0.268803	0.332	0.188	2.79069e-26	gata3	ENSDARG00000035719	arl5c	https://zfin.org/ZDB-GENE-040426-1866	ADP-ribosylation factor-like 5C [Source:ZFIN;Acc:ZDB-GENE-040426-1866]	0.157599	gata3_vs_all_other_cells	arl5c	arl5c
pabpc1a	1.78555e-82	0.266501	0.994	0.965	3.46236e-78	gata3	ENSDARG00000017219	pabpc1a	https://zfin.org/ZDB-GENE-030131-3238	poly(A) binding protein, cytoplasmic 1a [Source:ZFIN;Acc:ZDB-GENE-030131-3238]	0.272863	gata3_vs_all_other_cells	pabpc1a	pabpc1a
rps6ka1	3.05796e-40	0.265939	0.36	0.195	5.92969e-36	gata3	ENSDARG00000033437	rps6ka1	https://zfin.org/ZDB-GENE-060929-516	ribosomal protein S6 kinase a, polypeptide 1 [Source:ZFIN;Acc:ZDB-GENE-060929-516]	0.176747	gata3_vs_all_other_cells	rps6ka1	rps6ka1
sept12	1.70494e-42	0.265378	0.413	0.234	3.30605e-38	gata3	ENSDARG00000019191	sept12	https://zfin.org/ZDB-GENE-120215-68	septin 12 [Source:ZFIN;Acc:ZDB-GENE-120215-68]	0.193441	gata3_vs_all_other_cells	sept12	sept12
rpl37*1	8.56336e-134	0.263654	1	1	1.66052e-129	gata3	ENSDARG00000076360	rpl37	https://zfin.org/ZDB-GENE-040625-39	ribosomal protein L37 [Source:ZFIN;Acc:ZDB-GENE-040625-39]	0.263654	gata3_vs_all_other_cells	rpl37*1	rpl37
rpl8	2.86039e-150	0.26354	1	1	5.54659e-146	gata3	ENSDARG00000014867	rpl8	https://zfin.org/ZDB-GENE-040426-1670	ribosomal protein L8 [Source:ZFIN;Acc:ZDB-GENE-040426-1670]	0.26354	gata3_vs_all_other_cells	rpl8	rpl8
arhgap25	6.26635e-53	0.263265	0.33	0.152	1.21511e-48	gata3	ENSDARG00000061784	arhgap25	https://zfin.org/ZDB-GENE-060526-210	Rho GTPase activating protein 25 [Source:ZFIN;Acc:ZDB-GENE-060526-210]	0.188615	gata3_vs_all_other_cells	arhgap25	arhgap25
svila	3.32495e-183	0.260616	0.179	0.026	6.44741e-179	gata3	ENSDARG00000055075	svila	https://zfin.org/ZDB-GENE-990706-5	supervillin a [Source:ZFIN;Acc:ZDB-GENE-990706-5]	0.321169	gata3_vs_all_other_cells	svila	svila
pdxdc1	1.3338e-166	0.257712	0.178	0.028	2.58636e-162	gata3	ENSDARG00000101886	pdxdc1	https://zfin.org/ZDB-GENE-040912-16	pyridoxal-dependent decarboxylase domain containing 1 [Source:ZFIN;Acc:ZDB-GENE-040912-16]	0.291619	gata3_vs_all_other_cells	pdxdc1	pdxdc1
spink4	4.98931e-31	0.257536	0.191	0.087	9.67477e-27	gata3	ENSDARG00000091609	spink4	https://zfin.org/ZDB-GENE-130821-1	serine peptidase inhibitor, Kazal type 4 [Source:ZFIN;Acc:ZDB-GENE-130821-1]	0.10799	gata3_vs_all_other_cells	spink4	spink4
rpl32	2.35216e-132	0.257099	1	0.999	4.56107e-128	gata3	ENSDARG00000054818	rpl32	https://zfin.org/ZDB-GENE-060331-105	ribosomal protein L32 [Source:ZFIN;Acc:ZDB-GENE-060331-105]	0.257357	gata3_vs_all_other_cells	rpl32	rpl32
pi4k2b	2.25451e-63	0.257054	0.264	0.101	4.37172e-59	gata3	ENSDARG00000013881	pi4k2b	https://zfin.org/ZDB-GENE-070112-990	phosphatidylinositol 4-kinase type 2 beta [Source:ZFIN;Acc:ZDB-GENE-070112-990]	0.177382	gata3_vs_all_other_cells	pi4k2b	pi4k2b
btf3	7.54952e-79	0.256335	0.997	0.981	1.46393e-74	gata3	ENSDARG00000035400	btf3	https://zfin.org/ZDB-GENE-030131-8731	basic transcription factor 3 [Source:ZFIN;Acc:ZDB-GENE-030131-8731]	0.259734	gata3_vs_all_other_cells	btf3	btf3
rpl13	1.94689e-133	0.256074	1	1	3.77521e-129	gata3	ENSDARG00000099380	rpl13	https://zfin.org/ZDB-GENE-031007-1	ribosomal protein L13 [Source:ZFIN;Acc:ZDB-GENE-031007-1]	0.256074	gata3_vs_all_other_cells	rpl13	rpl13
rps24	4.37307e-150	0.255416	1	1	8.47981e-146	gata3	ENSDARG00000039347	rps24	https://zfin.org/ZDB-GENE-040109-5	ribosomal protein S24 [Source:ZFIN;Acc:ZDB-GENE-040109-5]	0.255416	gata3_vs_all_other_cells	rps24	rps24
cd247l	0	0.255128	0.148	0.002	0	gata3	ENSDARG00000077240	cd247l	https://zfin.org/ZDB-GENE-070508-2	CD247 antigen like [Source:ZFIN;Acc:ZDB-GENE-070508-2]	2.79416	gata3_vs_all_other_cells	cd247l	cd247l
rps5	1.3839e-126	0.25468	1	0.999	2.68352e-122	gata3	ENSDARG00000043453	rps5	https://zfin.org/ZDB-GENE-020419-12	ribosomal protein S5 [Source:ZFIN;Acc:ZDB-GENE-020419-12]	0.254935	gata3_vs_all_other_cells	rps5	rps5
rps27.1	5.70647e-141	0.254027	1	0.999	1.10654e-136	gata3	ENSDARG00000023298	rps27.1	https://zfin.org/ZDB-GENE-050522-549	ribosomal protein S27, isoform 1 [Source:ZFIN;Acc:ZDB-GENE-050522-549]	0.254281	gata3_vs_all_other_cells	rps27.1	rps27.1
rpl24	4.10904e-137	0.252852	1	1	7.96783e-133	gata3	ENSDARG00000099104	rpl24	https://zfin.org/ZDB-GENE-020419-25	ribosomal protein L24 [Source:ZFIN;Acc:ZDB-GENE-020419-25]	0.252852	gata3_vs_all_other_cells	rpl24	rpl24
ms4a17a.6	1.09175e-28	0.252567	0.349	0.208	2.11701e-24	gata3	ENSDARG00000007018	ms4a17a.6	https://zfin.org/ZDB-GENE-070209-265	membrane-spanning 4-domains, subfamily A, member 17A.6 [Source:ZFIN;Acc:ZDB-GENE-070209-265]	0.147899	gata3_vs_all_other_cells	ms4a17a.6	ms4a17a.6
rps14	4.65881e-143	0.252493	1	1	9.03389e-139	gata3	ENSDARG00000036629	rps14	https://zfin.org/ZDB-GENE-030131-8631	ribosomal protein S14 [Source:ZFIN;Acc:ZDB-GENE-030131-8631]	0.252493	gata3_vs_all_other_cells	rps14	rps14
rps3a	8.91379e-138	0.252442	1	1	1.72847e-133	gata3	ENSDARG00000035692	rps3a	https://zfin.org/ZDB-GENE-030131-9184	ribosomal protein S3A [Source:ZFIN;Acc:ZDB-GENE-030131-9184]	0.252442	gata3_vs_all_other_cells	rps3a	rps3a
cry-dash	2.62732e-61	0.252372	0.266	0.104	5.09464e-57	gata3	ENSDARG00000002396	cry-dash	https://zfin.org/ZDB-GENE-040617-2	cryptochrome DASH [Source:ZFIN;Acc:ZDB-GENE-040617-2]	0.1717	gata3_vs_all_other_cells	cry-dash	cry-dash
rab11fip4b	1.26537e-14	-0.251368	0.161	0.262	2.45368e-10	gata3	ENSDARG00000103207	rab11fip4b	https://zfin.org/ZDB-GENE-080722-8	RAB11 family interacting protein 4 (class II) b [Source:ZFIN;Acc:ZDB-GENE-080722-8]	-0.0248691	gata3_vs_all_other_cells	rab11fip4b	rab11fip4b
rab10	5.33774e-15	-0.251411	0.292	0.398	1.03504e-10	gata3	ENSDARG00000046106	rab10	https://zfin.org/ZDB-GENE-040718-304	RAB10, member RAS oncogene family [Source:ZFIN;Acc:ZDB-GENE-040718-304]	-0.0538601	gata3_vs_all_other_cells	rab10	rab10
si:dkey-42i9.6	6.76069e-17	-0.251458	0.166	0.282	1.31096e-12	gata3	ENSDARG00000013681	si:dkey-42i9.6	https://zfin.org/ZDB-GENE-030131-6596	si:dkey-42i9.6 [Source:ZFIN;Acc:ZDB-GENE-030131-6596]	-0.0245715	gata3_vs_all_other_cells	si:dkey-42i9.6	si:dkey-42i9.6
irf2a	1.75577e-18	-0.252115	0.143	0.26	3.40462e-14	gata3	ENSDARG00000007387	irf2a	https://zfin.org/ZDB-GENE-030131-4135	interferon regulatory factor 2a [Source:ZFIN;Acc:ZDB-GENE-030131-4135]	-0.0198289	gata3_vs_all_other_cells	irf2a	irf2a
tmem9b	5.32259e-15	-0.252442	0.193	0.298	1.0321e-10	gata3	ENSDARG00000025693	tmem9b	https://zfin.org/ZDB-GENE-030131-4656	TMEM9 domain family, member B [Source:ZFIN;Acc:ZDB-GENE-030131-4656]	-0.0315544	gata3_vs_all_other_cells	tmem9b	tmem9b
CU459186.10	9.77738e-19	-0.252479	0.031	0.124	1.89593e-14	gata3	ENSDARG00000106099	CU459186.10	https://zfin.org/		-0.00195671	gata3_vs_all_other_cells	CU459186.10
bloc1s2	3.44326e-21	-0.253202	0.162	0.295	6.67683e-17	gata3	ENSDARG00000046081	bloc1s2	https://zfin.org/ZDB-GENE-050809-129	biogenesis of lysosomal organelles complex-1, subunit 2 [Source:ZFIN;Acc:ZDB-GENE-050809-129]	-0.0225256	gata3_vs_all_other_cells	bloc1s2	bloc1s2
ccr12b.2	3.56016e-22	-0.253253	0.052	0.167	6.90351e-18	gata3	ENSDARG00000026417	ccr12b.2	https://zfin.org/ZDB-GENE-070301-2	chemokine (C-C motif) receptor 12b, tandem duplicate 2 [Source:ZFIN;Acc:ZDB-GENE-070301-2]	-0.00410057	gata3_vs_all_other_cells	ccr12b.2	ccr12b.2
ap2s1	1.13656e-19	-0.253321	0.192	0.32	2.2039e-15	gata3	ENSDARG00000026967	ap2s1	https://zfin.org/ZDB-GENE-040426-2174	adaptor-related protein complex 2, sigma 1 subunit [Source:ZFIN;Acc:ZDB-GENE-040426-2174]	-0.0291826	gata3_vs_all_other_cells	ap2s1	ap2s1
ndufb2	4.66374e-15	-0.253374	0.428	0.51	9.04345e-11	gata3	ENSDARG00000045490	ndufb2	https://zfin.org/ZDB-GENE-040426-1762	NADH dehydrogenase (ubiquinone) 1 beta subcomplex, 2 [Source:ZFIN;Acc:ZDB-GENE-040426-1762]	-0.091008	gata3_vs_all_other_cells	ndufb2	ndufb2
spock3	2.70574e-19	-0.253488	0.022	0.112	5.24671e-15	gata3	ENSDARG00000070266	spock3	https://zfin.org/ZDB-GENE-090311-24	sparc/osteonectin, cwcv and kazal-like domains proteoglycan (testican) 3 [Source:ZFIN;Acc:ZDB-GENE-090311-24]	-0.00109543	gata3_vs_all_other_cells	spock3	spock3
ncf4	8.42183e-18	-0.253597	0.168	0.285	1.63308e-13	gata3	ENSDARG00000040812	ncf4	https://zfin.org/ZDB-GENE-041124-1	neutrophil cytosolic factor 4 [Source:ZFIN;Acc:ZDB-GENE-041124-1]	-0.0251141	gata3_vs_all_other_cells	ncf4	ncf4
eif2s2	9.91081e-20	-0.253863	0.646	0.708	1.9218e-15	gata3	ENSDARG00000053047	eif2s2	https://zfin.org/ZDB-GENE-030131-3085	eukaryotic translation initiation factor 2, subunit 2 beta [Source:ZFIN;Acc:ZDB-GENE-030131-3085]	-0.149634	gata3_vs_all_other_cells	eif2s2	eif2s2
gmfb	9.14661e-23	-0.254282	0.141	0.277	1.77362e-18	gata3	ENSDARG00000028327	gmfb	https://zfin.org/ZDB-GENE-040426-2114	glia maturation factor, beta [Source:ZFIN;Acc:ZDB-GENE-040426-2114]	-0.0182505	gata3_vs_all_other_cells	gmfb	gmfb
aoc2	3.19154e-13	-0.2543	0.038	0.11	6.18872e-09	gata3	ENSDARG00000014646	aoc2	https://zfin.org/ZDB-GENE-050320-133	amine oxidase, copper containing 2 [Source:ZFIN;Acc:ZDB-GENE-050320-133]	-0.00333826	gata3_vs_all_other_cells	aoc2	aoc2
csrp1a	1.76937e-25	-0.255511	0.121	0.264	3.43098e-21	gata3	ENSDARG00000006603	csrp1a	https://zfin.org/ZDB-GENE-030909-4	cysteine and glycine-rich protein 1a [Source:ZFIN;Acc:ZDB-GENE-030909-4]	-0.0141702	gata3_vs_all_other_cells	csrp1a	csrp1a
vaspb	3.714e-25	-0.256871	0.095	0.233	7.20181e-21	gata3	ENSDARG00000017105	vaspb	https://zfin.org/ZDB-GENE-030131-7118	vasodilator-stimulated phosphoprotein b [Source:ZFIN;Acc:ZDB-GENE-030131-7118]	-0.00994961	gata3_vs_all_other_cells	vaspb	vaspb
CABZ01095060.1	6.3005e-17	-0.25743	0.143	0.254	1.22173e-12	gata3	ENSDARG00000107563	CABZ01095060.1	https://zfin.org/		-0.0207252	gata3_vs_all_other_cells	CABZ01095060.1
ctsf	5.21794e-17	-0.257753	0.074	0.173	1.01181e-12	gata3	ENSDARG00000063095	ctsf	https://zfin.org/ZDB-GENE-030131-9831	cathepsin F [Source:ZFIN;Acc:ZDB-GENE-030131-9831]	-0.00815871	gata3_vs_all_other_cells	ctsf	ctsf
si:dkey-188i13.7	6.98499e-11	-0.258733	0.117	0.195	1.35446e-06	gata3	ENSDARG00000078389	si:dkey-188i13.7	https://zfin.org/ZDB-GENE-090312-190	si:dkey-188i13.7 [Source:ZFIN;Acc:ZDB-GENE-090312-190]	-0.018163	gata3_vs_all_other_cells	si:dkey-188i13.7	ifi46
canx	7.9589e-19	-0.258865	0.184	0.309	1.54331e-14	gata3	ENSDARG00000037488	canx	https://zfin.org/ZDB-GENE-040426-2797	calnexin [Source:ZFIN;Acc:ZDB-GENE-040426-2797]	-0.0283629	gata3_vs_all_other_cells	canx	canx
ddit3	1.85812e-14	-0.258867	0.07	0.158	3.60309e-10	gata3	ENSDARG00000059836	ddit3	https://zfin.org/ZDB-GENE-070410-90	DNA-damage-inducible transcript 3 [Source:ZFIN;Acc:ZDB-GENE-070410-90]	-0.00802815	gata3_vs_all_other_cells	ddit3	ddit3
mcamb	1.1128e-13	-0.25935	0.04	0.115	2.15782e-09	gata3	ENSDARG00000005368	mcamb	https://zfin.org/ZDB-GENE-030219-213	melanoma cell adhesion molecule b [Source:ZFIN;Acc:ZDB-GENE-030219-213]	-0.00360835	gata3_vs_all_other_cells	mcamb	mcamb
si:dkey-17m8.1	7.46446e-24	-0.25975	0.087	0.219	1.44743e-19	gata3	ENSDARG00000079530	si:dkey-17m8.1	https://zfin.org/ZDB-GENE-110411-225	si:dkey-17m8.1 [Source:ZFIN;Acc:ZDB-GENE-110411-225]	-0.0089774	gata3_vs_all_other_cells	si:dkey-17m8.1	si:dkey-17m8.1
cmpk	1.3783e-17	-0.259982	0.282	0.395	2.67266e-13	gata3	ENSDARG00000019924	cmpk	https://zfin.org/ZDB-GENE-040426-2113	cytidylate kinase [Source:ZFIN;Acc:ZDB-GENE-040426-2113]	-0.0523413	gata3_vs_all_other_cells	cmpk	cmpk
zgc:77650	8.40425e-12	-0.260641	0.456	0.525	1.62967e-07	gata3	ENSDARG00000070472	zgc:77650	https://zfin.org/ZDB-GENE-030131-6151	zgc:77650 [Source:ZFIN;Acc:ZDB-GENE-030131-6151]	-0.103232	gata3_vs_all_other_cells	zgc:77650	arf5
CU638870.1	2.51152e-23	-0.261034	0.052	0.171	4.87009e-19	gata3	ENSDARG00000097425	CU638870.1	https://zfin.org/		-0.00412769	gata3_vs_all_other_cells	CU638870.1	CU638870.1
adap2	7.35205e-29	-0.261367	0.051	0.19	1.42564e-24	gata3	ENSDARG00000070565	adap2	https://zfin.org/ZDB-GENE-070912-21	ArfGAP with dual PH domains 2 [Source:ZFIN;Acc:ZDB-GENE-070912-21]	-0.00357798	gata3_vs_all_other_cells	adap2	adap2
gabarapb	1.35224e-25	-0.261474	0.744	0.791	2.62213e-21	gata3	ENSDARG00000052082	gabarapb	https://zfin.org/ZDB-GENE-101102-9	GABA(A) receptor-associated protein b [Source:ZFIN;Acc:ZDB-GENE-101102-9]	-0.182977	gata3_vs_all_other_cells	gabarapb	gabarapb
atp5g3a	3.6565e-20	-0.261492	0.643	0.696	7.09032e-16	gata3	ENSDARG00000017775	atp5g3a	https://zfin.org/ZDB-GENE-040426-857	ATP synthase, H+ transporting, mitochondrial Fo complex, subunit C3 (subunit 9), genome duplicate a [Source:ZFIN;Acc:ZDB-GENE-040426-857]	-0.155336	gata3_vs_all_other_cells	atp5g3a	atp5mc3a
ddx5	1.72202e-11	-0.2617	0.54	0.591	3.33917e-07	gata3	ENSDARG00000038068	ddx5	https://zfin.org/ZDB-GENE-030131-925	DEAD (Asp-Glu-Ala-Asp) box helicase 5 [Source:ZFIN;Acc:ZDB-GENE-030131-925]	-0.129123	gata3_vs_all_other_cells	ddx5	ddx5
rgn	2.76488e-26	-0.26216	0.067	0.202	5.36138e-22	gata3	ENSDARG00000098645	rgn	https://zfin.org/ZDB-GENE-040718-68	regucalcin [Source:ZFIN;Acc:ZDB-GENE-040718-68]	-0.00582593	gata3_vs_all_other_cells	rgn	rgn
abi2b	3.23405e-24	-0.262407	0.057	0.181	6.27115e-20	gata3	ENSDARG00000014875	abi2b	https://zfin.org/ZDB-GENE-060519-5	abl-interactor 2b [Source:ZFIN;Acc:ZDB-GENE-060519-5]	-0.00471028	gata3_vs_all_other_cells	abi2b	abi2b
rab5c	1.18915e-17	-0.262661	0.326	0.441	2.30589e-13	gata3	ENSDARG00000026712	rab5c	https://zfin.org/ZDB-GENE-031118-30	RAB5C, member RAS oncogene family [Source:ZFIN;Acc:ZDB-GENE-031118-30]	-0.0632984	gata3_vs_all_other_cells	rab5c	rab5c
atp5j2	3.32359e-19	-0.26282	0.68	0.711	6.44476e-15	gata3	ENSDARG00000037867	atp5j2	https://zfin.org/ZDB-GENE-050309-87	ATP synthase, H+ transporting, mitochondrial Fo complex, subunit F2 [Source:ZFIN;Acc:ZDB-GENE-050309-87]	-0.170925	gata3_vs_all_other_cells	atp5j2	atp5mf
zgc:194312	1.49132e-17	-0.262852	0.223	0.344	2.89181e-13	gata3	ENSDARG00000077414	zgc:194312	https://zfin.org/ZDB-GENE-081022-102	zgc:194312 [Source:ZFIN;Acc:ZDB-GENE-081022-102]	-0.0379982	gata3_vs_all_other_cells	zgc:194312	zgc:194312
asap1b	1.7426e-18	-0.262904	0.16	0.28	3.37907e-14	gata3	ENSDARG00000039729	asap1b	https://zfin.org/ZDB-GENE-091112-16	ArfGAP with SH3 domain, ankyrin repeat and PH domain 1b [Source:ZFIN;Acc:ZDB-GENE-091112-16]	-0.024037	gata3_vs_all_other_cells	asap1b	asap1b
ccng1	3.96661e-14	-0.264022	0.405	0.498	7.69166e-10	gata3	ENSDARG00000076667	ccng1	https://zfin.org/ZDB-GENE-020322-1	cyclin G1 [Source:ZFIN;Acc:ZDB-GENE-020322-1]	-0.0869603	gata3_vs_all_other_cells	ccng1	ccng1
tpp1	3.61805e-23	-0.264473	0.042	0.155	7.01576e-19	gata3	ENSDARG00000042793	tpp1	https://zfin.org/ZDB-GENE-030131-6654	tripeptidyl peptidase I [Source:ZFIN;Acc:ZDB-GENE-030131-6654]	-0.00300988	gata3_vs_all_other_cells	tpp1	tpp1
top1l	2.6504e-16	-0.264548	0.245	0.356	5.13938e-12	gata3	ENSDARG00000070545	top1l	https://zfin.org/ZDB-GENE-060616-217	topoisomerase (DNA) I, like [Source:ZFIN;Acc:ZDB-GENE-060616-217]	-0.0446053	gata3_vs_all_other_cells	top1l	top1l
calr	3.05345e-16	-0.264945	0.16	0.269	5.92095e-12	gata3	ENSDARG00000076290	calr	https://zfin.org/ZDB-GENE-030131-4042	calreticulin [Source:ZFIN;Acc:ZDB-GENE-030131-4042]	-0.0252141	gata3_vs_all_other_cells	calr	calr
aldh8a1	4.01097e-26	-0.265179	0.057	0.187	7.77768e-22	gata3	ENSDARG00000036776	aldh8a1	https://zfin.org/ZDB-GENE-040912-3	aldehyde dehydrogenase 8 family, member A1 [Source:ZFIN;Acc:ZDB-GENE-040912-3]	-0.00460731	gata3_vs_all_other_cells	aldh8a1	aldh8a1
hsp90b1	9.64425e-13	-0.265675	0.285	0.383	1.87012e-08	gata3	ENSDARG00000003570	hsp90b1	https://zfin.org/ZDB-GENE-031002-1	heat shock protein 90, beta (grp94), member 1 [Source:ZFIN;Acc:ZDB-GENE-031002-1]	-0.0563432	gata3_vs_all_other_cells	hsp90b1	hsp90b1
diaph2	3.58854e-24	-0.266807	0.044	0.162	6.95855e-20	gata3	ENSDARG00000076060	diaph2	https://zfin.org/ZDB-GENE-090115-1	diaphanous-related formin 2 [Source:ZFIN;Acc:ZDB-GENE-090115-1]	-0.00318851	gata3_vs_all_other_cells	diaph2	diaph2
csf3r	8.05068e-21	-0.266922	0.1	0.22	1.56111e-16	gata3	ENSDARG00000045959	csf3r	https://zfin.org/ZDB-GENE-080104-4	colony stimulating factor 3 receptor (granulocyte) [Source:ZFIN;Acc:ZDB-GENE-080104-4]	-0.0121328	gata3_vs_all_other_cells	csf3r	csf3r
anxa11b	9.45491e-19	-0.267372	0.405	0.512	1.8334e-14	gata3	ENSDARG00000002632	anxa11b	https://zfin.org/ZDB-GENE-030707-5	annexin A11b [Source:ZFIN;Acc:ZDB-GENE-030707-5]	-0.0856558	gata3_vs_all_other_cells	anxa11b	anxa11b
gnai2a	4.18223e-14	-0.267381	0.512	0.589	8.10975e-10	gata3	ENSDARG00000018174	gnai2a	https://zfin.org/ZDB-GENE-030131-8365	guanine nucleotide binding protein (G protein), alpha inhibiting activity polypeptide 2a [Source:ZFIN;Acc:ZDB-GENE-030131-8365]	-0.119002	gata3_vs_all_other_cells	gnai2a	gnai2a
AL590151.1	1.01037e-23	-0.267512	0.044	0.161	1.9592e-19	gata3	ENSDARG00000053570	AL590151.1	https://zfin.org/		-0.00321679	gata3_vs_all_other_cells	AL590151.1	AL590151.1
mid1ip1b	2.61812e-12	-0.268193	0.11	0.193	5.0768e-08	gata3	ENSDARG00000019302	mid1ip1b	https://zfin.org/ZDB-GENE-040426-1720	MID1 interacting protein 1b [Source:ZFIN;Acc:ZDB-GENE-040426-1720]	-0.0168142	gata3_vs_all_other_cells	mid1ip1b	mid1ip1b
chmp2bb	1.8558e-18	-0.268777	0.268	0.389	3.59858e-14	gata3	ENSDARG00000002190	chmp2bb	https://zfin.org/ZDB-GENE-040426-2539	charged multivesicular body protein 2Bb [Source:ZFIN;Acc:ZDB-GENE-040426-2539]	-0.0496263	gata3_vs_all_other_cells	chmp2bb	chmp2bb
FP085398.1	2.29739e-23	-0.268843	0.139	0.278	4.45487e-19	gata3	ENSDARG00000087611	FP085398.1	https://zfin.org/		-0.0186846	gata3_vs_all_other_cells	FP085398.1	FP085398.1
plpp1a	2.58832e-12	-0.268918	0.056	0.13	5.01901e-08	gata3	ENSDARG00000053381	plpp1a	https://zfin.org/ZDB-GENE-080225-26	phospholipid phosphatase 1a [Source:ZFIN;Acc:ZDB-GENE-080225-26]	-0.00648713	gata3_vs_all_other_cells	plpp1a	plpp1a
slc45a4	8.60666e-19	-0.26895	0.056	0.156	1.66892e-14	gata3	ENSDARG00000077326	slc45a4	https://zfin.org/ZDB-GENE-091230-5	solute carrier family 45, member 4 [Source:ZFIN;Acc:ZDB-GENE-091230-5]	-0.00540659	gata3_vs_all_other_cells	slc45a4	slc45a4b
prdx6	9.84201e-12	-0.269021	0.333	0.414	1.90846e-07	gata3	ENSDARG00000043511	prdx6	https://zfin.org/ZDB-GENE-040426-1778	peroxiredoxin 6 [Source:ZFIN;Acc:ZDB-GENE-040426-1778]	-0.0720566	gata3_vs_all_other_cells	prdx6	prdx6
irf2	1.29059e-13	-0.2694	0.265	0.361	2.50259e-09	gata3	ENSDARG00000040465	irf2	https://zfin.org/ZDB-GENE-041212-38	interferon regulatory factor 2 [Source:ZFIN;Acc:ZDB-GENE-041212-38]	-0.0524062	gata3_vs_all_other_cells	irf2	irf2
phb2b	3.57567e-31	-0.269571	0.07	0.225	6.93358e-27	gata3	ENSDARG00000017728	phb2b	https://zfin.org/ZDB-GENE-040718-430	prohibitin 2b [Source:ZFIN;Acc:ZDB-GENE-040718-430]	-0.00587065	gata3_vs_all_other_cells	phb2b	phb2b
ophn1	7.99538e-18	-0.269808	0.158	0.272	1.55038e-13	gata3	ENSDARG00000035420	ophn1	https://zfin.org/ZDB-GENE-040718-464	oligophrenin 1 [Source:ZFIN;Acc:ZDB-GENE-040718-464]	-0.0247628	gata3_vs_all_other_cells	ophn1	ophn1
cyba	6.57874e-10	-0.269834	0.867	0.824	1.27568e-05	gata3	ENSDARG00000018283	cyba	https://zfin.org/ZDB-GENE-040426-1526	cytochrome b-245, alpha polypeptide [Source:ZFIN;Acc:ZDB-GENE-040426-1526]	-0.246154	gata3_vs_all_other_cells	cyba	cyba
stim1a	2.29483e-20	-0.27031	0.16	0.289	4.4499e-16	gata3	ENSDARG00000060723	stim1a	https://zfin.org/ZDB-GENE-060503-914	stromal interaction molecule 1a [Source:ZFIN;Acc:ZDB-GENE-060503-914]	-0.0239444	gata3_vs_all_other_cells	stim1a	stim1a
pla2g15	3.82578e-20	-0.270492	0.126	0.249	7.41857e-16	gata3	ENSDARG00000103271	pla2g15	https://zfin.org/ZDB-GENE-030131-6948	phospholipase A2, group XV [Source:ZFIN;Acc:ZDB-GENE-030131-6948]	-0.0172463	gata3_vs_all_other_cells	pla2g15	pla2g15
tfe3a	1.39981e-22	-0.271002	0.1	0.23	2.71438e-18	gata3	ENSDARG00000098903	tfe3a	https://zfin.org/ZDB-GENE-010919-2	transcription factor binding to IGHM enhancer 3a [Source:ZFIN;Acc:ZDB-GENE-010919-2]	-0.0117827	gata3_vs_all_other_cells	tfe3a	tfe3a
srgap2	2.64217e-18	-0.271359	0.072	0.175	5.12344e-14	gata3	ENSDARG00000032161	srgap2	https://zfin.org/ZDB-GENE-060915-2	SLIT-ROBO Rho GTPase activating protein 2 [Source:ZFIN;Acc:ZDB-GENE-060915-2]	-0.00803843	gata3_vs_all_other_cells	srgap2	srgap2
dynll1	2.85859e-13	-0.271902	0.499	0.56	5.5431e-09	gata3	ENSDARG00000058454	dynll1	https://zfin.org/ZDB-GENE-040426-1961	dynein, light chain, LC8-type 1 [Source:ZFIN;Acc:ZDB-GENE-040426-1961]	-0.1209	gata3_vs_all_other_cells	dynll1	dynll1
tiam1a	1.81359e-23	-0.272328	0.05	0.168	3.51674e-19	gata3	ENSDARG00000078430	tiam1a	https://zfin.org/ZDB-GENE-080325-1	T-cell lymphoma invasion and metastasis 1a [Source:ZFIN;Acc:ZDB-GENE-080325-1]	-0.0040525	gata3_vs_all_other_cells	tiam1a	tiam1a
usp39	6.87982e-21	-0.272638	0.117	0.24	1.33407e-16	gata3	ENSDARG00000041908	usp39	https://zfin.org/ZDB-GENE-030131-966	ubiquitin specific peptidase 39 [Source:ZFIN;Acc:ZDB-GENE-030131-966]	-0.0155506	gata3_vs_all_other_cells	usp39	usp39
slc1a3a	3.68854e-22	-0.273561	0.062	0.178	7.15245e-18	gata3	ENSDARG00000104431	slc1a3a	https://zfin.org/ZDB-GENE-030131-2159	solute carrier family 1 (glial high affinity glutamate transporter), member 3a [Source:ZFIN;Acc:ZDB-GENE-030131-2159]	-0.00590768	gata3_vs_all_other_cells	slc1a3a	slc1a3a
clcn7	5.5974e-23	-0.273685	0.061	0.18	1.08539e-18	gata3	ENSDARG00000019556	clcn7	https://zfin.org/ZDB-GENE-061103-196	chloride channel 7 [Source:ZFIN;Acc:ZDB-GENE-061103-196]	-0.00565768	gata3_vs_all_other_cells	clcn7	clcn7
ubl3b	4.95056e-24	-0.273823	0.122	0.26	9.59964e-20	gata3	ENSDARG00000021556	ubl3b	https://zfin.org/ZDB-GENE-040630-4	ubiquitin-like 3b [Source:ZFIN;Acc:ZDB-GENE-040630-4]	-0.0156753	gata3_vs_all_other_cells	ubl3b	ubl3b
atp5l	1.35719e-33	-0.274112	0.871	0.87	2.63172e-29	gata3	ENSDARG00000011841	atp5l	https://zfin.org/ZDB-GENE-030131-5177	ATP synthase, H+ transporting, mitochondrial F0 complex, subunit g [Source:ZFIN;Acc:ZDB-GENE-030131-5177]	-0.239026	gata3_vs_all_other_cells	atp5l	atp5l
ins	7.75881e-05	-0.274701	0.075	0.114	1	gata3	ENSDARG00000035350	ins	https://zfin.org/ZDB-GENE-980526-110	preproinsulin [Source:ZFIN;Acc:ZDB-GENE-980526-110]	-0.0135543	gata3_vs_all_other_cells	ins	ins
dnajc1	8.76868e-21	-0.275098	0.283	0.414	1.70033e-16	gata3	ENSDARG00000001940	dnajc1	https://zfin.org/ZDB-GENE-061103-529	DnaJ (Hsp40) homolog, subfamily C, member 1 [Source:ZFIN;Acc:ZDB-GENE-061103-529]	-0.0532182	gata3_vs_all_other_cells	dnajc1	dnajc1
SLC9A1	7.67993e-15	-0.275514	0.156	0.257	1.48922e-10	gata3	ENSDARG00000067784	SLC9A1	https://zfin.org/	solute carrier family 9 member A1 [Source:HGNC Symbol;Acc:HGNC:11071]	-0.0260891	gata3_vs_all_other_cells	SLC9A1	SLC9A1
glud1b	1.183e-18	-0.276238	0.148	0.262	2.29396e-14	gata3	ENSDARG00000101074	glud1b	https://zfin.org/ZDB-GENE-030828-1	glutamate dehydrogenase 1b [Source:ZFIN;Acc:ZDB-GENE-030828-1]	-0.0230943	gata3_vs_all_other_cells	glud1b	glud1b
ndufs2	1.10069e-20	-0.276332	0.303	0.428	2.13435e-16	gata3	ENSDARG00000007526	ndufs2	https://zfin.org/ZDB-GENE-050522-273	NADH dehydrogenase (ubiquinone) Fe-S protein 2 [Source:ZFIN;Acc:ZDB-GENE-050522-273]	-0.0592751	gata3_vs_all_other_cells	ndufs2	ndufs2
pdia6	7.16311e-08	-0.276715	0.265	0.326	0.001389	gata3	ENSDARG00000009001	pdia6	https://zfin.org/ZDB-GENE-030131-879	protein disulfide isomerase family A, member 6 [Source:ZFIN;Acc:ZDB-GENE-030131-879]	-0.0596083	gata3_vs_all_other_cells	pdia6	pdia6
zfr2	2.76607e-15	-0.276893	0.163	0.267	5.36368e-11	gata3	ENSDARG00000071683	zfr2	https://zfin.org/ZDB-GENE-070705-184	zinc finger RNA binding protein 2 [Source:ZFIN;Acc:ZDB-GENE-070705-184]	-0.0275535	gata3_vs_all_other_cells	zfr2	zfr2
sdhb	1.30543e-17	-0.277066	0.407	0.502	2.53137e-13	gata3	ENSDARG00000075768	sdhb	https://zfin.org/ZDB-GENE-030131-8005	succinate dehydrogenase complex, subunit B, iron sulfur (Ip) [Source:ZFIN;Acc:ZDB-GENE-030131-8005]	-0.0914259	gata3_vs_all_other_cells	sdhb	sdhb
wdfy4	7.22683e-25	-0.27862	0.07	0.2	1.40136e-20	gata3	ENSDARG00000077009	wdfy4	https://zfin.org/ZDB-GENE-090313-322	WDFY family member 4 [Source:ZFIN;Acc:ZDB-GENE-090313-322]	-0.00682618	gata3_vs_all_other_cells	wdfy4	wdfy4
arrdc2	1.43952e-13	-0.278876	0.117	0.207	2.79138e-09	gata3	ENSDARG00000020761	arrdc2	https://zfin.org/ZDB-GENE-030131-7146	arrestin domain containing 2 [Source:ZFIN;Acc:ZDB-GENE-030131-7146]	-0.0184422	gata3_vs_all_other_cells	arrdc2	arrdc2
ccng2	0.0014688	-0.279002	0.24	0.271	1	gata3	ENSDARG00000017602	ccng2	https://zfin.org/ZDB-GENE-021016-1	cyclin G2 [Source:ZFIN;Acc:ZDB-GENE-021016-1]	-0.0593007	gata3_vs_all_other_cells	ccng2	ccng2
CR388047.1	2.25192e-26	-0.279697	0.037	0.161	4.36669e-22	gata3	ENSDARG00000101705	CR388047.1	https://zfin.org/		-0.00237829	gata3_vs_all_other_cells	CR388047.1
hk2	4.96406e-25	-0.280039	0.072	0.204	9.62581e-21	gata3	ENSDARG00000101482	hk2	https://zfin.org/ZDB-GENE-040426-2017	hexokinase 2 [Source:ZFIN;Acc:ZDB-GENE-040426-2017]	-0.00711629	gata3_vs_all_other_cells	hk2	hk2
ccnd1	3.17572e-13	-0.280204	0.163	0.256	6.15804e-09	gata3	ENSDARG00000101637	ccnd1	https://zfin.org/ZDB-GENE-980526-176	cyclin D1 [Source:ZFIN;Acc:ZDB-GENE-980526-176]	-0.029081	gata3_vs_all_other_cells	ccnd1	ccnd1
si:dkey-204f11.64	1.71815e-25	-0.281058	0.064	0.195	3.33166e-21	gata3	ENSDARG00000094695	si:dkey-204f11.64	https://zfin.org/ZDB-GENE-030131-8332	si:dkey-204f11.64 [Source:ZFIN;Acc:ZDB-GENE-030131-8332]	-0.00590367	gata3_vs_all_other_cells	si:dkey-204f11.64	si:dkey-204f11.64
CABZ01028775.1	1.41033e-15	-0.281068	0.146	0.249	2.73478e-11	gata3	ENSDARG00000106600	CABZ01028775.1	https://zfin.org/		-0.0240613	gata3_vs_all_other_cells	CABZ01028775.1
mt-atp6	1.91827e-31	-0.282518	0.99	0.972	3.71972e-27	gata3	ENSDARG00000063911	mt-atp6	https://zfin.org/ZDB-GENE-011205-18	ATP synthase 6, mitochondrial [Source:ZFIN;Acc:ZDB-GENE-011205-18]	-0.284872	gata3_vs_all_other_cells	mt-atp6	mt-atp6
slc11a2	6.85821e-21	-0.28401	0.217	0.346	1.32988e-16	gata3	ENSDARG00000024295	slc11a2	https://zfin.org/ZDB-GENE-021115-1	solute carrier family 11 (proton-coupled divalent metal ion transporter), member 2 [Source:ZFIN;Acc:ZDB-GENE-021115-1]	-0.0386525	gata3_vs_all_other_cells	slc11a2	slc11a2
ndufc2	2.10836e-21	-0.284076	0.456	0.561	4.08833e-17	gata3	ENSDARG00000102115	ndufc2	https://zfin.org/ZDB-GENE-050320-87	NADH dehydrogenase (ubiquinone) 1, subcomplex unknown, 2 [Source:ZFIN;Acc:ZDB-GENE-050320-87]	-0.105293	gata3_vs_all_other_cells	ndufc2	ndufc2
FERMT3	1.71887e-14	-0.284266	0.507	0.569	3.33306e-10	gata3	ENSDARG00000079267	FERMT3	https://zfin.org/ZDB-GENE-080917-11	fermitin family member 3 [Source:HGNC Symbol;Acc:HGNC:23151]	-0.128419	gata3_vs_all_other_cells	FERMT3	fermt3a
chia.6	6.21713e-16	-0.285205	0.033	0.114	1.20556e-11	gata3	ENSDARG00000093193	chia.6	https://zfin.org/ZDB-GENE-030131-1140	chitinase, acidic.6 [Source:ZFIN;Acc:ZDB-GENE-030131-1140]	-0.00272445	gata3_vs_all_other_cells	chia.6	chia.6*1
sgk1	2.03367e-14	-0.285221	0.069	0.156	3.94349e-10	gata3	ENSDARG00000025522	sgk1	https://zfin.org/ZDB-GENE-030131-2860	serum/glucocorticoid regulated kinase 1 [Source:ZFIN;Acc:ZDB-GENE-030131-2860]	-0.00870472	gata3_vs_all_other_cells	sgk1	sgk1
mkl1b	9.20317e-20	-0.285279	0.127	0.247	1.78459e-15	gata3	ENSDARG00000076229	mkl1b	https://zfin.org/ZDB-GENE-030131-681	megakaryoblastic leukemia (translocation) 1b [Source:ZFIN;Acc:ZDB-GENE-030131-681]	-0.0186286	gata3_vs_all_other_cells	mkl1b	mrtfab
mbd2	7.11722e-27	-0.285609	0.114	0.262	1.3801e-22	gata3	ENSDARG00000075952	mbd2	https://zfin.org/ZDB-GENE-030131-9049	methyl-CpG binding domain protein 2 [Source:ZFIN;Acc:ZDB-GENE-030131-9049]	-0.0141671	gata3_vs_all_other_cells	mbd2	mbd2
zgc:110339	5.87469e-22	-0.286256	0.284	0.415	1.13916e-17	gata3	ENSDARG00000046030	zgc:110339	https://zfin.org/ZDB-GENE-050417-323	zgc:110339 [Source:ZFIN;Acc:ZDB-GENE-050417-323]	-0.0556343	gata3_vs_all_other_cells	zgc:110339	zgc:110339
calr3b	9.19431e-15	-0.28626	0.207	0.313	1.78287e-10	gata3	ENSDARG00000102808	calr3b	https://zfin.org/ZDB-GENE-030131-9907	calreticulin 3b [Source:ZFIN;Acc:ZDB-GENE-030131-9907]	-0.0391884	gata3_vs_all_other_cells	calr3b	calr3b
metrnl	4.96297e-20	-0.286262	0.155	0.283	9.62369e-16	gata3	ENSDARG00000101914	metrnl	https://zfin.org/ZDB-GENE-040426-1917	meteorin, glial cell differentiation regulator-like [Source:ZFIN;Acc:ZDB-GENE-040426-1917]	-0.0243019	gata3_vs_all_other_cells	metrnl	metrnla
rnaset2l	4.49517e-07	-0.286408	0.558	0.582	0.00871659	gata3	ENSDARG00000058413	rnaset2l	https://zfin.org/ZDB-GENE-090819-2	ribonuclease T2, like [Source:ZFIN;Acc:ZDB-GENE-090819-2]	-0.153226	gata3_vs_all_other_cells	rnaset2l	rnaset2l
sucla2	5.22977e-23	-0.287048	0.135	0.268	1.0141e-18	gata3	ENSDARG00000005359	sucla2	https://zfin.org/ZDB-GENE-040426-1963	succinate-CoA ligase, ADP-forming, beta subunit [Source:ZFIN;Acc:ZDB-GENE-040426-1963]	-0.0195204	gata3_vs_all_other_cells	sucla2	sucla2
tcea3	1.03149e-23	-0.287481	0.096	0.223	2.00015e-19	gata3	ENSDARG00000004724	tcea3	https://zfin.org/ZDB-GENE-040426-1860	transcription elongation factor A (SII), 3 [Source:ZFIN;Acc:ZDB-GENE-040426-1860]	-0.0118808	gata3_vs_all_other_cells	tcea3	tcea3
si:dkey-25e12.3	4.41448e-17	-0.28783	0.099	0.202	8.56012e-13	gata3	ENSDARG00000055365	si:dkey-25e12.3	https://zfin.org/ZDB-GENE-041001-132	si:dkey-25e12.3 [Source:ZFIN;Acc:ZDB-GENE-041001-132]	-0.0139655	gata3_vs_all_other_cells	si:dkey-25e12.3	si:dkey-25e12.3
csf1rb	7.33125e-09	-0.287909	0.356	0.422	0.00014216	gata3	ENSDARG00000053624	csf1rb	https://zfin.org/ZDB-GENE-091118-1	colony stimulating factor 1 receptor, b [Source:ZFIN;Acc:ZDB-GENE-091118-1]	-0.0864653	gata3_vs_all_other_cells	csf1rb	csf1rb
tmem59	1.41746e-16	-0.289358	0.556	0.624	2.74859e-12	gata3	ENSDARG00000019033	tmem59	https://zfin.org/ZDB-GENE-070912-397	transmembrane protein 59 [Source:ZFIN;Acc:ZDB-GENE-070912-397]	-0.143351	gata3_vs_all_other_cells	tmem59	tmem59
si:dkey-195m11.11	1.39523e-20	-0.290712	0.019	0.112	2.70549e-16	gata3	ENSDARG00000097909	si:dkey-195m11.11	https://zfin.org/ZDB-GENE-131127-648	si:dkey-195m11.11 [Source:ZFIN;Acc:ZDB-GENE-131127-648]	-0.000937028	gata3_vs_all_other_cells	si:dkey-195m11.11	si:dkey-195m11.11
si:ch211-194m7.4	4.46655e-25	-0.290889	0.046	0.168	8.66109e-21	gata3	ENSDARG00000100346	si:ch211-194m7.4	https://zfin.org/ZDB-GENE-131125-83	si:ch211-194m7.4 [Source:ZFIN;Acc:ZDB-GENE-131125-83]	-0.00366381	gata3_vs_all_other_cells	si:ch211-194m7.4
tmem50a	5.51256e-25	-0.291133	0.153	0.297	1.06894e-20	gata3	ENSDARG00000015757	tmem50a	https://zfin.org/ZDB-GENE-040426-2937	transmembrane protein 50A [Source:ZFIN;Acc:ZDB-GENE-040426-2937]	-0.0229466	gata3_vs_all_other_cells	tmem50a	tmem50a
ABR	1.66491e-20	-0.291442	0.084	0.2	3.22842e-16	gata3	ENSDARG00000059587	ABR	https://zfin.org/	active BCR-related [Source:HGNC Symbol;Acc:HGNC:81]	-0.0102821	gata3_vs_all_other_cells	ABR	CU928117.1
cyb561a3a	2.80712e-17	-0.291457	0.103	0.209	5.44329e-13	gata3	ENSDARG00000056281	cyb561a3a	https://zfin.org/ZDB-GENE-060526-374	cytochrome b561 family, member A3a [Source:ZFIN;Acc:ZDB-GENE-060526-374]	-0.0147946	gata3_vs_all_other_cells	cyb561a3a	cyb561a3a
dbi	4.83733e-20	-0.291961	0.689	0.723	9.38007e-16	gata3	ENSDARG00000026369	dbi	https://zfin.org/ZDB-GENE-040426-1861	diazepam binding inhibitor (GABA receptor modulator, acyl-CoA binding protein) [Source:ZFIN;Acc:ZDB-GENE-040426-1861]	-0.191701	gata3_vs_all_other_cells	dbi	dbi
CT583642.1	4.79159e-22	-0.292367	0.064	0.18	9.29138e-18	gata3	ENSDARG00000101017	CT583642.1	https://zfin.org/		-0.00665297	gata3_vs_all_other_cells	CT583642.1	CT583642.1
gpx4b	9.43536e-23	-0.292539	0.607	0.678	1.82961e-18	gata3	ENSDARG00000076836	gpx4b	https://zfin.org/ZDB-GENE-030410-3	glutathione peroxidase 4b [Source:ZFIN;Acc:ZDB-GENE-030410-3]	-0.158976	gata3_vs_all_other_cells	gpx4b	gpx4b
pglyrp5	2.73041e-23	-0.292995	0.036	0.149	5.29453e-19	gata3	ENSDARG00000068382	pglyrp5	https://zfin.org/ZDB-GENE-050419-71	peptidoglycan recognition protein 5 [Source:ZFIN;Acc:ZDB-GENE-050419-71]	-0.00254847	gata3_vs_all_other_cells	pglyrp5	pglyrp5
higd1a	4.35059e-09	-0.293874	0.222	0.29	8.43623e-05	gata3	ENSDARG00000022303	higd1a	https://zfin.org/ZDB-GENE-030826-15	HIG1 hypoxia inducible domain family, member 1A [Source:ZFIN;Acc:ZDB-GENE-030826-15]	-0.0499423	gata3_vs_all_other_cells	higd1a	higd1a
spns1	9.353e-18	-0.294194	0.117	0.224	1.81364e-13	gata3	ENSDARG00000011925	spns1	https://zfin.org/ZDB-GENE-020228-1	spinster homolog 1 (Drosophila) [Source:ZFIN;Acc:ZDB-GENE-020228-1]	-0.0179787	gata3_vs_all_other_cells	spns1	spns1
hspa5	6.69865e-08	-0.294218	0.268	0.332	0.00129893	gata3	ENSDARG00000103846	hspa5	https://zfin.org/ZDB-GENE-031001-11	heat shock protein 5 [Source:ZFIN;Acc:ZDB-GENE-031001-11]	-0.0636504	gata3_vs_all_other_cells	hspa5	hspa5
blnk	4.58281e-31	-0.294353	0.052	0.198	8.88653e-27	gata3	ENSDARG00000042722	blnk	https://zfin.org/ZDB-GENE-040702-4	B-cell linker [Source:ZFIN;Acc:ZDB-GENE-040702-4]	-0.00401985	gata3_vs_all_other_cells	blnk	blnk
slc15a4	1.07096e-25	-0.295332	0.06	0.189	2.07669e-21	gata3	ENSDARG00000102612	slc15a4	https://zfin.org/ZDB-GENE-040426-1047	solute carrier family 15 (oligopeptide transporter), member 4 [Source:ZFIN;Acc:ZDB-GENE-040426-1047]	-0.00562536	gata3_vs_all_other_cells	slc15a4	slc15a4
si:rp71-46j2.7	1.83313e-20	-0.295372	0.1	0.218	3.55462e-16	gata3	ENSDARG00000105424	si:rp71-46j2.7	https://zfin.org/ZDB-GENE-160113-120	si:rp71-46j2.7 [Source:ZFIN;Acc:ZDB-GENE-160113-120]	-0.0135492	gata3_vs_all_other_cells	si:rp71-46j2.7	si:rp71-46j2.7
plekho2	6.413e-19	-0.295805	0.247	0.371	1.24354e-14	gata3	ENSDARG00000016774	plekho2	https://zfin.org/ZDB-GENE-120406-4	pleckstrin homology domain containing, family O member 2 [Source:ZFIN;Acc:ZDB-GENE-120406-4]	-0.0486435	gata3_vs_all_other_cells	plekho2	plekho2
sowahd	6.40193e-25	-0.296131	0.199	0.349	1.2414e-20	gata3	ENSDARG00000087152	sowahd	https://zfin.org/ZDB-GENE-120215-42	sosondowah ankyrin repeat domain family d [Source:ZFIN;Acc:ZDB-GENE-120215-42]	-0.033602	gata3_vs_all_other_cells	sowahd	sowahd
atp5c1	6.35046e-24	-0.297009	0.571	0.649	1.23142e-19	gata3	ENSDARG00000045514	atp5c1	https://zfin.org/ZDB-GENE-030131-8901	ATP synthase, H+ transporting, mitochondrial F1 complex, gamma polypeptide 1 [Source:ZFIN;Acc:ZDB-GENE-030131-8901]	-0.14921	gata3_vs_all_other_cells	atp5c1	atp5f1c
uqcrq	5.4405e-27	-0.297602	0.63	0.692	1.05497e-22	gata3	ENSDARG00000029064	uqcrq	https://zfin.org/ZDB-GENE-040718-199	ubiquinol-cytochrome c reductase, complex III subunit VII [Source:ZFIN;Acc:ZDB-GENE-040718-199]	-0.170691	gata3_vs_all_other_cells	uqcrq	uqcrq
atp5d	4.49965e-32	-0.29787	0.72	0.765	8.72527e-28	gata3	ENSDARG00000019404	atp5d	https://zfin.org/ZDB-GENE-030131-7649	ATP synthase, H+ transporting, mitochondrial F1 complex, delta subunit [Source:ZFIN;Acc:ZDB-GENE-030131-7649]	-0.201851	gata3_vs_all_other_cells	atp5d	atp5f1d
ucp3*1	5.17857e-05	-0.297922	0.858	0.827	1	gata3	ENSDARG00000043154	ucp3	https://zfin.org/ZDB-GENE-040426-1317	uncoupling protein 3 [Source:ZFIN;Acc:ZDB-GENE-040426-1317]	-0.265199	gata3_vs_all_other_cells	ucp3*1	ucp2
flot2a	3.32009e-25	-0.29799	0.14	0.285	6.43798e-21	gata3	ENSDARG00000004830	flot2a	https://zfin.org/ZDB-GENE-020430-3	flotillin 2a [Source:ZFIN;Acc:ZDB-GENE-020430-3]	-0.0204934	gata3_vs_all_other_cells	flot2a	flot2a
fkbp1aa	1.02677e-34	-0.298444	0.718	0.785	1.99101e-30	gata3	ENSDARG00000022684	fkbp1aa	https://zfin.org/ZDB-GENE-030131-7275	FK506 binding protein 1Aa [Source:ZFIN;Acc:ZDB-GENE-030131-7275]	-0.195994	gata3_vs_all_other_cells	fkbp1aa	fkbp1aa
rbm47	3.28527e-29	-0.298474	0.05	0.189	6.37047e-25	gata3	ENSDARG00000061985	rbm47	https://zfin.org/ZDB-GENE-030131-9612	RNA binding motif protein 47 [Source:ZFIN;Acc:ZDB-GENE-030131-9612]	-0.00394806	gata3_vs_all_other_cells	rbm47	rbm47
si:dkey-24p1.7	1.47587e-29	-0.299487	0.058	0.2	2.86185e-25	gata3	ENSDARG00000089404	si:dkey-24p1.7	https://zfin.org/ZDB-GENE-121214-215	si:dkey-24p1.7 [Source:ZFIN;Acc:ZDB-GENE-121214-215]	-0.00503738	gata3_vs_all_other_cells	si:dkey-24p1.7	si:dkey-24p1.7
slc29a1b	1.19742e-21	-0.299866	0.058	0.171	2.32192e-17	gata3	ENSDARG00000054447	slc29a1b	https://zfin.org/ZDB-GENE-130415-4	solute carrier family 29 (equilibrative nucleoside transporter), member 1b [Source:ZFIN;Acc:ZDB-GENE-130415-4]	-0.00589912	gata3_vs_all_other_cells	slc29a1b	slc29a1b
pdk2b	4.84424e-09	-0.299871	0.123	0.193	9.39347e-05	gata3	ENSDARG00000059054	pdk2b	https://zfin.org/ZDB-GENE-040426-939	pyruvate dehydrogenase kinase, isozyme 2b [Source:ZFIN;Acc:ZDB-GENE-040426-939]	-0.0235064	gata3_vs_all_other_cells	pdk2b	pdk2b
ap2m1a	5.14405e-25	-0.300089	0.503	0.603	9.97482e-21	gata3	ENSDARG00000002790	ap2m1a	https://zfin.org/ZDB-GENE-030131-9784	adaptor-related protein complex 2, mu 1 subunit, a [Source:ZFIN;Acc:ZDB-GENE-030131-9784]	-0.125913	gata3_vs_all_other_cells	ap2m1a	ap2m1a
ap2m1a	5.14405e-25	-0.300089	0.503	0.603	9.97482e-21	gata3	ENSDARG00000002790	ap2m1a	https://zfin.org/ZDB-GENE-030131-9784	adaptor-related protein complex 2, mu 1 subunit, a [Source:ZFIN;Acc:ZDB-GENE-030131-9784]	-0.125913	gata3_vs_all_other_cells	ap2m1a	ap2m1a
txn	2.46649e-11	-0.300172	0.298	0.376	4.78278e-07	gata3	ENSDARG00000044125	txn	https://zfin.org/ZDB-GENE-040718-162	thioredoxin [Source:ZFIN;Acc:ZDB-GENE-040718-162]	-0.0708949	gata3_vs_all_other_cells	txn	txn
napab	1.37528e-26	-0.300426	0.169	0.319	2.66681e-22	gata3	ENSDARG00000020405	napab	https://zfin.org/ZDB-GENE-030131-5290	N-ethylmaleimide-sensitive factor attachment protein, alpha b [Source:ZFIN;Acc:ZDB-GENE-030131-5290]	-0.026898	gata3_vs_all_other_cells	napab	napab
anxa5b	2.9464e-23	-0.300503	0.037	0.15	5.71337e-19	gata3	ENSDARG00000016470	anxa5b	https://zfin.org/ZDB-GENE-030131-9076	annexin A5b [Source:ZFIN;Acc:ZDB-GENE-030131-9076]	-0.00274259	gata3_vs_all_other_cells	anxa5b	anxa5b
cox6a1	4.10006e-34	-0.301583	0.831	0.841	7.95043e-30	gata3	ENSDARG00000022438	cox6a1	https://zfin.org/ZDB-GENE-030131-7715	cytochrome c oxidase subunit VIa polypeptide 1 [Source:ZFIN;Acc:ZDB-GENE-030131-7715]	-0.247636	gata3_vs_all_other_cells	cox6a1	cox6a1
mtdha	2.17202e-24	-0.302064	0.339	0.483	4.21177e-20	gata3	ENSDARG00000014159	mtdha	https://zfin.org/ZDB-GENE-030616-615	metadherin a [Source:ZFIN;Acc:ZDB-GENE-030616-615]	-0.0718707	gata3_vs_all_other_cells	mtdha	mtdha
chmp1b	4.92636e-20	-0.303389	0.31	0.432	9.55271e-16	gata3	ENSDARG00000099624	chmp1b	https://zfin.org/ZDB-GENE-030131-8370	chromatin modifying protein 1B [Source:ZFIN;Acc:ZDB-GENE-030131-8370]	-0.06749	gata3_vs_all_other_cells	chmp1b	chmp1b
xirp2a	6.61334e-28	-0.303484	0.053	0.186	1.28239e-23	gata3	ENSDARG00000071113	xirp2a	https://zfin.org/ZDB-GENE-040108-7	xin actin binding repeat containing 2a [Source:ZFIN;Acc:ZDB-GENE-040108-7]	-0.00458325	gata3_vs_all_other_cells	xirp2a	xirp2a
cox6c	5.31232e-33	-0.304584	0.746	0.776	1.03011e-28	gata3	ENSDARG00000038577	cox6c	https://zfin.org/ZDB-GENE-040724-95	cytochrome c oxidase subunit VIc [Source:ZFIN;Acc:ZDB-GENE-040724-95]	-0.218435	gata3_vs_all_other_cells	cox6c	cox6c
hmgb2b	4.26563e-12	-0.30474	0.459	0.531	8.27148e-08	gata3	ENSDARG00000053990	hmgb2b	https://zfin.org/ZDB-GENE-040912-122	high mobility group box 2b [Source:ZFIN;Acc:ZDB-GENE-040912-122]	-0.12091	gata3_vs_all_other_cells	hmgb2b	hmgb2b
cnp	4.79721e-25	-0.305015	0.231	0.38	9.30227e-21	gata3	ENSDARG00000070822	cnp	https://zfin.org/ZDB-GENE-030521-29	2',3'-cyclic nucleotide 3' phosphodiesterase [Source:ZFIN;Acc:ZDB-GENE-030521-29]	-0.0428313	gata3_vs_all_other_cells	cnp	cnp
aldob	5.48033e-05	-0.305278	0.084	0.125	1	gata3	ENSDARG00000053684	aldob	https://zfin.org/ZDB-GENE-030131-383	aldolase b, fructose-bisphosphate [Source:ZFIN;Acc:ZDB-GENE-030131-383]	-0.0172323	gata3_vs_all_other_cells	aldob	aldob
opn1sw2	2.87667e-10	-0.305599	0.049	0.11	5.57814e-06	gata3	ENSDARG00000017274	opn1sw2	https://zfin.org/ZDB-GENE-990604-40	opsin 1 (cone pigments), short-wave-sensitive 2 [Source:ZFIN;Acc:ZDB-GENE-990604-40]	-0.00667039	gata3_vs_all_other_cells	opn1sw2	opn1sw2
tmem131	5.30822e-23	-0.305827	0.171	0.309	1.02932e-18	gata3	ENSDARG00000056259	tmem131	https://zfin.org/ZDB-GENE-130530-662	transmembrane protein 131 [Source:ZFIN;Acc:ZDB-GENE-130530-662]	-0.0289408	gata3_vs_all_other_cells	tmem131	tmem131
itgae.1	4.03216e-23	-0.305929	0.059	0.177	7.81877e-19	gata3	ENSDARG00000098012	itgae.1	https://zfin.org/ZDB-GENE-131121-125	integrin, alpha E, tandem duplicate 1 [Source:ZFIN;Acc:ZDB-GENE-131121-125]	-0.0060166	gata3_vs_all_other_cells	itgae.1	itgae.1
cd2ap	3.59534e-30	-0.306086	0.052	0.194	6.97172e-26	gata3	ENSDARG00000015224	cd2ap	https://zfin.org/ZDB-GENE-030131-8078	CD2-associated protein [Source:ZFIN;Acc:ZDB-GENE-030131-8078]	-0.00426626	gata3_vs_all_other_cells	cd2ap	cd2ap
snx5	1.02661e-25	-0.30615	0.24	0.388	1.9907e-21	gata3	ENSDARG00000020442	snx5	https://zfin.org/ZDB-GENE-040426-2857	sorting nexin 5 [Source:ZFIN;Acc:ZDB-GENE-040426-2857]	-0.0454491	gata3_vs_all_other_cells	snx5	snx5
gpd1c	3.59585e-23	-0.30651	0.097	0.224	6.97271e-19	gata3	ENSDARG00000036942	gpd1c	https://zfin.org/ZDB-GENE-040426-2576	glycerol-3-phosphate dehydrogenase 1c [Source:ZFIN;Acc:ZDB-GENE-040426-2576]	-0.0128748	gata3_vs_all_other_cells	gpd1c	gpd1c
slc36a1	5.62349e-24	-0.306867	0.059	0.181	1.09045e-19	gata3	ENSDARG00000075618	slc36a1	https://zfin.org/ZDB-GENE-061117-1	solute carrier family 36 (proton/amino acid symporter), member 1 [Source:ZFIN;Acc:ZDB-GENE-061117-1]	-0.00590168	gata3_vs_all_other_cells	slc36a1	slc36a1
zeb2a	8.80873e-24	-0.307796	0.083	0.21	1.7081e-19	gata3	ENSDARG00000062338	zeb2a	https://zfin.org/ZDB-GENE-070912-553	zinc finger E-box binding homeobox 2a [Source:ZFIN;Acc:ZDB-GENE-070912-553]	-0.0100972	gata3_vs_all_other_cells	zeb2a	zeb2a
pcbd1	1.71109e-16	-0.308781	0.059	0.151	3.31797e-12	gata3	ENSDARG00000031981	pcbd1	https://zfin.org/ZDB-GENE-040426-1787	pterin-4 alpha-carbinolamine dehydratase/dimerization cofactor of hepatocyte nuclear factor 1 alpha [Source:ZFIN;Acc:ZDB-GENE-040426-1787]	-0.00711831	gata3_vs_all_other_cells	pcbd1	pcbd1
plekha3	9.30435e-18	-0.30948	0.097	0.203	1.80421e-13	gata3	ENSDARG00000056601	plekha3	https://zfin.org/ZDB-GENE-040426-1252	pleckstrin homology domain containing, family A (phosphoinositide binding specific) member 3 [Source:ZFIN;Acc:ZDB-GENE-040426-1252]	-0.0143443	gata3_vs_all_other_cells	plekha3	plekha3
ndufb8	7.0213e-27	-0.309498	0.631	0.691	1.3615e-22	gata3	ENSDARG00000010113	ndufb8	https://zfin.org/ZDB-GENE-040426-1858	NADH dehydrogenase (ubiquinone) 1 beta subcomplex, 8 [Source:ZFIN;Acc:ZDB-GENE-040426-1858]	-0.178336	gata3_vs_all_other_cells	ndufb8	ndufb8
grapa	3.40025e-27	-0.309813	0.07	0.209	6.59342e-23	gata3	ENSDARG00000005414	grapa	https://zfin.org/ZDB-GENE-050522-347	GRB2-related adaptor protein a [Source:ZFIN;Acc:ZDB-GENE-050522-347]	-0.00726356	gata3_vs_all_other_cells	grapa	grapa
tpte	3.04944e-31	-0.310127	0.054	0.202	5.91317e-27	gata3	ENSDARG00000056985	tpte	https://zfin.org/ZDB-GENE-030131-5503	transmembrane phosphatase with tensin homology [Source:ZFIN;Acc:ZDB-GENE-030131-5503]	-0.00447688	gata3_vs_all_other_cells	tpte	tpte
si:zfos-741a10.3	1.188e-11	-0.310598	0.399	0.473	2.30365e-07	gata3	ENSDARG00000098774	si:zfos-741a10.3	https://zfin.org/ZDB-GENE-141216-452	si:zfos-741a10.3 [Source:ZFIN;Acc:ZDB-GENE-141216-452]	-0.10454	gata3_vs_all_other_cells	si:zfos-741a10.3	si:zfos-741a10.3
igf2b	1.49354e-21	-0.311098	0.043	0.15	2.89613e-17	gata3	ENSDARG00000033307	igf2b	https://zfin.org/ZDB-GENE-030131-2935	insulin-like growth factor 2b [Source:ZFIN;Acc:ZDB-GENE-030131-2935]	-0.0038348	gata3_vs_all_other_cells	igf2b	igf2b
slc16a10	2.0285e-23	-0.311386	0.083	0.208	3.93347e-19	gata3	ENSDARG00000020984	slc16a10	https://zfin.org/ZDB-GENE-040724-214	solute carrier family 16 (aromatic amino acid transporter), member 10 [Source:ZFIN;Acc:ZDB-GENE-040724-214]	-0.0103132	gata3_vs_all_other_cells	slc16a10	slc16a10
nfe2l2a	2.36613e-19	-0.312369	0.337	0.458	4.58817e-15	gata3	ENSDARG00000042824	nfe2l2a	https://zfin.org/ZDB-GENE-030723-2	nuclear factor, erythroid 2-like 2a [Source:ZFIN;Acc:ZDB-GENE-030723-2]	-0.0774572	gata3_vs_all_other_cells	nfe2l2a	nfe2l2a
lmcd1	3.23012e-31	-0.312624	0.092	0.25	6.26353e-27	gata3	ENSDARG00000002002	lmcd1	https://zfin.org/ZDB-GENE-040426-1067	LIM and cysteine-rich domains 1 [Source:ZFIN;Acc:ZDB-GENE-040426-1067]	-0.0105842	gata3_vs_all_other_cells	lmcd1	lmcd1
zgc:103700	1.00549e-12	-0.314105	0.085	0.168	1.94975e-08	gata3	ENSDARG00000101337	zgc:103700	https://zfin.org/ZDB-GENE-041010-13	zgc:103700 [Source:ZFIN;Acc:ZDB-GENE-041010-13]	-0.0135084	gata3_vs_all_other_cells	zgc:103700
zgc:64065	1.27842e-23	-0.314355	0.04	0.155	2.47898e-19	gata3	ENSDARG00000071139	zgc:64065	https://zfin.org/ZDB-GENE-040426-1355	zgc:64065 [Source:ZFIN;Acc:ZDB-GENE-040426-1355]	-0.00324495	gata3_vs_all_other_cells	zgc:64065	zgc:64065
vat1	4.65847e-27	-0.314738	0.063	0.199	9.03325e-23	gata3	ENSDARG00000056481	vat1	https://zfin.org/ZDB-GENE-030616-178	vesicle amine transport 1 [Source:ZFIN;Acc:ZDB-GENE-030616-178]	-0.00627737	gata3_vs_all_other_cells	vat1	vat1
ip6k2a	1.19529e-17	-0.315091	0.28	0.393	2.31778e-13	gata3	ENSDARG00000008310	ip6k2a	https://zfin.org/ZDB-GENE-030131-760	inositol hexakisphosphate kinase 2a [Source:ZFIN;Acc:ZDB-GENE-030131-760]	-0.0628579	gata3_vs_all_other_cells	ip6k2a	ip6k2a
cox7c	5.69692e-29	-0.315605	0.775	0.793	1.10469e-24	gata3	ENSDARG00000104537	cox7c	https://zfin.org/ZDB-GENE-030131-8062	cytochrome c oxidase, subunit VIIc [Source:ZFIN;Acc:ZDB-GENE-030131-8062]	-0.239042	gata3_vs_all_other_cells	cox7c	cox7c
pim1	2.93992e-28	-0.315637	0.065	0.206	5.7008e-24	gata3	ENSDARG00000100020	pim1	https://zfin.org/ZDB-GENE-061013-139	Pim-1 proto-oncogene, serine/threonine kinase [Source:ZFIN;Acc:ZDB-GENE-061013-139]	-0.00647361	gata3_vs_all_other_cells	pim1	pim1
BX322631.1	1.41413e-30	-0.316064	0.043	0.185	2.74215e-26	gata3	ENSDARG00000100449	BX322631.1	https://zfin.org/		-0.00315893	gata3_vs_all_other_cells	BX322631.1	BX322631.1
gabarapa	6.3739e-17	-0.316972	0.433	0.519	1.23596e-12	gata3	ENSDARG00000035557	gabarapa	https://zfin.org/ZDB-GENE-030131-5174	GABA(A) receptor-associated protein a [Source:ZFIN;Acc:ZDB-GENE-030131-5174]	-0.114506	gata3_vs_all_other_cells	gabarapa	gabarapa
sb:cb81	3.11164e-28	-0.316975	0.09	0.238	6.03378e-24	gata3	ENSDARG00000040503	sb:cb81	https://zfin.org/ZDB-GENE-030131-9939	sb:cb81 [Source:ZFIN;Acc:ZDB-GENE-030131-9939]	-0.0107878	gata3_vs_all_other_cells	sb:cb81	sb:cb81
acvrl1	6.26118e-24	-0.317185	0.039	0.155	1.21411e-19	gata3	ENSDARG00000018179	acvrl1	https://zfin.org/ZDB-GENE-021003-1	activin A receptor type II-like 1 [Source:ZFIN;Acc:ZDB-GENE-021003-1]	-0.0031125	gata3_vs_all_other_cells	acvrl1	acvrl1
serinc2	2.23434e-26	-0.3174	0.195	0.349	4.3326e-22	gata3	ENSDARG00000056532	serinc2	https://zfin.org/ZDB-GENE-041111-296	serine incorporator 2 [Source:ZFIN;Acc:ZDB-GENE-041111-296]	-0.034582	gata3_vs_all_other_cells	serinc2	serinc2
spi1b	1.81509e-33	-0.317453	0.905	0.88	3.51964e-29	gata3	ENSDARG00000000767	spi1b	https://zfin.org/ZDB-GENE-980526-164	Spi-1 proto-oncogene b [Source:ZFIN;Acc:ZDB-GENE-980526-164]	-0.295457	gata3_vs_all_other_cells	spi1b	spi1b
tspan37	4.90504e-24	-0.317591	0.137	0.275	9.51136e-20	gata3	ENSDARG00000095090	tspan37	https://zfin.org/ZDB-GENE-070912-550	tetraspanin 37 [Source:ZFIN;Acc:ZDB-GENE-070912-550]	-0.0216759	gata3_vs_all_other_cells	tspan37	tspan37
mmp14b	2.06998e-26	-0.318678	0.046	0.173	4.0139e-22	gata3	ENSDARG00000008388	mmp14b	https://zfin.org/ZDB-GENE-030901-2	matrix metallopeptidase 14b (membrane-inserted) [Source:ZFIN;Acc:ZDB-GENE-030901-2]	-0.00389781	gata3_vs_all_other_cells	mmp14b	mmp14b
cnn2	3.4772e-23	-0.319032	0.308	0.444	6.74264e-19	gata3	ENSDARG00000035858	cnn2	https://zfin.org/ZDB-GENE-030131-542	calponin 2 [Source:ZFIN;Acc:ZDB-GENE-030131-542]	-0.0681636	gata3_vs_all_other_cells	cnn2	cnn2
pfkfb4b	1.31471e-15	-0.319233	0.184	0.288	2.54935e-11	gata3	ENSDARG00000029075	pfkfb4b	https://zfin.org/ZDB-GENE-031031-4	6-phosphofructo-2-kinase/fructose-2,6-biphosphatase 4b [Source:ZFIN;Acc:ZDB-GENE-031031-4]	-0.0375276	gata3_vs_all_other_cells	pfkfb4b	pfkfb4b
snx3	8.3644e-27	-0.319549	0.309	0.46	1.62194e-22	gata3	ENSDARG00000008678	snx3	https://zfin.org/ZDB-GENE-030131-921	sorting nexin 3 [Source:ZFIN;Acc:ZDB-GENE-030131-921]	-0.066328	gata3_vs_all_other_cells	snx3	snx3
npepl1	1.15212e-21	-0.321392	0.216	0.354	2.23407e-17	gata3	ENSDARG00000012871	npepl1	https://zfin.org/ZDB-GENE-050417-177	aminopeptidase-like 1 [Source:ZFIN;Acc:ZDB-GENE-050417-177]	-0.0423583	gata3_vs_all_other_cells	npepl1	npepl1
ccl33.3	5.70703e-23	-0.321442	0.54	0.406	1.10665e-18	gata3	ENSDARG00000099401	ccl33.3	https://zfin.org/ZDB-GENE-081104-131	chemokine (C-C motif) ligand 33, duplicate 3 [Source:ZFIN;Acc:ZDB-GENE-081104-131]	-0.230868	gata3_vs_all_other_cells	ccl33.3	ccl33.3
il10ra	1.64727e-21	-0.321937	0.111	0.235	3.19422e-17	gata3	ENSDARG00000100383	il10ra	https://zfin.org/ZDB-GENE-070905-4	interleukin 10 receptor, alpha [Source:ZFIN;Acc:ZDB-GENE-070905-4]	-0.0168791	gata3_vs_all_other_cells	il10ra	il10ra
actb2	2.08334e-54	-0.322294	1	1	4.0398e-50	gata3	ENSDARG00000037870	actb2	https://zfin.org/ZDB-GENE-000329-3	actin, beta 2 [Source:ZFIN;Acc:ZDB-GENE-000329-3]	-0.322294	gata3_vs_all_other_cells	actb2	actb2
cyt1	0.00871275	-0.323407	0.08	0.104	1	gata3	ENSDARG00000092947	cyt1	https://zfin.org/ZDB-GENE-991008-6	type I cytokeratin, enveloping layer [Source:ZFIN;Acc:ZDB-GENE-991008-6]	-0.019902	gata3_vs_all_other_cells	cyt1	cyt1
nck1b	5.99002e-36	-0.323495	0.052	0.215	1.16153e-31	gata3	ENSDARG00000075369	nck1b	https://zfin.org/ZDB-GENE-090317-1	NCK adaptor protein 1b [Source:ZFIN;Acc:ZDB-GENE-090317-1]	-0.00406851	gata3_vs_all_other_cells	nck1b	nck1b
si:ch73-1a9.3	3.17512e-16	-0.32377	0.577	0.646	6.15688e-12	gata3	ENSDARG00000103919	si:ch73-1a9.3	https://zfin.org/ZDB-GENE-141216-84	si:ch73-1a9.3 [Source:ZFIN;Acc:ZDB-GENE-141216-84]	-0.166861	gata3_vs_all_other_cells	si:ch73-1a9.3	si:ch73-1a9.3
h1f0	6.62646e-12	-0.324599	0.048	0.117	1.28494e-07	gata3	ENSDARG00000038559	h1f0	https://zfin.org/ZDB-GENE-030131-337	H1 histone family, member 0 [Source:ZFIN;Acc:ZDB-GENE-030131-337]	-0.00639211	gata3_vs_all_other_cells	h1f0	h1-0
crfb6	2.20574e-28	-0.3259	0.259	0.416	4.27716e-24	gata3	ENSDARG00000067795	crfb6	https://zfin.org/ZDB-GENE-030131-5999	cytokine receptor family member b6 [Source:ZFIN;Acc:ZDB-GENE-030131-5999]	-0.0525522	gata3_vs_all_other_cells	crfb6	ifngr2
mhc1zba	2.03133e-17	-0.32662	0.642	0.685	3.93895e-13	gata3	ENSDARG00000036588	mhc1zba	https://zfin.org/ZDB-GENE-040426-2149	major histocompatibility complex class I ZBA [Source:ZFIN;Acc:ZDB-GENE-040426-2149]	-0.196527	gata3_vs_all_other_cells	mhc1zba	mhc1zba
cxcr4b	1.35109e-09	-0.330012	0.392	0.478	2.61989e-05	gata3	ENSDARG00000041959	cxcr4b	https://zfin.org/ZDB-GENE-010614-1	chemokine (C-X-C motif), receptor 4b [Source:ZFIN;Acc:ZDB-GENE-010614-1]	-0.10609	gata3_vs_all_other_cells	cxcr4b	cxcr4b
mt-co1	7.98056e-70	-0.330177	0.976	0.97	1.54751e-65	gata3	ENSDARG00000063905	mt-co1	https://zfin.org/ZDB-GENE-011205-14	cytochrome c oxidase I, mitochondrial [Source:ZFIN;Acc:ZDB-GENE-011205-14]	-0.324246	gata3_vs_all_other_cells	mt-co1	mt-co1
si:dkey-69o16.5	1.03166e-23	-0.330867	0.123	0.256	2.00049e-19	gata3	ENSDARG00000070057	si:dkey-69o16.5	https://zfin.org/ZDB-GENE-081104-432	si:dkey-69o16.5 [Source:ZFIN;Acc:ZDB-GENE-081104-432]	-0.0195534	gata3_vs_all_other_cells	si:dkey-69o16.5	si:dkey-69o16.5
ppdpfa	1.28162e-06	-0.331198	0.077	0.124	0.0248519	gata3	ENSDARG00000007682	ppdpfa	https://zfin.org/ZDB-GENE-030219-204	pancreatic progenitor cell differentiation and proliferation factor a [Source:ZFIN;Acc:ZDB-GENE-030219-204]	-0.0158361	gata3_vs_all_other_cells	ppdpfa	ppdpfa
acsl4b	3.83942e-21	-0.331305	0.08	0.196	7.44502e-17	gata3	ENSDARG00000010752	acsl4b	https://zfin.org/ZDB-GENE-030131-6493	acyl-CoA synthetase long-chain family member 4b [Source:ZFIN;Acc:ZDB-GENE-030131-6493]	-0.0108181	gata3_vs_all_other_cells	acsl4b	acsl4b
acsl4b	3.83942e-21	-0.331305	0.08	0.196	7.44502e-17	gata3	ENSDARG00000010752	acsl4b	https://zfin.org/ZDB-GENE-030131-6493	acyl-CoA synthetase long-chain family member 4b [Source:ZFIN;Acc:ZDB-GENE-030131-6493]	-0.0108181	gata3_vs_all_other_cells	acsl4b	acsl4b
pitpnb	8.04242e-28	-0.331624	0.292	0.443	1.55951e-23	gata3	ENSDARG00000036005	pitpnb	https://zfin.org/ZDB-GENE-040426-895	phosphatidylinositol transfer protein, beta [Source:ZFIN;Acc:ZDB-GENE-040426-895]	-0.0638275	gata3_vs_all_other_cells	pitpnb	pitpnb
atp6v0d1	4.67512e-30	-0.331696	0.142	0.302	9.06552e-26	gata3	ENSDARG00000069090	atp6v0d1	https://zfin.org/ZDB-GENE-030131-1531	ATPase, H+ transporting, lysosomal V0 subunit d1 [Source:ZFIN;Acc:ZDB-GENE-030131-1531]	-0.0221468	gata3_vs_all_other_cells	atp6v0d1	atp6v0d1
ndufb6	2.52388e-29	-0.33257	0.331	0.48	4.89405e-25	gata3	ENSDARG00000037259	ndufb6	https://zfin.org/ZDB-GENE-040426-1781	NADH dehydrogenase (ubiquinone) 1 beta subcomplex, 6 [Source:ZFIN;Acc:ZDB-GENE-040426-1781]	-0.0759098	gata3_vs_all_other_cells	ndufb6	ndufb6
zgc:92313	3.03305e-30	-0.332953	0.064	0.211	5.88138e-26	gata3	ENSDARG00000040513	zgc:92313	https://zfin.org/ZDB-GENE-040718-339	zgc:92313 [Source:ZFIN;Acc:ZDB-GENE-040718-339]	-0.00646339	gata3_vs_all_other_cells	zgc:92313	zgc:92313
litaf	2.06192e-27	-0.333136	0.519	0.628	3.99827e-23	gata3	ENSDARG00000103483	litaf	https://zfin.org/ZDB-GENE-040704-23	lipopolysaccharide-induced TNF factor [Source:ZFIN;Acc:ZDB-GENE-040704-23]	-0.142888	gata3_vs_all_other_cells	litaf	litaf
mpzl2b	2.35456e-22	-0.333447	0.08	0.2	4.56572e-18	gata3	ENSDARG00000027345	mpzl2b	https://zfin.org/ZDB-GENE-030131-8774	myelin protein zero-like 2b [Source:ZFIN;Acc:ZDB-GENE-030131-8774]	-0.0106703	gata3_vs_all_other_cells	mpzl2b	mpzl2b
atp5j	5.11051e-38	-0.335219	0.744	0.795	9.90979e-34	gata3	ENSDARG00000014313	atp5j	https://zfin.org/ZDB-GENE-040426-2534	ATP synthase, H+ transporting, mitochondrial Fo complex, subunit F6 [Source:ZFIN;Acc:ZDB-GENE-040426-2534]	-0.233404	gata3_vs_all_other_cells	atp5j	atp5pf
rab8b	6.20244e-26	-0.337161	0.301	0.446	1.20272e-21	gata3	ENSDARG00000068628	rab8b	https://zfin.org/ZDB-GENE-070620-16	RAB8B, member RAS oncogene family [Source:ZFIN;Acc:ZDB-GENE-070620-16]	-0.0684914	gata3_vs_all_other_cells	rab8b	rab8b
wipf1b	4.6055e-37	-0.337417	0.123	0.311	8.93053e-33	gata3	ENSDARG00000071084	wipf1b	https://zfin.org/ZDB-GENE-110815-1	WAS/WASL interacting protein family, member 1b [Source:ZFIN;Acc:ZDB-GENE-110815-1]	-0.0164141	gata3_vs_all_other_cells	wipf1b	wipf1b
paox1	1.53417e-35	-0.337573	0.055	0.217	2.97491e-31	gata3	ENSDARG00000043403	paox1	https://zfin.org/ZDB-GENE-081104-436	polyamine oxidase (exo-N4-amino) 1 [Source:ZFIN;Acc:ZDB-GENE-081104-436]	-0.00470579	gata3_vs_all_other_cells	paox1	paox1
abcc3	1.73973e-34	-0.337676	0.055	0.212	3.37351e-30	gata3	ENSDARG00000096662	abcc3	https://zfin.org/ZDB-GENE-050517-16	ATP-binding cassette, sub-family C (CFTR/MRP), member 3 [Source:ZFIN;Acc:ZDB-GENE-050517-16]	-0.00481826	gata3_vs_all_other_cells	abcc3	abcc3
BX682234.1	3.15996e-25	-0.338009	0.079	0.209	6.12748e-21	gata3	ENSDARG00000074732	BX682234.1	https://zfin.org/		-0.0100934	gata3_vs_all_other_cells	BX682234.1	BX682234.1
si:cabz01074944.1	6.0855e-19	-0.339401	0.26	0.382	1.18004e-14	gata3	ENSDARG00000105509	si:cabz01074944.1	https://zfin.org/ZDB-GENE-160113-145	si:cabz01074944.1 [Source:ZFIN;Acc:ZDB-GENE-160113-145]	-0.0600616	gata3_vs_all_other_cells	si:cabz01074944.1
rab32a	4.04852e-39	-0.339812	0.08	0.26	7.85048e-35	gata3	ENSDARG00000029036	rab32a	https://zfin.org/ZDB-GENE-031006-10	RAB32a, member RAS oncogene family [Source:ZFIN;Acc:ZDB-GENE-031006-10]	-0.00836459	gata3_vs_all_other_cells	rab32a	rab32a
BX255935.5	2.28606e-06	-0.341048	0.371	0.413	0.044329	gata3	ENSDARG00000107273	BX255935.5	https://zfin.org/		-0.113661	gata3_vs_all_other_cells	BX255935.5
hspe1	5.18767e-18	-0.341428	0.404	0.495	1.00594e-13	gata3	ENSDARG00000056167	hspe1	https://zfin.org/ZDB-GENE-000906-2	heat shock 10 protein 1 [Source:ZFIN;Acc:ZDB-GENE-000906-2]	-0.112579	gata3_vs_all_other_cells	hspe1	hspe1
npl	2.21758e-24	-0.342258	0.077	0.205	4.30011e-20	gata3	ENSDARG00000009390	npl	https://zfin.org/ZDB-GENE-030131-926	N-acetylneuraminate pyruvate lyase (dihydrodipicolinate synthase) [Source:ZFIN;Acc:ZDB-GENE-030131-926]	-0.00989877	gata3_vs_all_other_cells	npl	npl
mt-nd1	5.15026e-43	-0.342392	0.899	0.894	9.98688e-39	gata3	ENSDARG00000063895	mt-nd1	https://zfin.org/ZDB-GENE-011205-7	NADH dehydrogenase 1, mitochondrial [Source:ZFIN;Acc:ZDB-GENE-011205-7]	-0.309532	gata3_vs_all_other_cells	mt-nd1	mt-nd1
h3f3b.1*2	2.72925e-49	-0.342394	0.755	0.823	5.29229e-45	gata3	ENSDARG00000033009	h3f3b.1	https://zfin.org/ZDB-GENE-050417-65	H3 histone, family 3B.1 [Source:ZFIN;Acc:ZDB-GENE-050417-65]	-0.237148	gata3_vs_all_other_cells	h3f3b.1*2	h3f3c
h3f3b.1*2	2.72925e-49	-0.342394	0.755	0.823	5.29229e-45	gata3	ENSDARG00000033009	h3f3b.1	https://zfin.org/ZDB-GENE-050417-65	H3 histone, family 3B.1 [Source:ZFIN;Acc:ZDB-GENE-050417-65]	-0.237148	gata3_vs_all_other_cells	h3f3b.1*2	h3f3c
psmb1	8.91871e-27	-0.342522	0.531	0.615	1.72943e-22	gata3	ENSDARG00000009640	psmb1	https://zfin.org/ZDB-GENE-040618-2	proteasome subunit beta 1 [Source:ZFIN;Acc:ZDB-GENE-040618-2]	-0.157037	gata3_vs_all_other_cells	psmb1	psmb1
ponzr1	1.11271e-24	-0.3429	0.435	0.557	2.15766e-20	gata3	ENSDARG00000090444	ponzr1	https://zfin.org/ZDB-GENE-070727-1	plac8 onzin related protein 1 [Source:ZFIN;Acc:ZDB-GENE-070727-1]	-0.116491	gata3_vs_all_other_cells	ponzr1	ponzr1
enpp1	2.15436e-20	-0.342907	0.142	0.263	4.17753e-16	gata3	ENSDARG00000005789	enpp1	https://zfin.org/ZDB-GENE-040724-172	ectonucleotide pyrophosphatase/phosphodiesterase 1 [Source:ZFIN;Acc:ZDB-GENE-040724-172]	-0.0262904	gata3_vs_all_other_cells	enpp1	enpp1
itm2ba	6.17649e-29	-0.344047	0.567	0.675	1.19768e-24	gata3	ENSDARG00000007098	itm2ba	https://zfin.org/ZDB-GENE-030131-2352	integral membrane protein 2Ba [Source:ZFIN;Acc:ZDB-GENE-030131-2352]	-0.163863	gata3_vs_all_other_cells	itm2ba	itm2ba
sgk3	2.14407e-34	-0.345434	0.084	0.248	4.15756e-30	gata3	ENSDARG00000062460	sgk3	https://zfin.org/ZDB-GENE-070424-62	serum/glucocorticoid regulated kinase family, member 3 [Source:ZFIN;Acc:ZDB-GENE-070424-62]	-0.00982814	gata3_vs_all_other_cells	sgk3	C24H8orf44
zgc:123010	1.08429e-34	-0.345534	0.055	0.215	2.10254e-30	gata3	ENSDARG00000039082	zgc:123010	https://zfin.org/ZDB-GENE-051120-15	zgc:123010 [Source:ZFIN;Acc:ZDB-GENE-051120-15]	-0.00486158	gata3_vs_all_other_cells	zgc:123010	zgc:123010
atp5a1	3.35363e-48	-0.345907	0.754	0.815	6.50303e-44	gata3	ENSDARG00000010149	atp5a1	https://zfin.org/ZDB-GENE-060201-1	ATP synthase, H+ transporting, mitochondrial F1 complex, alpha subunit 1, cardiac muscle [Source:ZFIN;Acc:ZDB-GENE-060201-1]	-0.241293	gata3_vs_all_other_cells	atp5a1	atp5fa1
wu:fb55g09	1.17537e-20	-0.34605	0.55	0.633	2.27916e-16	gata3	ENSDARG00000088449	wu:fb55g09	https://zfin.org/ZDB-GENE-030131-1009	wu:fb55g09 [Source:ZFIN;Acc:ZDB-GENE-030131-1009]	-0.165372	gata3_vs_all_other_cells	wu:fb55g09
gng10	4.13294e-22	-0.34619	0.21	0.343	8.01417e-18	gata3	ENSDARG00000104043	gng10	https://zfin.org/ZDB-GENE-091020-1	guanine nucleotide binding protein (G protein), gamma 10 [Source:ZFIN;Acc:ZDB-GENE-091020-1]	-0.0445101	gata3_vs_all_other_cells	gng10	gng10
si:ch211-193e13.5	3.07808e-33	-0.346352	0.05	0.202	5.96871e-29	gata3	ENSDARG00000052656	si:ch211-193e13.5	https://zfin.org/ZDB-GENE-081104-158	si:ch211-193e13.5 [Source:ZFIN;Acc:ZDB-GENE-081104-158]	-0.00428654	gata3_vs_all_other_cells	si:ch211-193e13.5	si:ch211-193e13.5
chmp4bb	2.15111e-26	-0.346354	0.26	0.404	4.17122e-22	gata3	ENSDARG00000007323	chmp4bb	https://zfin.org/ZDB-GENE-040426-2812	charged multivesicular body protein 4Bb [Source:ZFIN;Acc:ZDB-GENE-040426-2812]	-0.0579543	gata3_vs_all_other_cells	chmp4bb	chmp4bb
ube2l3a	7.9775e-29	-0.346533	0.418	0.545	1.54692e-24	gata3	ENSDARG00000019188	ube2l3a	https://zfin.org/ZDB-GENE-030131-2977	ubiquitin-conjugating enzyme E2L 3a [Source:ZFIN;Acc:ZDB-GENE-030131-2977]	-0.111096	gata3_vs_all_other_cells	ube2l3a
pycard	1.51177e-21	-0.346887	0.535	0.606	2.93147e-17	gata3	ENSDARG00000040076	pycard	https://zfin.org/ZDB-GENE-000511-2	PYD and CARD domain containing [Source:ZFIN;Acc:ZDB-GENE-000511-2]	-0.163841	gata3_vs_all_other_cells	pycard	pycard
si:dkey-26c10.5	1.27729e-17	-0.346983	0.05	0.143	2.4768e-13	gata3	ENSDARG00000088023	si:dkey-26c10.5	https://zfin.org/ZDB-GENE-060607-13	si:dkey-26c10.5 [Source:ZFIN;Acc:ZDB-GENE-060607-13]	-0.00606613	gata3_vs_all_other_cells	si:dkey-26c10.5	si:dkey-26c10.5
hsd17b14	5.36254e-21	-0.347837	0.104	0.223	1.03985e-16	gata3	ENSDARG00000054842	hsd17b14	https://zfin.org/ZDB-GENE-040801-24	hydroxysteroid (17-beta) dehydrogenase 14 [Source:ZFIN;Acc:ZDB-GENE-040801-24]	-0.0168709	gata3_vs_all_other_cells	hsd17b14	hsd17b14
tnfrsf1a	7.68078e-31	-0.348083	0.188	0.357	1.48938e-26	gata3	ENSDARG00000018569	tnfrsf1a	https://zfin.org/ZDB-GENE-040426-2252	tumor necrosis factor receptor superfamily, member 1a [Source:ZFIN;Acc:ZDB-GENE-040426-2252]	-0.0344612	gata3_vs_all_other_cells	tnfrsf1a	tnfrsf1a
pitpnaa	2.92036e-25	-0.348127	0.181	0.324	5.66287e-21	gata3	ENSDARG00000039490	pitpnaa	https://zfin.org/ZDB-GENE-040426-744	phosphatidylinositol transfer protein, alpha a [Source:ZFIN;Acc:ZDB-GENE-040426-744]	-0.0352006	gata3_vs_all_other_cells	pitpnaa	pitpnaa
mrc1b	3.84546e-30	-0.348157	0.064	0.209	7.45673e-26	gata3	ENSDARG00000038822	mrc1b	https://zfin.org/ZDB-GENE-070705-13	mannose receptor, C type 1b [Source:ZFIN;Acc:ZDB-GENE-070705-13]	-0.00682321	gata3_vs_all_other_cells	mrc1b	mrc1b
atp1a1a.2	4.3969e-28	-0.348573	0.236	0.394	8.52602e-24	gata3	ENSDARG00000002791	atp1a1a.2	https://zfin.org/ZDB-GENE-001212-1	ATPase, Na+/K+ transporting, alpha 1a polypeptide, tandem duplicate 2 [Source:ZFIN;Acc:ZDB-GENE-001212-2]	-0.0492744	gata3_vs_all_other_cells	atp1a1a.2	atp1a1a.1
eif3jb	4.05334e-25	-0.348721	0.337	0.476	7.85983e-21	gata3	ENSDARG00000053370	eif3jb	https://zfin.org/ZDB-GENE-040426-2900	eukaryotic translation initiation factor 3, subunit Jb [Source:ZFIN;Acc:ZDB-GENE-040426-2900]	-0.0832014	gata3_vs_all_other_cells	eif3jb	eif3jb
arpc4l	4.18936e-48	-0.350088	0.752	0.814	8.1236e-44	gata3	ENSDARG00000058225	arpc4l	https://zfin.org/ZDB-GENE-040808-18	actin related protein 2/3 complex, subunit 4, like [Source:ZFIN;Acc:ZDB-GENE-040808-18]	-0.243214	gata3_vs_all_other_cells	arpc4l	arpc4l
als2a	1.27501e-31	-0.350405	0.06	0.21	2.47236e-27	gata3	ENSDARG00000075111	als2a	https://zfin.org/ZDB-GENE-070402-2	amyotrophic lateral sclerosis 2a (juvenile) [Source:ZFIN;Acc:ZDB-GENE-070402-2]	-0.00600694	gata3_vs_all_other_cells	als2a	als2a
ndufa10	4.33671e-29	-0.350503	0.322	0.468	8.40932e-25	gata3	ENSDARG00000013333	ndufa10	https://zfin.org/ZDB-GENE-030131-670	NADH dehydrogenase (ubiquinone) 1 alpha subcomplex, 10 [Source:ZFIN;Acc:ZDB-GENE-030131-670]	-0.077653	gata3_vs_all_other_cells	ndufa10	ndufa10
si:dkey-148a17.5	3.40146e-31	-0.350532	0.058	0.206	6.59577e-27	gata3	ENSDARG00000103520	si:dkey-148a17.5	https://zfin.org/ZDB-GENE-160728-121	si:dkey-148a17.5 [Source:ZFIN;Acc:ZDB-GENE-160728-121]	-0.00572423	gata3_vs_all_other_cells	si:dkey-148a17.5	si:dkey-148a17.5
cx32.2	6.22077e-34	-0.350654	0.071	0.233	1.20627e-29	gata3	ENSDARG00000076789	cx32.2	https://zfin.org/ZDB-GENE-050303-1	connexin 32.2 [Source:ZFIN;Acc:ZDB-GENE-050303-1]	-0.00758648	gata3_vs_all_other_cells	cx32.2	cx32.2
plekho1b	3.84654e-22	-0.351042	0.304	0.438	7.45882e-18	gata3	ENSDARG00000077499	plekho1b	https://zfin.org/ZDB-GENE-100609-2	pleckstrin homology domain containing, family O member 1b [Source:ZFIN;Acc:ZDB-GENE-100609-2]	-0.0740682	gata3_vs_all_other_cells	plekho1b	plekho1b
rassf2a	3.57192e-26	-0.351127	0.282	0.429	6.92631e-22	gata3	ENSDARG00000029865	rassf2a	https://zfin.org/ZDB-GENE-040912-124	Ras association (RalGDS/AF-6) domain family member 2a [Source:ZFIN;Acc:ZDB-GENE-040912-124]	-0.0650887	gata3_vs_all_other_cells	rassf2a	rassf2a
dnase1l1	2.98245e-23	-0.353243	0.155	0.289	5.78327e-19	gata3	ENSDARG00000005464	dnase1l1	https://zfin.org/ZDB-GENE-040426-2170	deoxyribonuclease I-like 1 [Source:ZFIN;Acc:ZDB-GENE-040426-2170]	-0.0293656	gata3_vs_all_other_cells	dnase1l1	dnase1l1
degs1	1.25395e-30	-0.353441	0.202	0.364	2.43153e-26	gata3	ENSDARG00000007347	degs1	https://zfin.org/ZDB-GENE-030131-5283	delta(4)-desaturase, sphingolipid 1 [Source:ZFIN;Acc:ZDB-GENE-030131-5283]	-0.0396203	gata3_vs_all_other_cells	degs1	degs1
tmem206	3.73826e-33	-0.353978	0.079	0.24	7.24886e-29	gata3	ENSDARG00000012271	tmem206	https://zfin.org/ZDB-GENE-040426-1173	transmembrane protein 206 [Source:ZFIN;Acc:ZDB-GENE-040426-1173]	-0.00920491	gata3_vs_all_other_cells	tmem206	pacc1
csf1ra	4.05083e-31	-0.354293	0.061	0.209	7.85497e-27	gata3	ENSDARG00000102986	csf1ra	https://zfin.org/ZDB-GENE-001205-1	colony stimulating factor 1 receptor, a [Source:ZFIN;Acc:ZDB-GENE-001205-1]	-0.00630778	gata3_vs_all_other_cells	csf1ra	csf1ra
lcp1	6.58436e-48	-0.355101	0.935	0.908	1.27677e-43	gata3	ENSDARG00000023188	lcp1	https://zfin.org/ZDB-GENE-991213-5	lymphocyte cytosolic protein 1 (L-plastin) [Source:ZFIN;Acc:ZDB-GENE-991213-5]	-0.341892	gata3_vs_all_other_cells	lcp1	lcp1
si:ch211-53m15.1	1.51436e-37	-0.356131	0.055	0.224	2.93649e-33	gata3	ENSDARG00000076539	si:ch211-53m15.1	https://zfin.org/ZDB-GENE-100921-17	si:ch211-53m15.1 [Source:ZFIN;Acc:ZDB-GENE-100921-17]	-0.00480936	gata3_vs_all_other_cells	si:ch211-53m15.1	sc:d156
fzd2	2.3379e-23	-0.356599	0.064	0.184	4.53342e-19	gata3	ENSDARG00000054438	fzd2	https://zfin.org/ZDB-GENE-990415-224	frizzled class receptor 2 [Source:ZFIN;Acc:ZDB-GENE-990415-224]	-0.0079382	gata3_vs_all_other_cells	fzd2	fzd2
mapre1a	2.88257e-33	-0.356641	0.681	0.745	5.5896e-29	gata3	ENSDARG00000042927	mapre1a	https://zfin.org/ZDB-GENE-030131-6067	microtubule-associated protein, RP/EB family, member 1a [Source:ZFIN;Acc:ZDB-GENE-030131-6067]	-0.222008	gata3_vs_all_other_cells	mapre1a	mapre1a
mapre1a	2.88257e-33	-0.356641	0.681	0.745	5.5896e-29	gata3	ENSDARG00000042927	mapre1a	https://zfin.org/ZDB-GENE-030131-6067	microtubule-associated protein, RP/EB family, member 1a [Source:ZFIN;Acc:ZDB-GENE-030131-6067]	-0.222008	gata3_vs_all_other_cells	mapre1a	mapre1a
abhd16a	2.60378e-16	-0.359739	0.216	0.323	5.04898e-12	gata3	ENSDARG00000078929	abhd16a	https://zfin.org/ZDB-GENE-010601-2	abhydrolase domain containing 16A [Source:ZFIN;Acc:ZDB-GENE-010601-2]	-0.0519628	gata3_vs_all_other_cells	abhd16a	abhd16a
abca1b	5.39512e-29	-0.359816	0.073	0.215	1.04617e-24	gata3	ENSDARG00000079009	abca1b	https://zfin.org/ZDB-GENE-030131-9826	ATP-binding cassette, sub-family A (ABC1), member 1B [Source:ZFIN;Acc:ZDB-GENE-030131-9826]	-0.00891842	gata3_vs_all_other_cells	abca1b	abca1b
rasgef1ba	2.09909e-26	-0.361462	0.056	0.185	4.07035e-22	gata3	ENSDARG00000033614	rasgef1ba	https://zfin.org/ZDB-GENE-030131-5783	RasGEF domain family, member 1Ba [Source:ZFIN;Acc:ZDB-GENE-030131-5783]	-0.00612726	gata3_vs_all_other_cells	rasgef1ba	rasgef1ba
slc16a9a	3.2012e-25	-0.362391	0.058	0.188	6.20744e-21	gata3	ENSDARG00000013926	slc16a9a	https://zfin.org/ZDB-GENE-040426-1364	solute carrier family 16, member 9a [Source:ZFIN;Acc:ZDB-GENE-040426-1364]	-0.00648449	gata3_vs_all_other_cells	slc16a9a	slc16a9a
cyfip1	6.51592e-31	-0.362572	0.188	0.356	1.2635e-26	gata3	ENSDARG00000044345	cyfip1	https://zfin.org/ZDB-GENE-030131-8557	cytoplasmic FMR1 interacting protein 1 [Source:ZFIN;Acc:ZDB-GENE-030131-8557]	-0.0359965	gata3_vs_all_other_cells	cyfip1	cyfip1
zgc:123068	6.236e-16	-0.363026	0.125	0.227	1.20922e-11	gata3	ENSDARG00000017489	zgc:123068	https://zfin.org/ZDB-GENE-051030-98	zgc:123068 [Source:ZFIN;Acc:ZDB-GENE-051030-98]	-0.024988	gata3_vs_all_other_cells	zgc:123068	ifi45
sult2st1	1.97158e-16	-0.36309	0.08	0.178	3.8231e-12	gata3	ENSDARG00000033170	sult2st1	https://zfin.org/ZDB-GENE-030219-114	sulfotransferase family 2, cytosolic sulfotransferase 1 [Source:ZFIN;Acc:ZDB-GENE-030219-114]	-0.0130549	gata3_vs_all_other_cells	sult2st1	sult2st1
si:dkey-53k12.18	6.21943e-20	-0.364152	0.105	0.22	1.20601e-15	gata3	ENSDARG00000079657	si:dkey-53k12.18	https://zfin.org/ZDB-GENE-141212-3	si:dkey-53k12.18 [Source:ZFIN;Acc:ZDB-GENE-141212-3]	-0.018249	gata3_vs_all_other_cells	si:dkey-53k12.18	si:dkey-53k12.1
mef2cb	9.12761e-34	-0.364262	0.107	0.275	1.76993e-29	gata3	ENSDARG00000009418	mef2cb	https://zfin.org/ZDB-GENE-040901-7	myocyte enhancer factor 2cb [Source:ZFIN;Acc:ZDB-GENE-040901-7]	-0.0151652	gata3_vs_all_other_cells	mef2cb	mef2cb
ptmaa	1.05119e-38	-0.36646	0.941	0.942	2.03836e-34	gata3	ENSDARG00000021113	ptmaa	https://zfin.org/ZDB-GENE-030131-7647	prothymosin, alpha a [Source:ZFIN;Acc:ZDB-GENE-030131-7647]	-0.344473	gata3_vs_all_other_cells	ptmaa	ptmaa
adam8a	2.56122e-15	-0.366888	0.067	0.156	4.96646e-11	gata3	ENSDARG00000001452	adam8a	https://zfin.org/ZDB-GENE-030616-622	ADAM metallopeptidase domain 8a [Source:ZFIN;Acc:ZDB-GENE-030616-622]	-0.0105575	gata3_vs_all_other_cells	adam8a	adam8a
grap2a	2.26122e-48	-0.367784	0.208	0.448	4.38473e-44	gata3	ENSDARG00000006468	grap2a	https://zfin.org/ZDB-GENE-050417-275	GRB2-related adaptor protein 2a [Source:ZFIN;Acc:ZDB-GENE-050417-275]	-0.0355174	gata3_vs_all_other_cells	grap2a	grap2a
uqcrfs1	3.28759e-33	-0.368165	0.447	0.577	6.37497e-29	gata3	ENSDARG00000007745	uqcrfs1	https://zfin.org/ZDB-GENE-040426-2060	ubiquinol-cytochrome c reductase, Rieske iron-sulfur polypeptide 1 [Source:ZFIN;Acc:ZDB-GENE-040426-2060]	-0.127492	gata3_vs_all_other_cells	uqcrfs1	uqcrfs1
gbp1	1.92965e-23	-0.368727	0.134	0.266	3.74178e-19	gata3	ENSDARG00000038668	gbp1	https://zfin.org/ZDB-GENE-040718-32	guanylate binding protein 1 [Source:ZFIN;Acc:ZDB-GENE-040718-32]	-0.0248905	gata3_vs_all_other_cells	gbp1	gbp1
rab20	5.7315e-42	-0.369018	0.089	0.282	1.11139e-37	gata3	ENSDARG00000005049	rab20	https://zfin.org/ZDB-GENE-030131-9143	RAB20, member RAS oncogene family [Source:ZFIN;Acc:ZDB-GENE-030131-9143]	-0.0103652	gata3_vs_all_other_cells	rab20	rab20
hdlbpa	5.51363e-33	-0.369249	0.254	0.429	1.06915e-28	gata3	ENSDARG00000009830	hdlbpa	https://zfin.org/ZDB-GENE-030131-2032	high density lipoprotein binding protein a [Source:ZFIN;Acc:ZDB-GENE-030131-2032]	-0.0555303	gata3_vs_all_other_cells	hdlbpa	hdlbpa
tuba1b	6.83876e-28	-0.369651	0.111	0.259	1.3261e-23	gata3	ENSDARG00000045367	tuba1b	https://zfin.org/ZDB-GENE-030822-1	tubulin, alpha 1b [Source:ZFIN;Acc:ZDB-GENE-030822-1]	-0.0175848	gata3_vs_all_other_cells	tuba1b	tuba1b
tuba1b	6.83876e-28	-0.369651	0.111	0.259	1.3261e-23	gata3	ENSDARG00000045367	tuba1b	https://zfin.org/ZDB-GENE-030822-1	tubulin, alpha 1b [Source:ZFIN;Acc:ZDB-GENE-030822-1]	-0.0175848	gata3_vs_all_other_cells	tuba1b	tuba1b
il4r.1	2.31141e-30	-0.370426	0.081	0.234	4.48205e-26	gata3	ENSDARG00000102583	il4r.1	https://zfin.org/ZDB-GENE-050227-5	interleukin 4 receptor, tandem duplicate 1 [Source:ZFIN;Acc:ZDB-GENE-050227-5]	-0.0103862	gata3_vs_all_other_cells	il4r.1	il4r.1
elovl1b	8.64768e-35	-0.370876	0.432	0.591	1.67687e-30	gata3	ENSDARG00000103735	elovl1b	https://zfin.org/ZDB-GENE-040426-2755	ELOVL fatty acid elongase 1b [Source:ZFIN;Acc:ZDB-GENE-040426-2755]	-0.117114	gata3_vs_all_other_cells	elovl1b	elovl1b
hlx1	1.48735e-36	-0.37107	0.096	0.276	2.88411e-32	gata3	ENSDARG00000009134	hlx1	https://zfin.org/ZDB-GENE-030131-5304	H2.0-like homeo box 1 (Drosophila) [Source:ZFIN;Acc:ZDB-GENE-030131-5304]	-0.0123905	gata3_vs_all_other_cells	hlx1	hlx1
si:ch211-209f23.6	3.19976e-26	-0.371681	0.224	0.371	6.20465e-22	gata3	ENSDARG00000077309	si:ch211-209f23.6	https://zfin.org/ZDB-GENE-141211-79	si:ch211-209f23.6 [Source:ZFIN;Acc:ZDB-GENE-141211-79]	-0.0502681	gata3_vs_all_other_cells	si:ch211-209f23.6	si:ch211-209f23.6
si:ch211-209f23.6	3.19976e-26	-0.371681	0.224	0.371	6.20465e-22	gata3	ENSDARG00000077309	si:ch211-209f23.6	https://zfin.org/ZDB-GENE-141211-79	si:ch211-209f23.6 [Source:ZFIN;Acc:ZDB-GENE-141211-79]	-0.0502681	gata3_vs_all_other_cells	si:ch211-209f23.6	si:ch211-209f23.6
atp5b	1.12786e-64	-0.374846	0.89	0.908	2.18704e-60	gata3	ENSDARG00000070083	atp5b	https://zfin.org/ZDB-GENE-030131-124	ATP synthase, H+ transporting, mitochondrial F1 complex, beta polypeptide [Source:ZFIN;Acc:ZDB-GENE-030131-124]	-0.326999	gata3_vs_all_other_cells	atp5b	atp5f1b
zgc:154125	2.32244e-29	-0.374896	0.086	0.233	4.50344e-25	gata3	ENSDARG00000071463	zgc:154125	https://zfin.org/ZDB-GENE-061013-717	zgc:154125 [Source:ZFIN;Acc:ZDB-GENE-061013-717]	-0.0119001	gata3_vs_all_other_cells	zgc:154125	zgc:154125
FO393424.4	1.60366e-24	-0.375787	0.151	0.291	3.10967e-20	gata3	ENSDARG00000109109	FO393424.4	https://zfin.org/		-0.0294444	gata3_vs_all_other_cells	FO393424.4	FO393424.2
cfp	7.52382e-31	-0.377391	0.089	0.244	1.45894e-26	gata3	ENSDARG00000094451	cfp	https://zfin.org/ZDB-GENE-030131-9247	complement factor properdin [Source:ZFIN;Acc:ZDB-GENE-030131-9247]	-0.0122513	gata3_vs_all_other_cells	cfp	cfp
fcer1g	5.1101e-20	-0.377848	0.394	0.502	9.909e-16	gata3	ENSDARG00000103276	fcer1g	https://zfin.org/ZDB-GENE-061130-3	Fc fragment of IgE, high affinity I, receptor for; gamma polypeptide [Source:ZFIN;Acc:ZDB-GENE-061130-3]	-0.116844	gata3_vs_all_other_cells	fcer1g	fcer1g
ube2v2	8.34716e-49	-0.378012	0.676	0.766	1.6186e-44	gata3	ENSDARG00000028198	ube2v2	https://zfin.org/ZDB-GENE-040426-2919	ubiquitin-conjugating enzyme E2 variant 2 [Source:ZFIN;Acc:ZDB-GENE-040426-2919]	-0.225512	gata3_vs_all_other_cells	ube2v2	ube2v2
pdcd6	1.27843e-36	-0.37896	0.169	0.353	2.479e-32	gata3	ENSDARG00000005220	pdcd6	https://zfin.org/ZDB-GENE-040426-1307	programmed cell death 6 [Source:ZFIN;Acc:ZDB-GENE-040426-1307]	-0.0306614	gata3_vs_all_other_cells	pdcd6	pdcd6
tegt	3.65229e-42	-0.379499	0.635	0.74	7.08216e-38	gata3	ENSDARG00000077934	tegt	https://zfin.org/ZDB-GENE-030826-10	testis enhanced gene transcript (BAX inhibitor 1) [Source:ZFIN;Acc:ZDB-GENE-030826-10]	-0.206788	gata3_vs_all_other_cells	tegt	tegt
tnrc5	1.12605e-30	-0.379571	0.3	0.45	2.18351e-26	gata3	ENSDARG00000070512	tnrc5	https://zfin.org/ZDB-GENE-050411-12	trinucleotide repeat containing 5 [Source:ZFIN;Acc:ZDB-GENE-050411-12]	-0.0759143	gata3_vs_all_other_cells	tnrc5	cnpy3
smim15	1.43086e-39	-0.380678	0.334	0.508	2.77459e-35	gata3	ENSDARG00000086699	smim15	https://zfin.org/ZDB-GENE-070410-48	small integral membrane protein 15 [Source:ZFIN;Acc:ZDB-GENE-070410-48]	-0.0835962	gata3_vs_all_other_cells	smim15	smim15
pfn2	4.76032e-34	-0.380725	0.156	0.329	9.23073e-30	gata3	ENSDARG00000003952	pfn2	https://zfin.org/ZDB-GENE-040115-4	profilin 2 [Source:ZFIN;Acc:ZDB-GENE-040115-4]	-0.0281621	gata3_vs_all_other_cells	pfn2	pfn2
CU499330.1	9.17241e-32	-0.381138	0.139	0.304	1.77862e-27	gata3	ENSDARG00000092985	CU499330.1	https://zfin.org/		-0.0242236	gata3_vs_all_other_cells	CU499330.1	CU499330.1
bri3	1.78547e-34	-0.381476	0.235	0.411	3.4622e-30	gata3	ENSDARG00000086332	bri3	https://zfin.org/ZDB-GENE-030131-3038	brain protein I3 [Source:ZFIN;Acc:ZDB-GENE-030131-3038]	-0.0512579	gata3_vs_all_other_cells	bri3	bri3
slc43a2a	3.82491e-22	-0.381585	0.144	0.274	7.41688e-18	gata3	ENSDARG00000036848	slc43a2a	https://zfin.org/ZDB-GENE-040426-964	solute carrier family 43 (amino acid system L transporter), member 2a [Source:ZFIN;Acc:ZDB-GENE-040426-964]	-0.0288779	gata3_vs_all_other_cells	slc43a2a	slc43a2a
atp6v1f	3.3775e-36	-0.38198	0.179	0.362	6.54931e-32	gata3	ENSDARG00000045543	atp6v1f	https://zfin.org/ZDB-GENE-040718-259	ATPase, H+ transporting, lysosomal, V1 subunit F [Source:ZFIN;Acc:ZDB-GENE-040718-259]	-0.0338094	gata3_vs_all_other_cells	atp6v1f	atp6v1f
fgl2a	1.81335e-26	-0.382229	0.057	0.188	3.51626e-22	gata3	ENSDARG00000019861	fgl2a	https://zfin.org/ZDB-GENE-030131-9506	fibrinogen-like 2a [Source:ZFIN;Acc:ZDB-GENE-030131-9506]	-0.00660565	gata3_vs_all_other_cells	fgl2a	fgl2a
si:ch73-359m17.5	0.000182393	-0.382271	0.104	0.143	1	gata3	ENSDARG00000101088	si:ch73-359m17.5	https://zfin.org/ZDB-GENE-141212-366	si:ch73-359m17.5 [Source:ZFIN;Acc:ZDB-GENE-141212-366]	-0.0289136	gata3_vs_all_other_cells	si:ch73-359m17.5	si:ch73-359m17.5
rhocb	8.97527e-42	-0.382367	0.216	0.417	1.74039e-37	gata3	ENSDARG00000018328	rhocb	https://zfin.org/ZDB-GENE-040718-144	ras homolog family member Cb [Source:ZFIN;Acc:ZDB-GENE-040718-144]	-0.0427811	gata3_vs_all_other_cells	rhocb	rhocb
atp6v1c1b	3.67981e-43	-0.382632	0.061	0.25	7.13551e-39	gata3	ENSDARG00000035880	atp6v1c1b	https://zfin.org/ZDB-GENE-041010-104	ATPase, H+ transporting, lysosomal, V1 subunit C1b [Source:ZFIN;Acc:ZDB-GENE-041010-104]	-0.00569509	gata3_vs_all_other_cells	atp6v1c1b	atp6v1c1b
scn4bb	4.9943e-18	-0.383369	0.05	0.146	9.68444e-14	gata3	ENSDARG00000060319	scn4bb	https://zfin.org/ZDB-GENE-031116-71	sodium channel, voltage-gated, type IV, beta b [Source:ZFIN;Acc:ZDB-GENE-031116-71]	-0.00656453	gata3_vs_all_other_cells	scn4bb	scn4bb
atp5f1	9.00794e-61	-0.383813	0.76	0.824	1.74673e-56	gata3	ENSDARG00000011553	atp5f1	https://zfin.org/ZDB-GENE-041010-33	ATP synthase, H+ transporting, mitochondrial Fo complex, subunit B1 [Source:ZFIN;Acc:ZDB-GENE-041010-33]	-0.269042	gata3_vs_all_other_cells	atp5f1	atp5pb
fgd4b	2.02323e-37	-0.383995	0.118	0.297	3.92324e-33	gata3	ENSDARG00000060248	fgd4b	https://zfin.org/ZDB-GENE-110421-6	FYVE, RhoGEF and PH domain containing 4b [Source:ZFIN;Acc:ZDB-GENE-110421-6]	-0.0180025	gata3_vs_all_other_cells	fgd4b	fgd4b
klf6a	1.98508e-21	-0.384659	0.41	0.521	3.84927e-17	gata3	ENSDARG00000029072	klf6a	https://zfin.org/ZDB-GENE-021115-9	Kruppel-like factor 6a [Source:ZFIN;Acc:ZDB-GENE-021115-9]	-0.12411	gata3_vs_all_other_cells	klf6a	klf6a
cd22	1.25563e-33	-0.385107	0.061	0.22	2.4348e-29	gata3	ENSDARG00000053005	cd22	https://zfin.org/ZDB-GENE-050522-521	cd22 molecule [Source:ZFIN;Acc:ZDB-GENE-050522-521]	-0.00651355	gata3_vs_all_other_cells	cd22	cd22
sptbn1	3.3092e-31	-0.385874	0.053	0.2	6.41687e-27	gata3	ENSDARG00000102883	sptbn1	https://zfin.org/ZDB-GENE-031006-3	spectrin, beta, non-erythrocytic 1 [Source:ZFIN;Acc:ZDB-GENE-031006-3]	-0.0054196	gata3_vs_all_other_cells	sptbn1	sptbn1
usp38	2.64844e-34	-0.386081	0.107	0.275	5.13559e-30	gata3	ENSDARG00000075798	usp38	https://zfin.org/ZDB-GENE-101007-2	ubiquitin specific peptidase 38 [Source:ZFIN;Acc:ZDB-GENE-101007-2]	-0.0160736	gata3_vs_all_other_cells	usp38	usp38
rnf213a	7.66851e-24	-0.386521	0.131	0.265	1.487e-19	gata3	ENSDARG00000099465	rnf213a	https://zfin.org/ZDB-GENE-050302-100	ring finger protein 213a [Source:ZFIN;Acc:ZDB-GENE-050302-100]	-0.0250305	gata3_vs_all_other_cells	rnf213a	rnf213a
xcr1b.3	9.34005e-32	-0.386804	0.057	0.207	1.81113e-27	gata3	ENSDARG00000089840	xcr1b.3	https://zfin.org/ZDB-GENE-140730-2	chemokine (C motif) receptor 1b, duplicate 3 [Source:ZFIN;Acc:ZDB-GENE-140730-2]	-0.00607114	gata3_vs_all_other_cells	xcr1b.3
si:ch73-236c18.6	8.06821e-33	-0.387312	0.062	0.216	1.56451e-28	gata3	ENSDARG00000104415	si:ch73-236c18.6	https://zfin.org/ZDB-GENE-121213-9	si:ch73-236c18.6 [Source:ZFIN;Acc:ZDB-GENE-121213-9]	-0.00689272	gata3_vs_all_other_cells	si:ch73-236c18.6	si:ch73-236c18.6
plxnc1	7.60228e-34	-0.387477	0.423	0.585	1.47416e-29	gata3	ENSDARG00000015278	plxnc1	https://zfin.org/ZDB-GENE-030131-1620	plexin C1 [Source:ZFIN;Acc:ZDB-GENE-030131-1620]	-0.118514	gata3_vs_all_other_cells	plxnc1	plxnc1
lamtor5	6.02757e-28	-0.387814	0.372	0.505	1.16881e-23	gata3	ENSDARG00000090194	lamtor5	https://zfin.org/ZDB-GENE-110411-193	late endosomal/lysosomal adaptor, MAPK and MTOR activator 5 [Source:ZFIN;Acc:ZDB-GENE-110411-193]	-0.106272	gata3_vs_all_other_cells	lamtor5	lamtor5
ets2	3.02939e-19	-0.389889	0.271	0.399	5.87429e-15	gata3	ENSDARG00000103980	ets2	https://zfin.org/ZDB-GENE-050522-552	v-ets avian erythroblastosis virus E26 oncogene homolog 2 [Source:ZFIN;Acc:ZDB-GENE-050522-552]	-0.071764	gata3_vs_all_other_cells	ets2	ets2
atp6v1d	1.7674e-37	-0.390113	0.156	0.339	3.42717e-33	gata3	ENSDARG00000011175	atp6v1d	https://zfin.org/ZDB-GENE-040426-727	ATPase, H+ transporting, lysosomal V1 subunit D [Source:ZFIN;Acc:ZDB-GENE-040426-727]	-0.0280053	gata3_vs_all_other_cells	atp6v1d	atp6v1d
rab11fip1b	8.78856e-34	-0.391569	0.12	0.288	1.70419e-29	gata3	ENSDARG00000036462	rab11fip1b	https://zfin.org/ZDB-GENE-091204-322	RAB11 family interacting protein 1 (class I) b [Source:ZFIN;Acc:ZDB-GENE-091204-322]	-0.0195785	gata3_vs_all_other_cells	rab11fip1b	rab11fip1b
s100v1	1.94604e-14	-0.393807	0.029	0.102	3.77357e-10	gata3	ENSDARG00000070427	s100v1	https://zfin.org/ZDB-GENE-080407-1	S100 calcium binding protein V1 [Source:ZFIN;Acc:ZDB-GENE-080407-1]	-0.00324698	gata3_vs_all_other_cells	s100v1	s100v1
lxn	5.12673e-28	-0.394397	0.603	0.685	9.94124e-24	gata3	ENSDARG00000043102	lxn	https://zfin.org/ZDB-GENE-041212-18	latexin [Source:ZFIN;Acc:ZDB-GENE-041212-18]	-0.209352	gata3_vs_all_other_cells	lxn	lxn
si:dkey-102g19.3	1.38375e-05	-0.395929	0.619	0.615	0.268323	gata3	ENSDARG00000086337	si:dkey-102g19.3	https://zfin.org/ZDB-GENE-091204-230	si:dkey-102g19.3 [Source:ZFIN;Acc:ZDB-GENE-091204-230]	-0.246674	gata3_vs_all_other_cells	si:dkey-102g19.3	si:dkey-102g19.3
aplp2	2.11195e-40	-0.396565	0.062	0.242	4.09529e-36	gata3	ENSDARG00000054864	aplp2	https://zfin.org/ZDB-GENE-061009-28	amyloid beta (A4) precursor-like protein 2 [Source:ZFIN;Acc:ZDB-GENE-061009-28]	-0.00629916	gata3_vs_all_other_cells	aplp2	aplp2
hmgb3b	2.17361e-42	-0.396974	0.26	0.458	4.21484e-38	gata3	ENSDARG00000006408	hmgb3b	https://zfin.org/ZDB-GENE-050417-290	high mobility group box 3b [Source:ZFIN;Acc:ZDB-GENE-050417-290]	-0.0585926	gata3_vs_all_other_cells	hmgb3b	hmgb3b
dnase2	3.24637e-28	-0.397621	0.124	0.271	6.29504e-24	gata3	ENSDARG00000073893	dnase2	https://zfin.org/ZDB-GENE-010724-16	deoxyribonuclease II, lysosomal [Source:ZFIN;Acc:ZDB-GENE-010724-16]	-0.0225602	gata3_vs_all_other_cells	dnase2	dnase2
capza1b	7.23396e-45	-0.398476	0.582	0.708	1.40274e-40	gata3	ENSDARG00000056090	capza1b	https://zfin.org/ZDB-GENE-031002-24	capping protein (actin filament) muscle Z-line, alpha 1b [Source:ZFIN;Acc:ZDB-GENE-031002-24]	-0.19064	gata3_vs_all_other_cells	capza1b	capza1b
il1b	1.19124e-17	-0.399024	0.044	0.139	2.30994e-13	gata3	ENSDARG00000098700	il1b	https://zfin.org/ZDB-GENE-040702-2	interleukin 1, beta [Source:ZFIN;Acc:ZDB-GENE-040702-2]	-0.00555762	gata3_vs_all_other_cells	il1b	il1b
chmp5b	2.97741e-40	-0.399544	0.24	0.434	5.7735e-36	gata3	ENSDARG00000103718	chmp5b	https://zfin.org/ZDB-GENE-040426-1374	charged multivesicular body protein 5b [Source:ZFIN;Acc:ZDB-GENE-040426-1374]	-0.0530271	gata3_vs_all_other_cells	chmp5b	chmp5b
cd9b	3.07868e-20	-0.3997	0.05	0.155	5.96986e-16	gata3	ENSDARG00000016691	cd9b	https://zfin.org/ZDB-GENE-040426-2768	CD9 molecule b [Source:ZFIN;Acc:ZDB-GENE-040426-2768]	-0.00644678	gata3_vs_all_other_cells	cd9b	cd9b
cst3	6.26504e-29	-0.399823	0.429	0.565	1.21485e-24	gata3	ENSDARG00000007795	cst3	https://zfin.org/ZDB-GENE-030131-373	cystatin C (amyloid angiopathy and cerebral hemorrhage) [Source:ZFIN;Acc:ZDB-GENE-030131-373]	-0.130237	gata3_vs_all_other_cells	cst3	cst3
echdc2	9.95645e-27	-0.400534	0.183	0.333	1.93066e-22	gata3	ENSDARG00000016607	echdc2	https://zfin.org/ZDB-GENE-030219-147	enoyl CoA hydratase domain containing 2 [Source:ZFIN;Acc:ZDB-GENE-030219-147]	-0.0402808	gata3_vs_all_other_cells	echdc2	echdc2
ndfip1l	1.08686e-25	-0.400607	0.15	0.291	2.10754e-21	gata3	ENSDARG00000102367	ndfip1l	https://zfin.org/ZDB-GENE-040718-207	Nedd4 family interacting protein 1, like [Source:ZFIN;Acc:ZDB-GENE-040718-207]	-0.0309747	gata3_vs_all_other_cells	ndfip1l	ndfip1l
birc2	3.77445e-20	-0.401496	0.215	0.341	7.31903e-16	gata3	ENSDARG00000044619	birc2	https://zfin.org/ZDB-GENE-030825-6	baculoviral IAP repeat containing 2 [Source:ZFIN;Acc:ZDB-GENE-030825-6]	-0.0544257	gata3_vs_all_other_cells	birc2	birc2
tubb4b	1.43564e-71	-0.402862	0.783	0.895	2.78385e-67	gata3	ENSDARG00000002344	tubb4b	https://zfin.org/ZDB-GENE-030131-8625	tubulin, beta 4B class IVb [Source:ZFIN;Acc:ZDB-GENE-030131-8625]	-0.275967	gata3_vs_all_other_cells	tubb4b	tubb4b
lamtor4	1.77151e-41	-0.405017	0.339	0.52	3.43513e-37	gata3	ENSDARG00000045542	lamtor4	https://zfin.org/ZDB-GENE-030131-7438	late endosomal/lysosomal adaptor, MAPK and MTOR activator 4 [Source:ZFIN;Acc:ZDB-GENE-030131-7438]	-0.0895096	gata3_vs_all_other_cells	lamtor4	lamtor4
prss16	4.49315e-42	-0.406587	0.109	0.304	8.71266e-38	gata3	ENSDARG00000076602	prss16	https://zfin.org/ZDB-GENE-070112-732	protease, serine, 16 (thymus) [Source:ZFIN;Acc:ZDB-GENE-070112-732]	-0.0158903	gata3_vs_all_other_cells	prss16	prss16
uap1l1	3.07137e-40	-0.407757	0.129	0.323	5.9557e-36	gata3	ENSDARG00000013082	uap1l1	https://zfin.org/ZDB-GENE-040426-1056	UDP-N-acetylglucosamine pyrophosphorylase 1, like 1 [Source:ZFIN;Acc:ZDB-GENE-040426-1056]	-0.0210077	gata3_vs_all_other_cells	uap1l1	uap1l1
m6pr	2.70662e-39	-0.407869	0.198	0.389	5.24841e-35	gata3	ENSDARG00000018432	m6pr	https://zfin.org/ZDB-GENE-040426-2285	mannose-6-phosphate receptor (cation dependent) [Source:ZFIN;Acc:ZDB-GENE-040426-2285]	-0.0411056	gata3_vs_all_other_cells	m6pr	m6pr
si:dkey-56f14.7	6.1611e-44	-0.407924	0.07	0.263	1.1947e-39	gata3	ENSDARG00000055400	si:dkey-56f14.7	https://zfin.org/ZDB-GENE-131121-78	si:dkey-56f14.7 [Source:ZFIN;Acc:ZDB-GENE-131121-78]	-0.0076001	gata3_vs_all_other_cells	si:dkey-56f14.7	si:dkey-56f14.7
ANPEP	1.79395e-22	-0.409956	0.059	0.175	3.47865e-18	gata3	ENSDARG00000089706	ANPEP	https://zfin.org/ZDB-GENE-141215-4	alanyl aminopeptidase, membrane [Source:HGNC Symbol;Acc:HGNC:500]	-0.00815461	gata3_vs_all_other_cells	ANPEP	si:ch211-276a23.5
trpv1	1.93041e-42	-0.41158	0.09	0.285	3.74326e-38	gata3	ENSDARG00000059883	trpv1	https://zfin.org/ZDB-GENE-030912-8	transient receptor potential cation channel, subfamily V, member 1 [Source:ZFIN;Acc:ZDB-GENE-030912-8]	-0.0116975	gata3_vs_all_other_cells	trpv1	trpv1
COX5B	1.63037e-78	-0.412254	0.884	0.907	3.16145e-74	gata3	ENSDARG00000015978	COX5B	https://zfin.org/ZDB-GENE-040625-180	cytochrome c oxidase subunit 5B [Source:HGNC Symbol;Acc:HGNC:2269]	-0.355191	gata3_vs_all_other_cells	COX5B	COX5B*1
junba	9.80476e-23	-0.414365	0.307	0.434	1.90124e-18	gata3	ENSDARG00000074378	junba	https://zfin.org/ZDB-GENE-040426-2172	jun B proto-oncogene a [Source:ZFIN;Acc:ZDB-GENE-040426-2172]	-0.0899851	gata3_vs_all_other_cells	junba	junba
timp2b	1.21634e-16	-0.414418	0.113	0.215	2.35861e-12	gata3	ENSDARG00000075261	timp2b	https://zfin.org/ZDB-GENE-040426-2655	TIMP metallopeptidase inhibitor 2b [Source:ZFIN;Acc:ZDB-GENE-040426-2655]	-0.0246126	gata3_vs_all_other_cells	timp2b	timp2b
tgs1	1.72238e-39	-0.415021	0.17	0.361	3.33987e-35	gata3	ENSDARG00000107511	tgs1	https://zfin.org/ZDB-GENE-070802-2	trimethylguanosine synthase 1 [Source:ZFIN;Acc:ZDB-GENE-070802-2]	-0.0332247	gata3_vs_all_other_cells	tgs1	lyn*1
tgs1	1.72238e-39	-0.415021	0.17	0.361	3.33987e-35	gata3	ENSDARG00000107511	tgs1	https://zfin.org/ZDB-GENE-070802-2	trimethylguanosine synthase 1 [Source:ZFIN;Acc:ZDB-GENE-070802-2]	-0.0332247	gata3_vs_all_other_cells	tgs1	lyn*1
rgs2	1.04746e-25	-0.417162	0.084	0.218	2.03113e-21	gata3	ENSDARG00000098761	rgs2	https://zfin.org/ZDB-GENE-040718-410	regulator of G protein signaling 2 [Source:ZFIN;Acc:ZDB-GENE-040718-410]	-0.0135023	gata3_vs_all_other_cells	rgs2	rgs2
glud1a	1.16934e-29	-0.419206	0.14	0.297	2.26747e-25	gata3	ENSDARG00000008816	glud1a	https://zfin.org/ZDB-GENE-030114-2	glutamate dehydrogenase 1a [Source:ZFIN;Acc:ZDB-GENE-030114-2]	-0.0276648	gata3_vs_all_other_cells	glud1a	glud1a
smdt1b	2.63657e-47	-0.420964	0.502	0.65	5.11257e-43	gata3	ENSDARG00000098852	smdt1b	https://zfin.org/ZDB-GENE-141212-9	single-pass membrane protein with aspartate-rich tail 1b [Source:ZFIN;Acc:ZDB-GENE-141212-9]	-0.163207	gata3_vs_all_other_cells	smdt1b	smdt1b
si:dkey-1h24.6	8.86555e-36	-0.421972	0.083	0.252	1.71912e-31	gata3	ENSDARG00000092653	si:dkey-1h24.6	https://zfin.org/ZDB-GENE-100922-103	si:dkey-1h24.6 [Source:ZFIN;Acc:ZDB-GENE-100922-103]	-0.0115356	gata3_vs_all_other_cells	si:dkey-1h24.6	si:dkey-1h24.6
slc7a8a	2.18859e-39	-0.422091	0.084	0.266	4.2439e-35	gata3	ENSDARG00000075831	slc7a8a	https://zfin.org/ZDB-GENE-121120-2	solute carrier family 7 (amino acid transporter light chain, L system), member 8a [Source:ZFIN;Acc:ZDB-GENE-121120-2]	-0.0111965	gata3_vs_all_other_cells	slc7a8a	slc7a8a
ponzr6	1.18867e-15	-0.423891	0.072	0.163	2.30495e-11	gata3	ENSDARG00000036382	ponzr6	https://zfin.org/ZDB-GENE-081104-326	plac8 onzin related protein 6 [Source:ZFIN;Acc:ZDB-GENE-081104-326]	-0.0134813	gata3_vs_all_other_cells	ponzr6	ponzr6
socs3b	4.14346e-23	-0.425034	0.127	0.259	8.03458e-19	gata3	ENSDARG00000026611	socs3b	https://zfin.org/ZDB-GENE-040426-2528	suppressor of cytokine signaling 3b [Source:ZFIN;Acc:ZDB-GENE-040426-2528]	-0.0264686	gata3_vs_all_other_cells	socs3b	socs3b
rab1ab	2.41111e-41	-0.425176	0.45	0.602	4.67538e-37	gata3	ENSDARG00000029663	rab1ab	https://zfin.org/ZDB-GENE-030616-564	RAB1A, member RAS oncogene family b [Source:ZFIN;Acc:ZDB-GENE-030616-564]	-0.14302	gata3_vs_all_other_cells	rab1ab	rab1ab
agtrap	1.26157e-48	-0.425866	0.089	0.303	2.44632e-44	gata3	ENSDARG00000077082	agtrap	https://zfin.org/ZDB-GENE-050309-11	angiotensin II receptor-associated protein [Source:ZFIN;Acc:ZDB-GENE-050309-11]	-0.0111329	gata3_vs_all_other_cells	agtrap	agtrap
il1fma	4.3337e-13	-0.4264	0.198	0.29	8.40348e-09	gata3	ENSDARG00000089383	il1fma	https://zfin.org/ZDB-GENE-140106-231	interleukin-1 family member A [Source:ZFIN;Acc:ZDB-GENE-140106-231]	-0.0576434	gata3_vs_all_other_cells	il1fma	il1fma
slc2a6	2.04369e-40	-0.426903	0.047	0.223	3.96292e-36	gata3	ENSDARG00000058731	slc2a6	https://zfin.org/ZDB-GENE-081104-301	solute carrier family 2 (facilitated glucose transporter), member 6 [Source:ZFIN;Acc:ZDB-GENE-081104-301]	-0.00422883	gata3_vs_all_other_cells	slc2a6	slc2a6
tmsb4x	2.95356e-182	-0.428976	1	1	5.72725e-178	gata3	ENSDARG00000077777	tmsb4x	https://zfin.org/ZDB-GENE-030131-8304	thymosin, beta 4 x [Source:ZFIN;Acc:ZDB-GENE-030131-8304]	-0.428976	gata3_vs_all_other_cells	tmsb4x	tmsb4x
kctd12.2	2.33962e-20	-0.431105	0.6	0.643	4.53677e-16	gata3	ENSDARG00000053542	kctd12.2	https://zfin.org/ZDB-GENE-060117-4	potassium channel tetramerisation domain containing 12.2 [Source:ZFIN;Acc:ZDB-GENE-060117-4]	-0.241365	gata3_vs_all_other_cells	kctd12.2	kctd12.2
adgrg3	9.55051e-31	-0.43125	0.134	0.293	1.85194e-26	gata3	ENSDARG00000074782	adgrg3	https://zfin.org/ZDB-GENE-140106-110	adhesion G protein-coupled receptor G3 [Source:ZFIN;Acc:ZDB-GENE-140106-110]	-0.0264284	gata3_vs_all_other_cells	adgrg3	adgrg3
gdi2	1.09529e-56	-0.431616	0.58	0.714	2.12388e-52	gata3	ENSDARG00000005451	gdi2	https://zfin.org/ZDB-GENE-030131-2485	GDP dissociation inhibitor 2 [Source:ZFIN;Acc:ZDB-GENE-030131-2485]	-0.203355	gata3_vs_all_other_cells	gdi2	gdi2
slc43a2b	7.78615e-31	-0.432789	0.074	0.224	1.50981e-26	gata3	ENSDARG00000061120	slc43a2b	https://zfin.org/ZDB-GENE-041212-6	solute carrier family 43 (amino acid system L transporter), member 2b [Source:ZFIN;Acc:ZDB-GENE-041212-6]	-0.0105801	gata3_vs_all_other_cells	slc43a2b	slc43a2b
xaf1	3.32931e-34	-0.434761	0.129	0.302	6.45586e-30	gata3	ENSDARG00000068939	xaf1	https://zfin.org/ZDB-GENE-060929-840	XIAP associated factor 1 [Source:ZFIN;Acc:ZDB-GENE-060929-840]	-0.0239565	gata3_vs_all_other_cells	xaf1	xaf1
anxa1a	1.06195e-16	-0.436518	0.1	0.204	2.05922e-12	gata3	ENSDARG00000026726	anxa1a	https://zfin.org/ZDB-GENE-030131-6664	annexin A1a [Source:ZFIN;Acc:ZDB-GENE-030131-6664]	-0.0213979	gata3_vs_all_other_cells	anxa1a	anxa1a
s100u	2.8184e-15	-0.436976	0.029	0.105	5.46516e-11	gata3	ENSDARG00000071014	s100u	https://zfin.org/ZDB-GENE-030131-3121	S100 calcium binding protein U [Source:ZFIN;Acc:ZDB-GENE-030131-3121]	-0.00349997	gata3_vs_all_other_cells	s100u	s100u
abhd12	3.20475e-32	-0.438613	0.116	0.28	6.21433e-28	gata3	ENSDARG00000071004	abhd12	https://zfin.org/ZDB-GENE-060929-268	abhydrolase domain containing 12 [Source:ZFIN;Acc:ZDB-GENE-060929-268]	-0.0210785	gata3_vs_all_other_cells	abhd12	abhd12
rhoca	3.88115e-56	-0.439492	0.09	0.325	7.52594e-52	gata3	ENSDARG00000021309	rhoca	https://zfin.org/ZDB-GENE-040426-1337	ras homolog family member Ca [Source:ZFIN;Acc:ZDB-GENE-040426-1337]	-0.0109535	gata3_vs_all_other_cells	rhoca	rhoca
mxc	3.37421e-20	-0.442104	0.039	0.142	6.54293e-16	gata3	ENSDARG00000024789	mxc	https://zfin.org/ZDB-GENE-030721-7	myxovirus (influenza virus) resistance C [Source:ZFIN;Acc:ZDB-GENE-030721-7]	-0.00473549	gata3_vs_all_other_cells	mxc	mxc
fam26f	2.98787e-53	-0.442237	0.09	0.314	5.79379e-49	gata3	ENSDARG00000041980	fam26f	https://zfin.org/ZDB-GENE-061201-60	family with sequence similarity 26, member F [Source:ZFIN;Acc:ZDB-GENE-061201-60]	-0.011408	gata3_vs_all_other_cells	fam26f	calhm6
dram2b	3.83596e-49	-0.444085	0.219	0.436	7.4383e-45	gata3	ENSDARG00000044241	dram2b	https://zfin.org/ZDB-GENE-040625-141	DNA-damage regulated autophagy modulator 2b [Source:ZFIN;Acc:ZDB-GENE-040625-141]	-0.0488503	gata3_vs_all_other_cells	dram2b	dram2b
si:ch211-198c19.3	2.4693e-17	-0.445137	0.075	0.177	4.78823e-13	gata3	ENSDARG00000095533	si:ch211-198c19.3	https://zfin.org/ZDB-GENE-100922-226	si:ch211-198c19.3 [Source:ZFIN;Acc:ZDB-GENE-100922-226]	-0.0141463	gata3_vs_all_other_cells	si:ch211-198c19.3	si:ch211-198c19.3
sri	1.78175e-31	-0.445328	0.433	0.559	3.455e-27	gata3	ENSDARG00000058593	sri	https://zfin.org/ZDB-GENE-040426-1356	sorcin [Source:ZFIN;Acc:ZDB-GENE-040426-1356]	-0.149363	gata3_vs_all_other_cells	sri	sri
plekhf1	5.26626e-26	-0.447013	0.05	0.177	1.02118e-21	gata3	ENSDARG00000102435	plekhf1	https://zfin.org/ZDB-GENE-040426-1289	pleckstrin homology domain containing, family F (with FYVE domain) member 1 [Source:ZFIN;Acc:ZDB-GENE-040426-1289]	-0.00631375	gata3_vs_all_other_cells	plekhf1	plekhf1
BX908782.3	1.17292e-07	-0.447091	0.063	0.115	0.0022744	gata3	ENSDARG00000101479	BX908782.3	https://zfin.org/	uncharacterized protein LOC100003647 precursor [Source:RefSeq peptide;Acc:NP_001165779]	-0.0154305	gata3_vs_all_other_cells	BX908782.3	BX908782.2
prdx2	4.66156e-103	-0.4471	0.903	0.931	9.03922e-99	gata3	ENSDARG00000025350	prdx2	https://zfin.org/ZDB-GENE-030326-2	peroxiredoxin 2 [Source:ZFIN;Acc:ZDB-GENE-030326-2]	-0.391589	gata3_vs_all_other_cells	prdx2	prdx2
atp6v1ab	5.19531e-54	-0.449577	0.084	0.312	1.00742e-49	gata3	ENSDARG00000076318	atp6v1ab	https://zfin.org/ZDB-GENE-030131-9529	ATPase, H+ transporting, lysosomal, V1 subunit Ab [Source:ZFIN;Acc:ZDB-GENE-030131-9529]	-0.0101674	gata3_vs_all_other_cells	atp6v1ab	atp6v1ab
bloc1s6	4.20689e-47	-0.449989	0.359	0.552	8.15758e-43	gata3	ENSDARG00000042933	bloc1s6	https://zfin.org/ZDB-GENE-070112-1862	biogenesis of lysosomal organelles complex-1, subunit 6, pallidin [Source:ZFIN;Acc:ZDB-GENE-070112-1862]	-0.105063	gata3_vs_all_other_cells	bloc1s6	bloc1s6
zgc:153184	1.2043e-36	-0.4517	0.081	0.251	2.33526e-32	gata3	ENSDARG00000099645	zgc:153184	https://zfin.org/ZDB-GENE-060825-136	zgc:153184 [Source:ZFIN;Acc:ZDB-GENE-060825-136]	-0.0118072	gata3_vs_all_other_cells	zgc:153184	zgc:153184
ms4a17a.8	1.45323e-47	-0.452644	0.061	0.264	2.81796e-43	gata3	ENSDARG00000094854	ms4a17a.8	https://zfin.org/ZDB-GENE-070705-365	membrane-spanning 4-domains, subfamily A, member 17A.8 [Source:ZFIN;Acc:ZDB-GENE-070705-365]	-0.00637988	gata3_vs_all_other_cells	ms4a17a.8	ms4a17a.9
ms4a17a.8	1.45323e-47	-0.452644	0.061	0.264	2.81796e-43	gata3	ENSDARG00000094854	ms4a17a.8	https://zfin.org/ZDB-GENE-070705-365	membrane-spanning 4-domains, subfamily A, member 17A.8 [Source:ZFIN;Acc:ZDB-GENE-070705-365]	-0.00637988	gata3_vs_all_other_cells	ms4a17a.8	ms4a17a.9
mdh1aa	4.90136e-38	-0.455219	0.547	0.655	9.50423e-34	gata3	ENSDARG00000017772	mdh1aa	https://zfin.org/ZDB-GENE-040204-1	malate dehydrogenase 1Aa, NAD (soluble) [Source:ZFIN;Acc:ZDB-GENE-040204-1]	-0.207947	gata3_vs_all_other_cells	mdh1aa	mdh1aa
ppt1	3.93238e-49	-0.455336	0.525	0.689	7.62529e-45	gata3	ENSDARG00000039980	ppt1	https://zfin.org/ZDB-GENE-040426-2653	palmitoyl-protein thioesterase 1 (ceroid-lipofuscinosis, neuronal 1, infantile) [Source:ZFIN;Acc:ZDB-GENE-040426-2653]	-0.182151	gata3_vs_all_other_cells	ppt1	ppt1
cpvl	1.79799e-42	-0.455397	0.147	0.346	3.48647e-38	gata3	ENSDARG00000056480	cpvl	https://zfin.org/ZDB-GENE-031219-2	carboxypeptidase, vitellogenic-like [Source:ZFIN;Acc:ZDB-GENE-031219-2]	-0.0284412	gata3_vs_all_other_cells	cpvl	cpvl
NPC2	1.25223e-19	-0.456311	0.122	0.239	2.42821e-15	gata3	ENSDARG00000096979	NPC2	https://zfin.org/ZDB-GENE-080723-11	NPC intracellular cholesterol transporter 2 [Source:HGNC Symbol;Acc:HGNC:14537]	-0.0284173	gata3_vs_all_other_cells	NPC2	NPC2
fkbp2	1.58099e-52	-0.456367	0.416	0.601	3.0657e-48	gata3	ENSDARG00000044540	fkbp2	https://zfin.org/ZDB-GENE-040912-126	FK506 binding protein 2 [Source:ZFIN;Acc:ZDB-GENE-040912-126]	-0.131409	gata3_vs_all_other_cells	fkbp2	fkbp2
pgd	6.21343e-38	-0.457683	0.44	0.587	1.20485e-33	gata3	ENSDARG00000015343	pgd	https://zfin.org/ZDB-GENE-040426-2807	phosphogluconate dehydrogenase [Source:ZFIN;Acc:ZDB-GENE-040426-2807]	-0.15095	gata3_vs_all_other_cells	pgd	pgd
si:ch211-194m7.3	9.45106e-40	-0.457961	0.061	0.241	1.83266e-35	gata3	ENSDARG00000074322	si:ch211-194m7.3	https://zfin.org/ZDB-GENE-131121-19	si:ch211-194m7.3 [Source:ZFIN;Acc:ZDB-GENE-131121-19]	-0.00707084	gata3_vs_all_other_cells	si:ch211-194m7.3	si:ch211-194m7.3
si:ch211-194m7.3	9.45106e-40	-0.457961	0.061	0.241	1.83266e-35	gata3	ENSDARG00000074322	si:ch211-194m7.3	https://zfin.org/ZDB-GENE-131121-19	si:ch211-194m7.3 [Source:ZFIN;Acc:ZDB-GENE-131121-19]	-0.00707084	gata3_vs_all_other_cells	si:ch211-194m7.3	si:ch211-194m7.3
nenf	9.45169e-57	-0.460856	0.131	0.368	1.83278e-52	gata3	ENSDARG00000040192	nenf	https://zfin.org/ZDB-GENE-050320-129	neudesin neurotrophic factor [Source:ZFIN;Acc:ZDB-GENE-050320-129]	-0.0214912	gata3_vs_all_other_cells	nenf	nenf
ehd4	6.15898e-41	-0.461905	0.151	0.345	1.19429e-36	gata3	ENSDARG00000054302	ehd4	https://zfin.org/ZDB-GENE-060810-22	EH-domain containing 4 [Source:ZFIN;Acc:ZDB-GENE-060810-22]	-0.0305272	gata3_vs_all_other_cells	ehd4	ehd4
vma21	3.94194e-57	-0.46303	0.39	0.587	7.64382e-53	gata3	ENSDARG00000093945	vma21	https://zfin.org/ZDB-GENE-081104-272	VMA21 vacuolar H+-ATPase homolog (S. cerevisiae) [Source:ZFIN;Acc:ZDB-GENE-081104-272]	-0.119978	gata3_vs_all_other_cells	vma21	vma21
adipor2	1.12061e-38	-0.463259	0.207	0.398	2.17298e-34	gata3	ENSDARG00000101849	adipor2	https://zfin.org/ZDB-GENE-041210-60	adiponectin receptor 2 [Source:ZFIN;Acc:ZDB-GENE-041210-60]	-0.0498748	gata3_vs_all_other_cells	adipor2	adipor2
rap1b	1.54109e-53	-0.463774	0.502	0.667	2.98834e-49	gata3	ENSDARG00000008867	rap1b	https://zfin.org/ZDB-GENE-030131-9662	RAP1B, member of RAS oncogene family [Source:ZFIN;Acc:ZDB-GENE-030131-9662]	-0.175222	gata3_vs_all_other_cells	rap1b	rap1b
prdx5	7.54598e-51	-0.464758	0.504	0.654	1.46324e-46	gata3	ENSDARG00000055064	prdx5	https://zfin.org/ZDB-GENE-050522-159	peroxiredoxin 5 [Source:ZFIN;Acc:ZDB-GENE-050522-159]	-0.180514	gata3_vs_all_other_cells	prdx5	prdx5
ccl38.1	1.48647e-45	-0.465454	0.123	0.328	2.88242e-41	gata3	ENSDARG00000041919	ccl38.1	https://zfin.org/ZDB-GENE-041014-320	chemokine (C-C motif) ligand 38, duplicate 1 [Source:ZFIN;Acc:ZDB-GENE-041014-320]	-0.0214691	gata3_vs_all_other_cells	ccl38.1	ccl38.1
cd82a	9.13033e-45	-0.46856	0.089	0.289	1.77046e-40	gata3	ENSDARG00000019098	cd82a	https://zfin.org/ZDB-GENE-030131-2818	CD82 molecule a [Source:ZFIN;Acc:ZDB-GENE-030131-2818]	-0.0128424	gata3_vs_all_other_cells	cd82a	cd82a
prdx1	5.78249e-29	-0.470753	0.07	0.214	1.12128e-24	gata3	ENSDARG00000058734	prdx1	https://zfin.org/ZDB-GENE-050320-35	peroxiredoxin 1 [Source:ZFIN;Acc:ZDB-GENE-050320-35]	-0.0107789	gata3_vs_all_other_cells	prdx1	prdx1
cbr1l	1.89992e-56	-0.471525	0.15	0.388	3.68413e-52	gata3	ENSDARG00000021149	cbr1l	https://zfin.org/ZDB-GENE-030131-9642	carbonyl reductase 1-like [Source:ZFIN;Acc:ZDB-GENE-030131-9642]	-0.0273436	gata3_vs_all_other_cells	cbr1l	cbr1l
si:ch73-27e22.6	6.14953e-45	-0.473462	0.077	0.273	1.19246e-40	gata3	ENSDARG00000031731	si:ch73-27e22.6	https://zfin.org/ZDB-GENE-070705-234	si:ch73-27e22.6 [Source:ZFIN;Acc:ZDB-GENE-070705-234]	-0.0102826	gata3_vs_all_other_cells	si:ch73-27e22.6	si:ch73-27e22.6
atox1	2.11429e-44	-0.474568	0.328	0.516	4.09982e-40	gata3	ENSDARG00000087693	atox1	https://zfin.org/ZDB-GENE-120720-2	antioxidant 1 copper chaperone [Source:ZFIN;Acc:ZDB-GENE-120720-2]	-0.0989455	gata3_vs_all_other_cells	atox1	atox1
ccl34b.8	7.19154e-17	-0.474658	0.056	0.148	1.39451e-12	gata3	ENSDARG00000093098	ccl34b.8	https://zfin.org/ZDB-GENE-111012-6	chemokine (C-C motif) ligand 34b, duplicate 8 [Source:ZFIN;Acc:ZDB-GENE-111012-6]	-0.0100576	gata3_vs_all_other_cells	ccl34b.8	ccl34b.8
gpd1a	5.39043e-31	-0.475001	0.081	0.23	1.04526e-26	gata3	ENSDARG00000043701	gpd1a	https://zfin.org/ZDB-GENE-050417-209	glycerol-3-phosphate dehydrogenase 1a [Source:ZFIN;Acc:ZDB-GENE-050417-209]	-0.0135499	gata3_vs_all_other_cells	gpd1a	gpd1a
cfl1	7.19333e-123	-0.475438	0.944	0.963	1.39486e-118	gata3	ENSDARG00000021124	cfl1	https://zfin.org/ZDB-GENE-030131-215	cofilin 1 [Source:ZFIN;Acc:ZDB-GENE-030131-215]	-0.439959	gata3_vs_all_other_cells	cfl1	cfl1
ahnak	2.42892e-39	-0.475852	0.058	0.235	4.70993e-35	gata3	ENSDARG00000061764	ahnak	https://zfin.org/ZDB-GENE-030131-8719	AHNAK nucleoprotein [Source:ZFIN;Acc:ZDB-GENE-030131-8719]	-0.00681177	gata3_vs_all_other_cells	ahnak	ahnak
atp6v1h	2.36407e-55	-0.476956	0.194	0.436	4.58417e-51	gata3	ENSDARG00000006370	atp6v1h	https://zfin.org/ZDB-GENE-021219-2	ATPase, H+ transporting, lysosomal V1 subunit H [Source:ZFIN;Acc:ZDB-GENE-021219-2]	-0.0411714	gata3_vs_all_other_cells	atp6v1h	atp6v1h
cebpb	1.60966e-13	-0.478477	0.69	0.714	3.1213e-09	gata3	ENSDARG00000042725	cebpb	https://zfin.org/ZDB-GENE-020111-3	CCAAT/enhancer binding protein (C/EBP), beta [Source:ZFIN;Acc:ZDB-GENE-020111-3]	-0.319051	gata3_vs_all_other_cells	cebpb	cebpb
eif4ebp3l	3.12324e-52	-0.479694	0.122	0.348	6.05627e-48	gata3	ENSDARG00000041607	eif4ebp3l	https://zfin.org/ZDB-GENE-030826-26	eukaryotic translation initiation factor 4E binding protein 3, like [Source:ZFIN;Acc:ZDB-GENE-030826-26]	-0.0205166	gata3_vs_all_other_cells	eif4ebp3l	eif4ebp3l
abcc5	1.72574e-26	-0.479888	0.216	0.362	3.34638e-22	gata3	ENSDARG00000061233	abcc5	https://zfin.org/ZDB-GENE-050517-17	ATP-binding cassette, sub-family C (CFTR/MRP), member 5 [Source:ZFIN;Acc:ZDB-GENE-050517-17]	-0.0618499	gata3_vs_all_other_cells	abcc5	abcc5
rhogb	1.40899e-52	-0.483248	0.48	0.651	2.73217e-48	gata3	ENSDARG00000004301	rhogb	https://zfin.org/ZDB-GENE-030131-8877	ras homolog family member Gb [Source:ZFIN;Acc:ZDB-GENE-030131-8877]	-0.17103	gata3_vs_all_other_cells	rhogb	rhogb
atp2b4	4.55307e-52	-0.484071	0.099	0.324	8.82885e-48	gata3	ENSDARG00000044902	atp2b4	https://zfin.org/ZDB-GENE-061027-60	ATPase, Ca++ transporting, plasma membrane 4 [Source:ZFIN;Acc:ZDB-GENE-061027-60]	-0.0146431	gata3_vs_all_other_cells	atp2b4	atp2b4
atp2b4	4.55307e-52	-0.484071	0.099	0.324	8.82885e-48	gata3	ENSDARG00000044902	atp2b4	https://zfin.org/ZDB-GENE-061027-60	ATPase, Ca++ transporting, plasma membrane 4 [Source:ZFIN;Acc:ZDB-GENE-061027-60]	-0.0146431	gata3_vs_all_other_cells	atp2b4	atp2b4
aqp3a	1.07044e-23	-0.488835	0.042	0.158	2.0757e-19	gata3	ENSDARG00000003808	aqp3a	https://zfin.org/ZDB-GENE-040426-2826	aquaporin 3a [Source:ZFIN;Acc:ZDB-GENE-040426-2826]	-0.00545763	gata3_vs_all_other_cells	aqp3a	aqp3a
mfng	4.2808e-49	-0.490375	0.548	0.69	8.3009e-45	gata3	ENSDARG00000042925	mfng	https://zfin.org/ZDB-GENE-041130-1	MFNG O-fucosylpeptide 3-beta-N-acetylglucosaminyltransferase [Source:ZFIN;Acc:ZDB-GENE-041130-1]	-0.213423	gata3_vs_all_other_cells	mfng	mfng
havcr2	2.39194e-47	-0.491406	0.097	0.307	4.6382e-43	gata3	ENSDARG00000091692	havcr2	https://zfin.org/ZDB-GENE-091204-20	hepatitis A virus cellular receptor 2 [Source:ZFIN;Acc:ZDB-GENE-091204-20]	-0.0150607	gata3_vs_all_other_cells	havcr2	havcr2
atp6v0b	2.13108e-51	-0.494241	0.153	0.38	4.13238e-47	gata3	ENSDARG00000031681	atp6v0b	https://zfin.org/ZDB-GENE-030131-443	ATPase, H+ transporting, lysosomal V0 subunit b [Source:ZFIN;Acc:ZDB-GENE-030131-443]	-0.0304465	gata3_vs_all_other_cells	atp6v0b	atp6v0b
arpc5b	1.53333e-54	-0.494337	0.573	0.711	2.97327e-50	gata3	ENSDARG00000019062	arpc5b	https://zfin.org/ZDB-GENE-040120-7	actin related protein 2/3 complex, subunit 5B [Source:ZFIN;Acc:ZDB-GENE-040120-7]	-0.228277	gata3_vs_all_other_cells	arpc5b	arpc5b
tuba8l4	1.5589e-80	-0.496208	0.639	0.823	3.02286e-76	gata3	ENSDARG00000006260	tuba8l4	https://zfin.org/ZDB-GENE-040426-860	tubulin, alpha 8 like 4 [Source:ZFIN;Acc:ZDB-GENE-040426-860]	-0.246187	gata3_vs_all_other_cells	tuba8l4	tuba8l4
atp5g1	2.63065e-48	-0.497779	0.607	0.713	5.10109e-44	gata3	ENSDARG00000056008	atp5g1	https://zfin.org/ZDB-GENE-040426-1966	ATP synthase, H+ transporting, mitochondrial Fo complex, subunit C1 (subunit 9) [Source:ZFIN;Acc:ZDB-GENE-040426-1966]	-0.257232	gata3_vs_all_other_cells	atp5g1	atp5mc1
CR318588.3	3.19215e-15	-0.498329	0.047	0.13	6.1899e-11	gata3	ENSDARG00000094719	CR318588.3	https://zfin.org/		-0.00846777	gata3_vs_all_other_cells	CR318588.3	CR318588.3
nme2b.2	0.00682424	-0.499536	0.31	0.242	1	gata3	ENSDARG00000099420	nme2b.2	https://zfin.org/ZDB-GENE-000210-33	NME/NM23 nucleoside diphosphate kinase 2b, tandem duplicate 2 [Source:ZFIN;Acc:ZDB-GENE-000210-33]	-0.198369	gata3_vs_all_other_cells	nme2b.2	nme2b.2
txnipa	1.42724e-38	-0.499715	0.606	0.71	2.76756e-34	gata3	ENSDARG00000036107	txnipa	https://zfin.org/ZDB-GENE-030804-10	thioredoxin interacting protein a [Source:ZFIN;Acc:ZDB-GENE-030804-10]	-0.258469	gata3_vs_all_other_cells	txnipa	txnipa
scpp8	1.45794e-08	-0.499734	0.083	0.142	0.000282708	gata3	ENSDARG00000093124	scpp8	https://zfin.org/ZDB-GENE-090424-2	secretory calcium-binding phosphoprotein 8 [Source:ZFIN;Acc:ZDB-GENE-090424-2]	-0.0242442	gata3_vs_all_other_cells	scpp8	scpp8
BX897691.1	2.46697e-42	-0.506186	0.155	0.352	4.78371e-38	gata3	ENSDARG00000105033	BX897691.1	https://zfin.org/		-0.0345486	gata3_vs_all_other_cells	BX897691.1	BX897691.1
snx10b	1.47056e-55	-0.509014	0.07	0.298	2.85157e-51	gata3	ENSDARG00000040474	snx10b	https://zfin.org/ZDB-GENE-070628-1	sorting nexin 10b [Source:ZFIN;Acc:ZDB-GENE-070628-1]	-0.0083697	gata3_vs_all_other_cells	snx10b	snx10b
atp6ap1b	1.4227e-55	-0.509603	0.133	0.37	2.75875e-51	gata3	ENSDARG00000037153	atp6ap1b	https://zfin.org/ZDB-GENE-020423-2	ATPase, H+ transporting, lysosomal accessory protein 1b [Source:ZFIN;Acc:ZDB-GENE-020423-2]	-0.0243631	gata3_vs_all_other_cells	atp6ap1b	atp6ap1b
COX7A2	3.72062e-72	-0.512033	0.487	0.677	7.21465e-68	gata3	ENSDARG00000086341	COX7A2	https://zfin.org/	cytochrome c oxidase subunit 7A2 [Source:HGNC Symbol;Acc:HGNC:2288]	-0.179377	gata3_vs_all_other_cells	COX7A2
ifitm1	8.23127e-12	-0.512272	0.039	0.106	1.59612e-07	gata3	ENSDARG00000093303	ifitm1	https://zfin.org/ZDB-GENE-060526-259	interferon induced transmembrane protein 1 [Source:ZFIN;Acc:ZDB-GENE-060526-259]	-0.00735062	gata3_vs_all_other_cells	ifitm1	ifitm1
si:ch73-359m17.9	1.14957e-06	-0.517547	0.058	0.103	0.0222913	gata3	ENSDARG00000098662	si:ch73-359m17.9	https://zfin.org/ZDB-GENE-141212-237	si:ch73-359m17.9 [Source:ZFIN;Acc:ZDB-GENE-141212-237]	-0.0169032	gata3_vs_all_other_cells	si:ch73-359m17.9	si:ch73-359m17.9
glb1l	5.84438e-65	-0.518133	0.095	0.35	1.13328e-60	gata3	ENSDARG00000029955	glb1l	https://zfin.org/ZDB-GENE-050309-196	galactosidase, beta 1-like [Source:ZFIN;Acc:ZDB-GENE-050309-196]	-0.0133604	gata3_vs_all_other_cells	glb1l	glb1l
FP015862.2	2.83421e-46	-0.518445	0.16	0.372	5.49582e-42	gata3	ENSDARG00000097470	FP015862.2	https://zfin.org/		-0.0356779	gata3_vs_all_other_cells	FP015862.2	FP015862.2
wbp2nl	5.62949e-47	-0.519918	0.453	0.618	1.09161e-42	gata3	ENSDARG00000044852	wbp2nl	https://zfin.org/ZDB-GENE-030131-4012	WBP2 N-terminal like [Source:ZFIN;Acc:ZDB-GENE-030131-4012]	-0.17264	gata3_vs_all_other_cells	wbp2nl	wbp2nl
lipf	8.56077e-61	-0.521287	0.108	0.357	1.66002e-56	gata3	ENSDARG00000018529	lipf	https://zfin.org/ZDB-GENE-040426-2737	lipase, gastric [Source:ZFIN;Acc:ZDB-GENE-040426-2737]	-0.0170316	gata3_vs_all_other_cells	lipf	lipf
il6r	1.86378e-31	-0.521782	0.07	0.223	3.61406e-27	gata3	ENSDARG00000104474	il6r	https://zfin.org/ZDB-GENE-080107-7	interleukin 6 receptor [Source:ZFIN;Acc:ZDB-GENE-080107-7]	-0.0114652	gata3_vs_all_other_cells	il6r	il6r
entpd1	4.76442e-61	-0.522359	0.105	0.354	9.23869e-57	gata3	ENSDARG00000045066	entpd1	https://zfin.org/ZDB-GENE-040801-58	ectonucleoside triphosphate diphosphohydrolase 1 [Source:ZFIN;Acc:ZDB-GENE-040801-58]	-0.0162684	gata3_vs_all_other_cells	entpd1	entpd1
BX571880.1	3.48751e-29	-0.52256	0.329	0.476	6.76262e-25	gata3	ENSDARG00000097533	BX571880.1	https://zfin.org/		-0.118829	gata3_vs_all_other_cells	BX571880.1	BX571880.1
nccrp1	1.54652e-44	-0.523153	0.399	0.576	2.99886e-40	gata3	ENSDARG00000035326	nccrp1	https://zfin.org/ZDB-GENE-000210-13	non-specific cytotoxic cell receptor protein 1 [Source:ZFIN;Acc:ZDB-GENE-000210-13]	-0.144595	gata3_vs_all_other_cells	nccrp1	nccrp1
cotl1	1.00902e-156	-0.524363	0.982	0.979	1.95659e-152	gata3	ENSDARG00000026829	cotl1	https://zfin.org/ZDB-GENE-030131-8325	coactosin-like F-actin binding protein 1 [Source:ZFIN;Acc:ZDB-GENE-030131-8325]	-0.516502	gata3_vs_all_other_cells	cotl1	cotl1
si:ch211-147m6.1	2.83898e-45	-0.525355	0.085	0.282	5.50507e-41	gata3	ENSDARG00000086947	si:ch211-147m6.1	https://zfin.org/ZDB-GENE-131120-57	si:ch211-147m6.1 [Source:ZFIN;Acc:ZDB-GENE-131120-57]	-0.0134599	gata3_vs_all_other_cells	si:ch211-147m6.1
mhc2dab	2.17581e-22	-0.526876	0.144	0.272	4.21911e-18	gata3	ENSDARG00000079105	mhc2dab	https://zfin.org/ZDB-GENE-980526-200	major histocompatibility complex class II DAB gene [Source:ZFIN;Acc:ZDB-GENE-980526-200]	-0.0401665	gata3_vs_all_other_cells	mhc2dab	mhc2dab
ralgps1	2.84015e-39	-0.527838	0.105	0.288	5.50734e-35	gata3	ENSDARG00000068370	ralgps1	https://zfin.org/ZDB-GENE-070720-16	Ral GEF with PH domain and SH3 binding motif 1 [Source:ZFIN;Acc:ZDB-GENE-070720-16]	-0.0202063	gata3_vs_all_other_cells	ralgps1	ralgps1
cmklr1	1.93216e-47	-0.530257	0.092	0.299	3.74666e-43	gata3	ENSDARG00000090890	cmklr1	https://zfin.org/ZDB-GENE-060526-126	chemokine-like receptor 1 [Source:ZFIN;Acc:ZDB-GENE-060526-126]	-0.0150104	gata3_vs_all_other_cells	cmklr1	cmklr1
dhrs9	5.98899e-53	-0.532511	0.137	0.361	1.16132e-48	gata3	ENSDARG00000019260	dhrs9	https://zfin.org/ZDB-GENE-030131-1249	dehydrogenase/reductase (SDR family) member 9 [Source:ZFIN;Acc:ZDB-GENE-030131-1249]	-0.0276862	gata3_vs_all_other_cells	dhrs9	dhrs9
cxcl8a	2.69438e-14	-0.532693	0.044	0.123	5.22468e-10	gata3	ENSDARG00000104795	cxcl8a	https://zfin.org/ZDB-GENE-081104-317	chemokine (C-X-C motif) ligand 8a [Source:ZFIN;Acc:ZDB-GENE-081104-317]	-0.0083845	gata3_vs_all_other_cells	cxcl8a	cxcl8a
krt4	1.76732e-08	-0.534601	0.077	0.137	0.000342701	gata3	ENSDARG00000017624	krt4	https://zfin.org/ZDB-GENE-000607-83	keratin 4 [Source:ZFIN;Acc:ZDB-GENE-000607-83]	-0.0231361	gata3_vs_all_other_cells	krt4	krt4
rnd3a	1.9557e-57	-0.535749	0.097	0.335	3.7923e-53	gata3	ENSDARG00000076799	rnd3a	https://zfin.org/ZDB-GENE-010319-40	Rho family GTPase 3a [Source:ZFIN;Acc:ZDB-GENE-010319-40]	-0.0150474	gata3_vs_all_other_cells	rnd3a	rnd3a
efhd2	1.10613e-66	-0.536049	0.186	0.454	2.1449e-62	gata3	ENSDARG00000055759	efhd2	https://zfin.org/ZDB-GENE-060531-152	EF-hand domain family, member D2 [Source:ZFIN;Acc:ZDB-GENE-060531-152]	-0.0408483	gata3_vs_all_other_cells	efhd2	efhd2
FP015823.2	9.43943e-10	-0.541003	0.099	0.17	1.8304e-05	gata3	ENSDARG00000094975	FP015823.2	https://zfin.org/		-0.0311904	gata3_vs_all_other_cells	FP015823.2	si:ch211-214p16.2
swap70b	4.16896e-69	-0.541835	0.103	0.372	8.08404e-65	gata3	ENSDARG00000057286	swap70b	https://zfin.org/ZDB-GENE-030131-3587	SWAP switching B-cell complex 70b subunit 70b [Source:ZFIN;Acc:ZDB-GENE-030131-3587]	-0.0154525	gata3_vs_all_other_cells	swap70b	swap70b
atp6v1ba	1.23364e-64	-0.54401	0.166	0.427	2.39215e-60	gata3	ENSDARG00000013443	atp6v1ba	https://zfin.org/ZDB-GENE-030711-3	ATPase, H+ transporting, lysosomal, V1 subunit B, member a [Source:ZFIN;Acc:ZDB-GENE-030711-3]	-0.0351071	gata3_vs_all_other_cells	atp6v1ba	atp6v1ba
actb1	7.50067e-133	-0.544301	0.99	0.994	1.45445e-128	gata3	ENSDARG00000037746	actb1	https://zfin.org/ZDB-GENE-000329-1	actin, beta 1 [Source:ZFIN;Acc:ZDB-GENE-000329-1]	-0.53669	gata3_vs_all_other_cells	actb1	actb1
zgc:152830	5.19832e-59	-0.546263	0.175	0.416	1.00801e-54	gata3	ENSDARG00000079932	zgc:152830	https://zfin.org/ZDB-GENE-090312-55	zgc:152830 [Source:ZFIN;Acc:ZDB-GENE-090312-55]	-0.0402147	gata3_vs_all_other_cells	zgc:152830	zgc:152830
grinab	8.06428e-74	-0.548436	0.16	0.445	1.56374e-69	gata3	ENSDARG00000052746	grinab	https://zfin.org/ZDB-GENE-040426-1367	glutamate receptor, ionotropic, N-methyl D-aspartate-associated protein 1b (glutamate binding) [Source:ZFIN;Acc:ZDB-GENE-040426-1367]	-0.0315505	gata3_vs_all_other_cells	grinab	grinab
zgc:174863	1.25215e-55	-0.550174	0.271	0.495	2.42804e-51	gata3	ENSDARG00000099476	zgc:174863	https://zfin.org/ZDB-GENE-080204-87	zgc:174863 [Source:ZFIN;Acc:ZDB-GENE-080204-87]	-0.0816269	gata3_vs_all_other_cells	zgc:174863	zgc:174863
BX539325.1	3.07595e-27	-0.552783	0.075	0.211	5.96458e-23	gata3	ENSDARG00000095909	BX539325.1	https://zfin.org/		-0.0147365	gata3_vs_all_other_cells	BX539325.1	BX539325.2
f11r.1	3.17028e-56	-0.553475	0.171	0.405	6.1475e-52	gata3	ENSDARG00000017320	f11r.1	https://zfin.org/ZDB-GENE-030131-2416	F11 receptor, tandem duplicate 1 [Source:ZFIN;Acc:ZDB-GENE-030131-2416]	-0.0399609	gata3_vs_all_other_cells	f11r.1	f11r.1
tfec	9.3894e-65	-0.553525	0.112	0.368	1.8207e-60	gata3	ENSDARG00000098745	tfec	https://zfin.org/ZDB-GENE-041210-21	transcription factor EC [Source:ZFIN;Acc:ZDB-GENE-041210-21]	-0.018868	gata3_vs_all_other_cells	tfec	tfec
AL831726.2	1.3204e-42	-0.558658	0.1	0.293	2.56039e-38	gata3	ENSDARG00000104185	AL831726.2	https://zfin.org/		-0.0190668	gata3_vs_all_other_cells	AL831726.2	AL831726.2
mpp1	1.16642e-41	-0.564838	0.293	0.475	2.2618e-37	gata3	ENSDARG00000105287	mpp1	https://zfin.org/ZDB-GENE-031113-4	membrane protein, palmitoylated 1 [Source:ZFIN;Acc:ZDB-GENE-031113-4]	-0.102086	gata3_vs_all_other_cells	mpp1	mpp1
dnase1l4.1	2.14696e-58	-0.566618	0.126	0.365	4.16317e-54	gata3	ENSDARG00000015123	dnase1l4.1	https://zfin.org/ZDB-GENE-040808-35	deoxyribonuclease 1 like 4, tandem duplicate 1 [Source:ZFIN;Acc:ZDB-GENE-040808-35]	-0.0246456	gata3_vs_all_other_cells	dnase1l4.1	dnase1l4.1
si:cabz01074946.1	1.26299e-21	-0.567869	0.209	0.335	2.44906e-17	gata3	ENSDARG00000090396	si:cabz01074946.1	https://zfin.org/ZDB-GENE-160113-134	si:cabz01074946.1 [Source:ZFIN;Acc:ZDB-GENE-160113-134]	-0.074045	gata3_vs_all_other_cells	si:cabz01074946.1	si:cabz01074946.1
mapk11	1.40764e-66	-0.567986	0.292	0.541	2.72955e-62	gata3	ENSDARG00000045836	mapk11	https://zfin.org/ZDB-GENE-040625-75	mitogen-activated protein kinase 11 [Source:ZFIN;Acc:ZDB-GENE-040625-75]	-0.089517	gata3_vs_all_other_cells	mapk11	mapk11
nfkbiab	2.90356e-19	-0.569246	0.559	0.646	5.6303e-15	gata3	ENSDARG00000007693	nfkbiab	https://zfin.org/ZDB-GENE-030131-1819	nuclear factor of kappa light polypeptide gene enhancer in B-cells inhibitor, alpha b [Source:ZFIN;Acc:ZDB-GENE-030131-1819]	-0.275354	gata3_vs_all_other_cells	nfkbiab	nfkbiab
zgc:109934	3.21316e-30	-0.570081	0.159	0.32	6.23063e-26	gata3	ENSDARG00000094210	zgc:109934	https://zfin.org/ZDB-GENE-050522-428	zgc:109934 [Source:ZFIN;Acc:ZDB-GENE-050522-428]	-0.0450382	gata3_vs_all_other_cells	zgc:109934	fthl31
si:ch211-165d12.4	2.62952e-46	-0.570483	0.134	0.344	5.09891e-42	gata3	ENSDARG00000079353	si:ch211-165d12.4	https://zfin.org/ZDB-GENE-080303-7	si:ch211-165d12.4 [Source:ZFIN;Acc:ZDB-GENE-080303-7]	-0.0297779	gata3_vs_all_other_cells	si:ch211-165d12.4	si:ch211-165d12.4
slc30a1a	2.81555e-62	-0.571039	0.128	0.379	5.45963e-58	gata3	ENSDARG00000005463	slc30a1a	https://zfin.org/ZDB-GENE-040426-1840	solute carrier family 30 (zinc transporter), member 1a [Source:ZFIN;Acc:ZDB-GENE-040426-1840]	-0.0246858	gata3_vs_all_other_cells	slc30a1a	slc30a1a
si:dkey-7j14.6	9.98453e-74	-0.572073	0.221	0.498	1.9361e-69	gata3	ENSDARG00000090552	si:dkey-7j14.6	https://zfin.org/ZDB-GENE-030131-8466	si:dkey-7j14.6 [Source:ZFIN;Acc:ZDB-GENE-030131-8466]	-0.0561057	gata3_vs_all_other_cells	si:dkey-7j14.6	si:dkey-7j14.6
nck1a	3.67453e-75	-0.572162	0.111	0.392	7.12528e-71	gata3	ENSDARG00000074262	nck1a	https://zfin.org/ZDB-GENE-070912-547	NCK adaptor protein 1a [Source:ZFIN;Acc:ZDB-GENE-070912-547]	-0.0179837	gata3_vs_all_other_cells	nck1a	nck1a
fuca2	2.05417e-59	-0.575268	0.213	0.458	3.98325e-55	gata3	ENSDARG00000044073	fuca2	https://zfin.org/ZDB-GENE-040822-39	fucosidase, alpha-L- 2, plasma [Source:ZFIN;Acc:ZDB-GENE-040822-39]	-0.0569855	gata3_vs_all_other_cells	fuca2	fuca2
arl6ip1	2.35218e-81	-0.577453	0.684	0.812	4.56111e-77	gata3	ENSDARG00000054578	arl6ip1	https://zfin.org/ZDB-GENE-040426-1087	ADP-ribosylation factor-like 6 interacting protein 1 [Source:ZFIN;Acc:ZDB-GENE-040426-1087]	-0.332715	gata3_vs_all_other_cells	arl6ip1	arl6ip1
gapdh	3.06603e-12	-0.585391	0.187	0.273	5.94535e-08	gata3	ENSDARG00000043457	gapdh	https://zfin.org/ZDB-GENE-030115-1	glyceraldehyde-3-phosphate dehydrogenase [Source:ZFIN;Acc:ZDB-GENE-030115-1]	-0.0749837	gata3_vs_all_other_cells	gapdh	gapdh
lgals9l3	4.77097e-65	-0.590091	0.192	0.447	9.25138e-61	gata3	ENSDARG00000041060	lgals9l3	https://zfin.org/ZDB-GENE-040718-159	lectin, galactoside-binding, soluble, 9 (galectin 9)-like 3 [Source:ZFIN;Acc:ZDB-GENE-040718-159]	-0.0486647	gata3_vs_all_other_cells	lgals9l3	lgals9l3
cycsb	1.81113e-44	-0.590491	0.513	0.64	3.51197e-40	gata3	ENSDARG00000044562	cycsb	https://zfin.org/ZDB-GENE-040625-38	cytochrome c, somatic b [Source:ZFIN;Acc:ZDB-GENE-040625-38]	-0.242811	gata3_vs_all_other_cells	cycsb	cycsb
hexb	3.04298e-77	-0.591009	0.148	0.436	5.90065e-73	gata3	ENSDARG00000034368	hexb	https://zfin.org/ZDB-GENE-030131-2333	hexosaminidase B (beta polypeptide) [Source:ZFIN;Acc:ZDB-GENE-030131-2333]	-0.0296914	gata3_vs_all_other_cells	hexb	hexb
fxyd1	3.6233e-73	-0.594788	0.118	0.399	7.02595e-69	gata3	ENSDARG00000099014	fxyd1	https://zfin.org/ZDB-GENE-050309-14	FXYD domain containing ion transport regulator 1 (phospholemman) [Source:ZFIN;Acc:ZDB-GENE-050309-14]	-0.0207564	gata3_vs_all_other_cells	fxyd1	fxyd1
tpm3	8.15276e-92	-0.59491	0.335	0.631	1.5809e-87	gata3	ENSDARG00000005162	tpm3	https://zfin.org/ZDB-GENE-030826-16	tropomyosin 3 [Source:ZFIN;Acc:ZDB-GENE-030826-16]	-0.105806	gata3_vs_all_other_cells	tpm3	tpm3
FP085399.2	1.11478e-17	-0.600802	0.104	0.207	2.16168e-13	gata3	ENSDARG00000103738	FP085399.2	https://zfin.org/		-0.0313926	gata3_vs_all_other_cells	FP085399.2	FP085399.2
fth1a	1.30116e-26	-0.600961	0.731	0.751	2.52307e-22	gata3	ENSDARG00000015551	fth1a	https://zfin.org/ZDB-GENE-000831-2	ferritin, heavy polypeptide 1a [Source:ZFIN;Acc:ZDB-GENE-000831-2]	-0.427603	gata3_vs_all_other_cells	fth1a	fth1a
hmox1a	1.48274e-28	-0.602313	0.067	0.21	2.87519e-24	gata3	ENSDARG00000027529	hmox1a	https://zfin.org/ZDB-GENE-030131-3102	heme oxygenase 1a [Source:ZFIN;Acc:ZDB-GENE-030131-3102]	-0.0128752	gata3_vs_all_other_cells	hmox1a	hmox1a
atp1b1a	1.14884e-65	-0.605059	0.624	0.764	2.22772e-61	gata3	ENSDARG00000013144	atp1b1a	https://zfin.org/ZDB-GENE-001127-3	ATPase, Na+/K+ transporting, beta 1a polypeptide [Source:ZFIN;Acc:ZDB-GENE-001127-3]	-0.308371	gata3_vs_all_other_cells	atp1b1a	atp1b1a
si:ch1073-392o20.2	2.03411e-62	-0.605165	0.343	0.575	3.94435e-58	gata3	ENSDARG00000102599	si:ch1073-392o20.2	https://zfin.org/ZDB-GENE-091204-431	si:ch1073-392o20.2 [Source:ZFIN;Acc:ZDB-GENE-091204-431]	-0.123821	gata3_vs_all_other_cells	si:ch1073-392o20.2	si:ch1073-392o20.2
cd63	7.87521e-102	-0.605527	0.94	0.958	1.52708e-97	gata3	ENSDARG00000025147	cd63	https://zfin.org/ZDB-GENE-030131-180	CD63 molecule [Source:ZFIN;Acc:ZDB-GENE-030131-180]	-0.558501	gata3_vs_all_other_cells	cd63	cd63
nrros	1.96493e-68	-0.607186	0.309	0.553	3.81019e-64	gata3	ENSDARG00000071491	nrros	https://zfin.org/ZDB-GENE-040808-36	negative regulator of reactive oxygen species [Source:ZFIN;Acc:ZDB-GENE-040808-36]	-0.104837	gata3_vs_all_other_cells	nrros	nrros
rbp2a	1.57225e-24	-0.62168	0.188	0.323	3.04875e-20	gata3	ENSDARG00000070038	rbp2a	https://zfin.org/ZDB-GENE-020320-2	retinol binding protein 2a, cellular [Source:ZFIN;Acc:ZDB-GENE-020320-2]	-0.0680268	gata3_vs_all_other_cells	rbp2a	rbp2a
cxcl11.5	1.03532e-10	-0.637076	0.053	0.118	2.00759e-06	gata3	ENSDARG00000092423	cxcl11.5	https://zfin.org/ZDB-GENE-060526-77	chemokine (C-X-C motif) ligand 11, duplicate 5 [Source:ZFIN;Acc:ZDB-GENE-060526-77]	-0.0151656	gata3_vs_all_other_cells	cxcl11.5	cxcl11.5
mcl1b	6.69226e-53	-0.637252	0.201	0.426	1.2977e-48	gata3	ENSDARG00000008363	mcl1b	https://zfin.org/ZDB-GENE-030825-1	MCL1, BCL2 family apoptosis regulator b [Source:ZFIN;Acc:ZDB-GENE-030825-1]	-0.0604357	gata3_vs_all_other_cells	mcl1b	mcl1b
CT030188.1	5.30582e-41	-0.638582	0.139	0.333	1.02885e-36	gata3	ENSDARG00000099385	CT030188.1	https://zfin.org/		-0.0370512	gata3_vs_all_other_cells	CT030188.1	lsp1b
samsn1a	5.51945e-80	-0.640366	0.215	0.511	1.07028e-75	gata3	ENSDARG00000054543	samsn1a	https://zfin.org/ZDB-GENE-030131-8639	SAM domain, SH3 domain and nuclear localisation signals 1a [Source:ZFIN;Acc:ZDB-GENE-030131-8639]	-0.0579275	gata3_vs_all_other_cells	samsn1a	samsn1a
si:ch73-343l4.2	1.01385e-73	-0.642491	0.101	0.379	1.96596e-69	gata3	ENSDARG00000079903	si:ch73-343l4.2	https://zfin.org/ZDB-GENE-090313-154	si:ch73-343l4.2 [Source:ZFIN;Acc:ZDB-GENE-090313-154]	-0.017293	gata3_vs_all_other_cells	si:ch73-343l4.2	si:ch73-343l4.2
tcirg1b	1.8401e-77	-0.643216	0.177	0.467	3.56814e-73	gata3	ENSDARG00000105142	tcirg1b	https://zfin.org/ZDB-GENE-040426-2022	T-cell, immune regulator 1, ATPase, H+ transporting, lysosomal V0 subunit A3b [Source:ZFIN;Acc:ZDB-GENE-040426-2022]	-0.0431506	gata3_vs_all_other_cells	tcirg1b	tcirg1b
si:dkey-148a17.6	1.64449e-80	-0.643386	0.155	0.45	3.18883e-76	gata3	ENSDARG00000053124	si:dkey-148a17.6	https://zfin.org/ZDB-GENE-160728-65	si:dkey-148a17.6 [Source:ZFIN;Acc:ZDB-GENE-160728-65]	-0.0343497	gata3_vs_all_other_cells	si:dkey-148a17.6	si:dkey-148a17.6
CABZ01088134.1	3.38924e-54	-0.653015	0.097	0.325	6.57208e-50	gata3	ENSDARG00000033587	CABZ01088134.1	https://zfin.org/		-0.0189053	gata3_vs_all_other_cells	CABZ01088134.1	CABZ01088134.1
cfl1l	5.03518e-16	-0.653216	0.139	0.238	9.76371e-12	gata3	ENSDARG00000012972	cfl1l	https://zfin.org/ZDB-GENE-040426-2770	cofilin 1 (non-muscle), like [Source:ZFIN;Acc:ZDB-GENE-040426-2770]	-0.0530286	gata3_vs_all_other_cells	cfl1l	cfl1l
CR318588.1	6.96728e-08	-0.655406	0.121	0.184	0.00135103	gata3	ENSDARG00000092191	CR318588.1	https://zfin.org/		-0.0521511	gata3_vs_all_other_cells	CR318588.1	CR318588.1
mafba	1.77425e-73	-0.656158	0.109	0.391	3.44045e-69	gata3	ENSDARG00000017121	mafba	https://zfin.org/ZDB-GENE-980526-515	v-maf avian musculoaponeurotic fibrosarcoma oncogene homolog Ba [Source:ZFIN;Acc:ZDB-GENE-980526-515]	-0.0199381	gata3_vs_all_other_cells	mafba	mafba
card9	4.74456e-78	-0.656427	0.119	0.406	9.20017e-74	gata3	ENSDARG00000067672	card9	https://zfin.org/ZDB-GENE-060531-94	caspase recruitment domain family, member 9 [Source:ZFIN;Acc:ZDB-GENE-060531-94]	-0.0228957	gata3_vs_all_other_cells	card9	card9
ckbb	4.00603e-86	-0.656435	0.34	0.631	7.76809e-82	gata3	ENSDARG00000043257	ckbb	https://zfin.org/ZDB-GENE-020103-2	creatine kinase, brain b [Source:ZFIN;Acc:ZDB-GENE-020103-2]	-0.12026	gata3_vs_all_other_cells	ckbb	ckbb
cst14a.2	9.61877e-100	-0.663525	0.454	0.692	1.86518e-95	gata3	ENSDARG00000045352	cst14a.2	https://zfin.org/ZDB-GENE-040426-1065	cystatin 14a, tandem duplicate 2 [Source:ZFIN;Acc:ZDB-GENE-040426-1065]	-0.197634	gata3_vs_all_other_cells	cst14a.2	cst14a.2
cybb	5.7824e-85	-0.664247	0.176	0.48	1.12127e-80	gata3	ENSDARG00000056615	cybb	https://zfin.org/ZDB-GENE-040426-1380	cytochrome b-245, beta polypeptide (chronic granulomatous disease) [Source:ZFIN;Acc:ZDB-GENE-040426-1380]	-0.0428661	gata3_vs_all_other_cells	cybb	cybb
BX323596.2	5.58609e-13	-0.666496	0.082	0.165	1.0832e-08	gata3	ENSDARG00000102514	BX323596.2	https://zfin.org/		-0.0271607	gata3_vs_all_other_cells	BX323596.2	BX323596.2
si:ch211-284o19.8	2.50731e-37	-0.667121	0.065	0.234	4.86193e-33	gata3	ENSDARG00000053836	si:ch211-284o19.8	https://zfin.org/ZDB-GENE-070912-289	si:ch211-284o19.8 [Source:ZFIN;Acc:ZDB-GENE-070912-289]	-0.0120452	gata3_vs_all_other_cells	si:ch211-284o19.8	si:ch211-284o19.8
vdac3	5.80463e-103	-0.66759	0.163	0.5	1.12558e-98	gata3	ENSDARG00000003695	vdac3	https://zfin.org/ZDB-GENE-040426-2380	voltage-dependent anion channel 3 [Source:ZFIN;Acc:ZDB-GENE-040426-2380]	-0.0354744	gata3_vs_all_other_cells	vdac3	vdac3
epcam	1.5209e-13	-0.671041	0.046	0.12	2.94917e-09	gata3	ENSDARG00000040534	epcam	https://zfin.org/ZDB-GENE-040426-2209	epithelial cell adhesion molecule [Source:ZFIN;Acc:ZDB-GENE-040426-2209]	-0.0118327	gata3_vs_all_other_cells	epcam	epcam
tnfb	8.32935e-36	-0.685381	0.085	0.257	1.61514e-31	gata3	ENSDARG00000013598	tnfb	https://zfin.org/ZDB-GENE-050601-2	tumor necrosis factor b (TNF superfamily, member 2) [Source:ZFIN;Acc:ZDB-GENE-050601-2]	-0.019268	gata3_vs_all_other_cells	tnfb	tnfb
irg1	4.51551e-27	-0.692172	0.073	0.209	8.75602e-23	gata3	ENSDARG00000069844	irg1	https://zfin.org/ZDB-GENE-081104-428	immunoresponsive 1 homolog (mouse) [Source:ZFIN;Acc:ZDB-GENE-081104-428]	-0.0176487	gata3_vs_all_other_cells	irg1	acod1
bsg	1.36589e-107	-0.693918	0.444	0.712	2.64859e-103	gata3	ENSDARG00000019881	bsg	https://zfin.org/ZDB-GENE-030131-9638	basigin [Source:ZFIN;Acc:ZDB-GENE-030131-9638]	-0.192129	gata3_vs_all_other_cells	bsg	bsg
si:ch211-1o7.3	6.94565e-91	-0.694832	0.144	0.464	1.34683e-86	gata3	ENSDARG00000017504	si:ch211-1o7.3	https://zfin.org/ZDB-GENE-130530-561	si:ch211-1o7.3 [Source:ZFIN;Acc:ZDB-GENE-130530-561]	-0.0310518	gata3_vs_all_other_cells	si:ch211-1o7.3	si:ch211-1o7.3
zgc:110239	3.46832e-69	-0.702489	0.312	0.555	6.72543e-65	gata3	ENSDARG00000077664	zgc:110239	https://zfin.org/ZDB-GENE-050417-107	zgc:110239 [Source:ZFIN;Acc:ZDB-GENE-050417-107]	-0.123213	gata3_vs_all_other_cells	zgc:110239	zgc:110239
mpx	2.80331e-08	-0.704839	0.065	0.12	0.00054359	gata3	ENSDARG00000019521	mpx	https://zfin.org/ZDB-GENE-030131-9460	myeloid-specific peroxidase [Source:ZFIN;Acc:ZDB-GENE-030131-9460]	-0.0248162	gata3_vs_all_other_cells	mpx	mpx
zgc:123107	9.69217e-62	-0.706206	0.118	0.366	1.87941e-57	gata3	ENSDARG00000101675	zgc:123107	https://zfin.org/ZDB-GENE-051113-192	zgc:123107 [Source:ZFIN;Acc:ZDB-GENE-051113-192]	-0.0268667	gata3_vs_all_other_cells	zgc:123107	zgc:123107
glula	1.30848e-35	-0.710303	0.108	0.283	2.53727e-31	gata3	ENSDARG00000099776	glula	https://zfin.org/ZDB-GENE-030131-688	glutamate-ammonia ligase (glutamine synthase) a [Source:ZFIN;Acc:ZDB-GENE-030131-688]	-0.0292755	gata3_vs_all_other_cells	glula	glula
epdl1	2.20351e-34	-0.717561	0.147	0.316	4.27282e-30	gata3	ENSDARG00000076386	epdl1	https://zfin.org/ZDB-GENE-090710-3	ependymin-like 1 [Source:ZFIN;Acc:ZDB-GENE-090710-3]	-0.0490689	gata3_vs_all_other_cells	epdl1	epdl1
fuca1.1	2.24617e-77	-0.71788	0.155	0.446	4.35555e-73	gata3	ENSDARG00000035890	fuca1.1	https://zfin.org/ZDB-GENE-030131-7434	fucosidase, alpha-L- 1, tissue, tandem duplicate 1 [Source:ZFIN;Acc:ZDB-GENE-030131-7434]	-0.0386705	gata3_vs_all_other_cells	fuca1.1	fuca1.1
zgc:158343	3.15952e-72	-0.720982	0.225	0.507	6.12663e-68	gata3	ENSDARG00000099411	zgc:158343	https://zfin.org/ZDB-GENE-061201-9	zgc:158343 [Source:ZFIN;Acc:ZDB-GENE-061201-9]	-0.0719916	gata3_vs_all_other_cells	zgc:158343	zgc:158343
FP015823.1	3.37255e-06	-0.721004	0.26	0.312	0.0653971	gata3	ENSDARG00000044129	FP015823.1	https://zfin.org/		-0.156217	gata3_vs_all_other_cells	FP015823.1	si:ch211-214p16.1
c1qa	3.39771e-73	-0.722109	0.134	0.415	6.58849e-69	gata3	ENSDARG00000044613	c1qa	https://zfin.org/ZDB-GENE-050522-86	complement component 1, q subcomponent, A chain [Source:ZFIN;Acc:ZDB-GENE-050522-86]	-0.0312438	gata3_vs_all_other_cells	c1qa	c1qa
marcksl1b	6.86075e-36	-0.722952	0.158	0.34	1.33037e-31	gata3	ENSDARG00000035715	marcksl1b	https://zfin.org/ZDB-GENE-040426-2315	MARCKS-like 1b [Source:ZFIN;Acc:ZDB-GENE-040426-2315]	-0.0530817	gata3_vs_all_other_cells	marcksl1b	marcksl1b
PEPD	9.99376e-85	-0.724159	0.289	0.575	1.93789e-80	gata3	ENSDARG00000102249	PEPD	https://zfin.org/	peptidase D [Source:HGNC Symbol;Acc:HGNC:8840]	-0.105187	gata3_vs_all_other_cells	PEPD	pepd
slc7a7	2.83863e-71	-0.727816	0.143	0.416	5.50439e-67	gata3	ENSDARG00000055226	slc7a7	https://zfin.org/ZDB-GENE-051127-5	solute carrier family 7 (amino acid transporter light chain, y+L system), member 7 [Source:ZFIN;Acc:ZDB-GENE-051127-5]	-0.0357767	gata3_vs_all_other_cells	slc7a7	slc7a7
anxa4	2.17975e-149	-0.728636	0.687	0.862	4.22676e-145	gata3	ENSDARG00000036456	anxa4	https://zfin.org/ZDB-GENE-030707-1	annexin A4 [Source:ZFIN;Acc:ZDB-GENE-030707-1]	-0.398949	gata3_vs_all_other_cells	anxa4	anxa4
FTL*1	7.17447e-24	-0.732683	0.114	0.247	1.3912e-19	gata3	ENSDARG00000077360	FTL	https://zfin.org/ZDB-GENE-071004-57	zgc:173593 [Source:ZFIN;Acc:ZDB-GENE-071004-57]	-0.0385504	gata3_vs_all_other_cells	FTL*1	fthl30
mgst1.2	8.48094e-104	-0.733238	0.155	0.504	1.64454e-99	gata3	ENSDARG00000022165	mgst1.2	https://zfin.org/ZDB-GENE-040704-59	microsomal glutathione S-transferase 1.2 [Source:ZFIN;Acc:ZDB-GENE-040704-59]	-0.0349525	gata3_vs_all_other_cells	mgst1.2	mgst1.2
rpz5	6.38262e-93	-0.734644	0.104	0.429	1.23765e-88	gata3	ENSDARG00000075718	rpz5	https://zfin.org/ZDB-GENE-030131-4678	rapunzel 5 [Source:ZFIN;Acc:ZDB-GENE-030131-4678]	-0.0185219	gata3_vs_all_other_cells	rpz5	rpz5
si:ch73-158p21.3	1.10961e-60	-0.737235	0.118	0.365	2.15164e-56	gata3	ENSDARG00000101030	si:ch73-158p21.3	https://zfin.org/ZDB-GENE-030131-4747	si:ch73-158p21.3 [Source:ZFIN;Acc:ZDB-GENE-030131-4747]	-0.028124	gata3_vs_all_other_cells	si:ch73-158p21.3	si:ch73-158p21.3
smox	2.40689e-84	-0.737545	0.179	0.487	4.6672e-80	gata3	ENSDARG00000036967	smox	https://zfin.org/ZDB-GENE-031201-3	spermine oxidase [Source:ZFIN;Acc:ZDB-GENE-031201-3]	-0.048525	gata3_vs_all_other_cells	smox	smox
fxyd6l	8.39979e-90	-0.739586	0.151	0.465	1.6288e-85	gata3	ENSDARG00000097057	fxyd6l	https://zfin.org/ZDB-GENE-071205-8	FXYD domain containing ion transport regulator 6 like [Source:ZFIN;Acc:ZDB-GENE-071205-8]	-0.0362652	gata3_vs_all_other_cells	fxyd6l	fxyd6l
lta4h	4.81896e-56	-0.741871	0.33	0.55	9.34444e-52	gata3	ENSDARG00000006029	lta4h	https://zfin.org/ZDB-GENE-040426-2477	leukotriene A4 hydrolase [Source:ZFIN;Acc:ZDB-GENE-040426-2477]	-0.146891	gata3_vs_all_other_cells	lta4h	lta4h
irf8	3.86336e-95	-0.742231	0.148	0.473	7.49144e-91	gata3	ENSDARG00000056407	irf8	https://zfin.org/ZDB-GENE-040718-367	interferon regulatory factor 8 [Source:ZFIN;Acc:ZDB-GENE-040718-367]	-0.0343718	gata3_vs_all_other_cells	irf8	irf8
sdcbp2	7.34395e-107	-0.747785	0.416	0.689	1.42406e-102	gata3	ENSDARG00000012513	sdcbp2	https://zfin.org/ZDB-GENE-030131-3727	syndecan binding protein (syntenin) 2 [Source:ZFIN;Acc:ZDB-GENE-030131-3727]	-0.187821	gata3_vs_all_other_cells	sdcbp2	sdcbp2
ifi30	4.27761e-72	-0.758492	0.425	0.652	8.29472e-68	gata3	ENSDARG00000056378	ifi30	https://zfin.org/ZDB-GENE-030131-8447	interferon, gamma-inducible protein 30 [Source:ZFIN;Acc:ZDB-GENE-030131-8447]	-0.210127	gata3_vs_all_other_cells	ifi30	ifi30
s100a10b	1.23466e-36	-0.758669	0.26	0.434	2.39412e-32	gata3	ENSDARG00000025254	s100a10b	https://zfin.org/ZDB-GENE-040426-1937	S100 calcium binding protein A10b [Source:ZFIN;Acc:ZDB-GENE-040426-1937]	-0.118171	gata3_vs_all_other_cells	s100a10b	s100a10b
gnpda1	1.09975e-118	-0.768366	0.218	0.576	2.13252e-114	gata3	ENSDARG00000037307	gnpda1	https://zfin.org/ZDB-GENE-050417-417	glucosamine-6-phosphate deaminase 1 [Source:ZFIN;Acc:ZDB-GENE-050417-417]	-0.0633955	gata3_vs_all_other_cells	gnpda1	gnpda1
slc37a2	3.39175e-87	-0.771989	0.148	0.464	6.57694e-83	gata3	ENSDARG00000023394	slc37a2	https://zfin.org/ZDB-GENE-040426-1949	solute carrier family 37 (glucose-6-phosphate transporter), member 2 [Source:ZFIN;Acc:ZDB-GENE-040426-1949]	-0.0364432	gata3_vs_all_other_cells	slc37a2	slc37a2
f13a1b	4.44331e-81	-0.778267	0.138	0.431	8.61602e-77	gata3	ENSDARG00000036893	f13a1b	https://zfin.org/ZDB-GENE-030131-9634	coagulation factor XIII, A1 polypeptide b [Source:ZFIN;Acc:ZDB-GENE-030131-9634]	-0.0343882	gata3_vs_all_other_cells	f13a1b	f13a1b
naga	9.93699e-88	-0.781918	0.326	0.608	1.92688e-83	gata3	ENSDARG00000099313	naga	https://zfin.org/ZDB-GENE-051113-256	N-acetylgalactosaminidase, alpha [Source:ZFIN;Acc:ZDB-GENE-051113-256]	-0.136676	gata3_vs_all_other_cells	naga	naga
cd74b	3.91755e-43	-0.782415	0.52	0.652	7.59651e-39	gata3	ENSDARG00000036628	cd74b	https://zfin.org/ZDB-GENE-990910-10	CD74 molecule, major histocompatibility complex, class II invariant chain b [Source:ZFIN;Acc:ZDB-GENE-990910-10]	-0.324486	gata3_vs_all_other_cells	cd74b	cd74b
atp6ap2	4.69364e-113	-0.783534	0.366	0.667	9.10143e-109	gata3	ENSDARG00000008735	atp6ap2	https://zfin.org/ZDB-GENE-040426-1960	ATPase, H+ transporting, lysosomal accessory protein 2 [Source:ZFIN;Acc:ZDB-GENE-040426-1960]	-0.15736	gata3_vs_all_other_cells	atp6ap2	atp6ap2
si:dkey-56m19.5	8.86381e-91	-0.788329	0.138	0.46	1.71878e-86	gata3	ENSDARG00000068432	si:dkey-56m19.5	https://zfin.org/ZDB-GENE-030131-226	si:dkey-56m19.5 [Source:ZFIN;Acc:ZDB-GENE-030131-226]	-0.0326368	gata3_vs_all_other_cells	si:dkey-56m19.5	si:dkey-56m19.5
cxcr3.2	4.96799e-120	-0.792609	0.193	0.57	9.63342e-116	gata3	ENSDARG00000041041	cxcr3.2	https://zfin.org/ZDB-GENE-041114-186	chemokine (C-X-C motif) receptor 3, tandem duplicate 2 [Source:ZFIN;Acc:ZDB-GENE-041114-186]	-0.0517963	gata3_vs_all_other_cells	cxcr3.2	cxcr3.2
grna	6.98868e-94	-0.795391	0.146	0.472	1.35518e-89	gata3	ENSDARG00000004954	grna	https://zfin.org/ZDB-GENE-030131-8434	granulin a [Source:ZFIN;Acc:ZDB-GENE-030131-8434]	-0.0359207	gata3_vs_all_other_cells	grna	grna
cndp2	4.09771e-97	-0.802997	0.254	0.57	7.94587e-93	gata3	ENSDARG00000003931	cndp2	https://zfin.org/ZDB-GENE-030131-5499	carnosine dipeptidase 2 [Source:ZFIN;Acc:ZDB-GENE-030131-5499]	-0.090888	gata3_vs_all_other_cells	cndp2	cndp2
ctsc	1.81719e-62	-0.803665	0.22	0.468	3.52372e-58	gata3	ENSDARG00000101334	ctsc	https://zfin.org/ZDB-GENE-030619-9	cathepsin C [Source:ZFIN;Acc:ZDB-GENE-030619-9]	-0.0831141	gata3_vs_all_other_cells	ctsc	ctsc
vmp1	8.25403e-89	-0.810351	0.228	0.529	1.60054e-84	gata3	ENSDARG00000012450	vmp1	https://zfin.org/ZDB-GENE-030131-8733	vacuole membrane protein 1 [Source:ZFIN;Acc:ZDB-GENE-030131-8733]	-0.079632	gata3_vs_all_other_cells	vmp1	vmp1
ms4a17a.9	5.32598e-93	-0.818678	0.151	0.471	1.03276e-88	gata3	ENSDARG00000043802	ms4a17a.9	https://zfin.org/ZDB-GENE-050320-79	membrane-spanning 4-domains, subfamily A, member 17A.9 [Source:ZFIN;Acc:ZDB-GENE-050320-79]	-0.039632	gata3_vs_all_other_cells	ms4a17a.9	ms4a17a.8
ms4a17a.9	5.32598e-93	-0.818678	0.151	0.471	1.03276e-88	gata3	ENSDARG00000043802	ms4a17a.9	https://zfin.org/ZDB-GENE-050320-79	membrane-spanning 4-domains, subfamily A, member 17A.9 [Source:ZFIN;Acc:ZDB-GENE-050320-79]	-0.039632	gata3_vs_all_other_cells	ms4a17a.9	ms4a17a.8
fabp7b	1.35017e-26	-0.823193	0.155	0.298	2.61811e-22	gata3	ENSDARG00000034650	fabp7b	https://zfin.org/ZDB-GENE-040614-4	fatty acid binding protein 7, brain, b [Source:ZFIN;Acc:ZDB-GENE-040614-4]	-0.0663665	gata3_vs_all_other_cells	fabp7b	fabp7b
npsn	1.75333e-12	-0.824084	0.132	0.217	3.39988e-08	gata3	ENSDARG00000010423	npsn	https://zfin.org/ZDB-GENE-040420-2	nephrosin [Source:ZFIN;Acc:ZDB-GENE-040420-2]	-0.0661697	gata3_vs_all_other_cells	npsn	npsn
stoml3b	2.19463e-91	-0.834061	0.148	0.465	4.25561e-87	gata3	ENSDARG00000057035	stoml3b	https://zfin.org/ZDB-GENE-050417-366	stomatin (EPB72)-like 3b [Source:ZFIN;Acc:ZDB-GENE-050417-366]	-0.0392888	gata3_vs_all_other_cells	stoml3b	stoml3b
gsto2	1.54709e-86	-0.849991	0.381	0.632	2.99996e-82	gata3	ENSDARG00000033285	gsto2	https://zfin.org/ZDB-GENE-041114-67	glutathione S-transferase omega 2 [Source:ZFIN;Acc:ZDB-GENE-041114-67]	-0.19523	gata3_vs_all_other_cells	gsto2	gsto2
CABZ01078737.1	1.66604e-102	-0.850877	0.188	0.528	3.23061e-98	gata3	ENSDARG00000100461	CABZ01078737.1	https://zfin.org/		-0.0569572	gata3_vs_all_other_cells	CABZ01078737.1	CABZ01078737.1
zgc:162730	1.9318e-187	-0.851626	0.753	0.928	3.74595e-183	gata3	ENSDARG00000103720	zgc:162730	https://zfin.org/ZDB-GENE-030131-6366	zgc:162730 [Source:ZFIN;Acc:ZDB-GENE-030131-6366]	-0.520345	gata3_vs_all_other_cells	zgc:162730	zgc:162730
atp6v0e1	4.36531e-195	-0.866391	0.679	0.888	8.46478e-191	gata3	ENSDARG00000101794	atp6v0e1	https://zfin.org/ZDB-GENE-041010-133	ATPase, H+ transporting, lysosomal V0 subunit e1 [Source:ZFIN;Acc:ZDB-GENE-041010-133]	-0.449822	gata3_vs_all_other_cells	atp6v0e1	atp6v0e1
atp6v0e1	4.36531e-195	-0.866391	0.679	0.888	8.46478e-191	gata3	ENSDARG00000101794	atp6v0e1	https://zfin.org/ZDB-GENE-041010-133	ATPase, H+ transporting, lysosomal V0 subunit e1 [Source:ZFIN;Acc:ZDB-GENE-041010-133]	-0.449822	gata3_vs_all_other_cells	atp6v0e1	atp6v0e1
sftpbb	2.72949e-99	-0.866733	0.153	0.487	5.29275e-95	gata3	ENSDARG00000067566	sftpbb	https://zfin.org/ZDB-GENE-060526-155	surfactant protein Bb [Source:ZFIN;Acc:ZDB-GENE-060526-155]	-0.0416619	gata3_vs_all_other_cells	sftpbb	sftpbb
si:ch73-359m17.7	4.05335e-08	-0.869568	0.18	0.243	0.000785986	gata3	ENSDARG00000103319	si:ch73-359m17.7	https://zfin.org/ZDB-GENE-141212-401	si:ch73-359m17.7 [Source:ZFIN;Acc:ZDB-GENE-141212-401]	-0.115942	gata3_vs_all_other_cells	si:ch73-359m17.7	si:ch73-359m17.7
ctsa	2.11334e-114	-0.872254	0.266	0.611	4.09798e-110	gata3	ENSDARG00000098114	ctsa	https://zfin.org/ZDB-GENE-030131-537	cathepsin A [Source:ZFIN;Acc:ZDB-GENE-030131-537]	-0.10101	gata3_vs_all_other_cells	ctsa	ctsa
gstp1	7.31949e-151	-0.873103	0.472	0.772	1.41932e-146	gata3	ENSDARG00000104068	gstp1	https://zfin.org/ZDB-GENE-020806-4	glutathione S-transferase pi 1 [Source:ZFIN;Acc:ZDB-GENE-020806-4]	-0.25196	gata3_vs_all_other_cells	gstp1	gstp1
si:busm1-266f07.2	6.05545e-28	-0.879469	0.233	0.381	1.17421e-23	gata3	ENSDARG00000031745	si:busm1-266f07.2	https://zfin.org/ZDB-GENE-030616-436	si:busm1-266f07.2 [Source:ZFIN;Acc:ZDB-GENE-030616-436]	-0.125316	gata3_vs_all_other_cells	si:busm1-266f07.2	mhc2a
lgals9l1	2.73399e-83	-0.886125	0.22	0.514	5.30148e-79	gata3	ENSDARG00000025903	lgals9l1	https://zfin.org/ZDB-GENE-030131-9543	lectin, galactoside-binding, soluble, 9 (galectin 9)-like 1 [Source:ZFIN;Acc:ZDB-GENE-030131-9543]	-0.0834406	gata3_vs_all_other_cells	lgals9l1	lgals9l1
cd74a	2.63368e-32	-0.894577	0.429	0.565	5.10696e-28	gata3	ENSDARG00000009087	cd74a	https://zfin.org/ZDB-GENE-000901-1	CD74 molecule, major histocompatibility complex, class II invariant chain a [Source:ZFIN;Acc:ZDB-GENE-000901-1]	-0.291396	gata3_vs_all_other_cells	cd74a	cd74a
sdr16c5b	2.57304e-142	-0.894602	0.275	0.649	4.98938e-138	gata3	ENSDARG00000017794	sdr16c5b	https://zfin.org/ZDB-GENE-040426-2861	short chain dehydrogenase/reductase family 16C, member 5b [Source:ZFIN;Acc:ZDB-GENE-040426-2861]	-0.104244	gata3_vs_all_other_cells	sdr16c5b	sdr16c5b
slc40a1	5.72072e-68	-0.897813	0.155	0.419	1.1093e-63	gata3	ENSDARG00000000241	slc40a1	https://zfin.org/ZDB-GENE-000511-8	solute carrier family 40 (iron-regulated transporter), member 1 [Source:ZFIN;Acc:ZDB-GENE-000511-8]	-0.0514796	gata3_vs_all_other_cells	slc40a1	slc40a1
tmem176l.4	1.64632e-58	-0.897894	0.101	0.341	3.19237e-54	gata3	ENSDARG00000074390	tmem176l.4	https://zfin.org/ZDB-GENE-030131-3532	transmembrane protein 176l.4 [Source:ZFIN;Acc:ZDB-GENE-030131-3532]	-0.0268604	gata3_vs_all_other_cells	tmem176l.4	tmem176l.4
tnfsf12	1.51289e-111	-0.899468	0.161	0.52	2.93364e-107	gata3	ENSDARG00000069376	tnfsf12	https://zfin.org/ZDB-GENE-060929-376	TNF superfamily member 12 [Source:ZFIN;Acc:ZDB-GENE-060929-376]	-0.0448368	gata3_vs_all_other_cells	tnfsf12	tnfsf12
zgc:174904	1.05198e-61	-0.899527	0.132	0.383	2.0399e-57	gata3	ENSDARG00000059049	zgc:174904	https://zfin.org/ZDB-GENE-080204-76	zgc:174904 [Source:ZFIN;Acc:ZDB-GENE-080204-76]	-0.0409226	gata3_vs_all_other_cells	zgc:174904	zgc:174904
gpx1a	2.09783e-210	-0.904698	0.703	0.886	4.0679e-206	gata3	ENSDARG00000018146	gpx1a	https://zfin.org/ZDB-GENE-030410-1	glutathione peroxidase 1a [Source:ZFIN;Acc:ZDB-GENE-030410-1]	-0.504639	gata3_vs_all_other_cells	gpx1a	gpx1a
atp6v1e1b	3.48991e-144	-0.906077	0.476	0.75	6.76728e-140	gata3	ENSDARG00000030694	atp6v1e1b	https://zfin.org/ZDB-GENE-020419-11	ATPase, H+ transporting, lysosomal, V1 subunit E1b [Source:ZFIN;Acc:ZDB-GENE-020419-11]	-0.273727	gata3_vs_all_other_cells	atp6v1e1b	atp6v1e1b
atp6v1g1	1.45216e-181	-0.908189	0.607	0.838	2.81588e-177	gata3	ENSDARG00000022315	atp6v1g1	https://zfin.org/ZDB-GENE-030131-6965	ATPase, H+ transporting, lysosomal, V1 subunit G1 [Source:ZFIN;Acc:ZDB-GENE-030131-6965]	-0.39931	gata3_vs_all_other_cells	atp6v1g1	atp6v1g1
rnaset2	3.21921e-47	-0.912999	0.341	0.527	6.24237e-43	gata3	ENSDARG00000036282	rnaset2	https://zfin.org/ZDB-GENE-030131-2513	ribonuclease T2 [Source:ZFIN;Acc:ZDB-GENE-030131-2513]	-0.201451	gata3_vs_all_other_cells	rnaset2	rnaset2
ctsd	2.38197e-61	-0.918077	0.569	0.72	4.61887e-57	gata3	ENSDARG00000057698	ctsd	https://zfin.org/ZDB-GENE-010131-8	cathepsin D [Source:ZFIN;Acc:ZDB-GENE-010131-8]	-0.41283	gata3_vs_all_other_cells	ctsd	ctsd
FO704661.1	2.17896e-51	-0.920313	0.14	0.365	4.22523e-47	gata3	ENSDARG00000102758	FO704661.1	https://zfin.org/	gamma-glutamyl hydrolase precursor [Source:RefSeq peptide;Acc:NP_001243151]	-0.0494195	gata3_vs_all_other_cells	FO704661.1	FO704661.1
slc35f6	6.45617e-100	-0.923223	0.202	0.534	1.25192e-95	gata3	ENSDARG00000016745	slc35f6	https://zfin.org/ZDB-GENE-040718-297	solute carrier family 35, member F6 [Source:ZFIN;Acc:ZDB-GENE-040718-297]	-0.0705453	gata3_vs_all_other_cells	slc35f6	slc35f6
ccl35.1	9.42154e-35	-0.925965	0.353	0.527	1.82693e-30	gata3	ENSDARG00000103466	ccl35.1	https://zfin.org/ZDB-GENE-081022-33	chemokine (C-C motif) ligand 35, duplicate 1 [Source:ZFIN;Acc:ZDB-GENE-081022-33]	-0.218944	gata3_vs_all_other_cells	ccl35.1	ccl35.1
c1qb	3.38244e-120	-0.945069	0.259	0.611	6.55889e-116	gata3	ENSDARG00000044612	c1qb	https://zfin.org/ZDB-GENE-040801-223	complement component 1, q subcomponent, B chain [Source:ZFIN;Acc:ZDB-GENE-040801-223]	-0.103758	gata3_vs_all_other_cells	c1qb	c1qb
ms4a17a.10	8.25402e-133	-0.952343	0.19	0.581	1.60054e-128	gata3	ENSDARG00000095695	ms4a17a.10	https://zfin.org/ZDB-GENE-080829-3	membrane-spanning 4-domains, subfamily A, member 17A.10 [Source:ZFIN;Acc:ZDB-GENE-080829-3]	-0.0591731	gata3_vs_all_other_cells	ms4a17a.10	ms4a17a.10
ms4a17a.10	8.25402e-133	-0.952343	0.19	0.581	1.60054e-128	gata3	ENSDARG00000095695	ms4a17a.10	https://zfin.org/ZDB-GENE-080829-3	membrane-spanning 4-domains, subfamily A, member 17A.10 [Source:ZFIN;Acc:ZDB-GENE-080829-3]	-0.0591731	gata3_vs_all_other_cells	ms4a17a.10	ms4a17a.10
si:ch73-343g19.4	3.19503e-11	-0.957829	0.054	0.12	6.19549e-07	gata3	ENSDARG00000104398	si:ch73-343g19.4	https://zfin.org/ZDB-GENE-100922-108	si:ch73-343g19.4 [Source:ZFIN;Acc:ZDB-GENE-100922-108]	-0.0232752	gata3_vs_all_other_cells	si:ch73-343g19.4	si:ch73-343g19.4
thy1	4.97577e-35	-0.958054	0.121	0.291	9.64851e-31	gata3	ENSDARG00000035018	thy1	https://zfin.org/ZDB-GENE-030131-8561	Thy-1 cell surface antigen [Source:ZFIN;Acc:ZDB-GENE-030131-8561]	-0.0482023	gata3_vs_all_other_cells	thy1	thy1
sdc4	3.38989e-106	-0.958104	0.18	0.528	6.57334e-102	gata3	ENSDARG00000059906	sdc4	https://zfin.org/ZDB-GENE-061111-1	syndecan 4 [Source:ZFIN;Acc:ZDB-GENE-061111-1]	-0.0587928	gata3_vs_all_other_cells	sdc4	sdc4
suclg1	1.04791e-137	-0.967773	0.505	0.759	2.032e-133	gata3	ENSDARG00000052712	suclg1	https://zfin.org/ZDB-GENE-040912-101	succinate-CoA ligase, alpha subunit [Source:ZFIN;Acc:ZDB-GENE-040912-101]	-0.325173	gata3_vs_all_other_cells	suclg1	suclg1
cxcl19	1.1503e-10	-0.977063	0.12	0.196	2.23054e-06	gata3	ENSDARG00000102776	cxcl19	https://zfin.org/ZDB-GENE-140708-2	chemokine (C-X-C motif) ligand 19 [Source:ZFIN;Acc:ZDB-GENE-140708-2]	-0.0717842	gata3_vs_all_other_cells	cxcl19	cxcl19
cst14b.1	4.42029e-109	-0.98499	0.192	0.539	8.57138e-105	gata3	ENSDARG00000045980	cst14b.1	https://zfin.org/ZDB-GENE-061013-189	cystatin 14b, tandem duplicate 1 [Source:ZFIN;Acc:ZDB-GENE-061013-189]	-0.0673668	gata3_vs_all_other_cells	cst14b.1
id1	2.70646e-92	-0.985593	0.189	0.508	5.24809e-88	gata3	ENSDARG00000040764	id1	https://zfin.org/ZDB-GENE-990415-96	inhibitor of DNA binding 1 [Source:ZFIN;Acc:ZDB-GENE-990415-96]	-0.0693039	gata3_vs_all_other_cells	id1	id1
CABZ01068358.1	7.70883e-104	-0.99231	0.143	0.492	1.49482e-99	gata3	ENSDARG00000106669	CABZ01068358.1	https://zfin.org/		-0.0412434	gata3_vs_all_other_cells	CABZ01068358.1	CABZ01068358.1
CR855311.1	2.88992e-62	-1.00104	0.161	0.41	5.60385e-58	gata3	ENSDARG00000090352	CR855311.1	https://zfin.org/		-0.0632877	gata3_vs_all_other_cells	CR855311.1	CR855311.1
rnaseka	8.01508e-155	-1.00883	0.457	0.77	1.5542e-150	gata3	ENSDARG00000069461	rnaseka	https://zfin.org/ZDB-GENE-060825-301	ribonuclease, RNase K a [Source:ZFIN;Acc:ZDB-GENE-060825-301]	-0.273626	gata3_vs_all_other_cells	rnaseka	rnaseka
dpp7	4.62461e-144	-1.01124	0.324	0.688	8.96758e-140	gata3	ENSDARG00000027750	dpp7	https://zfin.org/ZDB-GENE-050306-16	dipeptidyl-peptidase 7 [Source:ZFIN;Acc:ZDB-GENE-050306-16]	-0.154296	gata3_vs_all_other_cells	dpp7	dpp7
si:ch211-9d9.1	1.23365e-11	-1.0246	0.198	0.277	2.39218e-07	gata3	ENSDARG00000099839	si:ch211-9d9.1	https://zfin.org/ZDB-GENE-030131-2657	si:ch211-9d9.1 [Source:ZFIN;Acc:ZDB-GENE-030131-2657]	-0.145012	gata3_vs_all_other_cells	si:ch211-9d9.1	si:ch211-9d9.1
spi1a	1.58101e-211	-1.02711	0.241	0.727	3.06574e-207	gata3	ENSDARG00000067797	spi1a	https://zfin.org/ZDB-GENE-060825-351	Spi-1 proto-oncogene a [Source:ZFIN;Acc:ZDB-GENE-060825-351]	-0.0820573	gata3_vs_all_other_cells	spi1a	spi1a
acp5a	1.75681e-97	-1.03051	0.168	0.493	3.40662e-93	gata3	ENSDARG00000019763	acp5a	https://zfin.org/ZDB-GENE-040426-2864	acid phosphatase 5a, tartrate resistant [Source:ZFIN;Acc:ZDB-GENE-040426-2864]	-0.058996	gata3_vs_all_other_cells	acp5a	acp5a
ccl34a.4	2.80688e-27	-1.03155	0.307	0.451	5.44283e-23	gata3	ENSDARG00000090873	ccl34a.4	https://zfin.org/ZDB-GENE-070912-32	chemokine (C-C motif) ligand 34a, duplicate 4 [Source:ZFIN;Acc:ZDB-GENE-070912-32]	-0.215572	gata3_vs_all_other_cells	ccl34a.4	ccl34a.4
ctsk	8.96118e-85	-1.03506	0.184	0.491	1.73766e-80	gata3	ENSDARG00000040251	ctsk	https://zfin.org/ZDB-GENE-001205-4	cathepsin K [Source:ZFIN;Acc:ZDB-GENE-001205-4]	-0.0713709	gata3_vs_all_other_cells	ctsk	ctsk
lgmn	7.76432e-74	-1.0365	0.196	0.476	1.50558e-69	gata3	ENSDARG00000039150	lgmn	https://zfin.org/ZDB-GENE-021030-1	legumain [Source:ZFIN;Acc:ZDB-GENE-021030-1]	-0.0836516	gata3_vs_all_other_cells	lgmn	lgmn
asah1b	4.01569e-154	-1.03875	0.291	0.688	7.78682e-150	gata3	ENSDARG00000034817	asah1b	https://zfin.org/ZDB-GENE-040426-1512	N-acylsphingosine amidohydrolase (acid ceramidase) 1b [Source:ZFIN;Acc:ZDB-GENE-040426-1512]	-0.127853	gata3_vs_all_other_cells	asah1b	asah1b
BX649485.2	1.19076e-76	-1.0449	0.513	0.717	2.30901e-72	gata3	ENSDARG00000095801	BX649485.2	https://zfin.org/		-0.383521	gata3_vs_all_other_cells	BX649485.2	BX649485.2
clic2	2.1294e-158	-1.05142	0.23	0.662	4.12911e-154	gata3	ENSDARG00000010625	clic2	https://zfin.org/ZDB-GENE-040718-299	chloride intracellular channel 2 [Source:ZFIN;Acc:ZDB-GENE-040718-299]	-0.0840186	gata3_vs_all_other_cells	clic2	clic2
si:ch211-195b11.3	8.09445e-16	-1.05305	0.174	0.274	1.56959e-11	gata3	ENSDARG00000100582	si:ch211-195b11.3	https://zfin.org/ZDB-GENE-141222-6	si:ch211-195b11.3 [Source:ZFIN;Acc:ZDB-GENE-141222-6]	-0.116358	gata3_vs_all_other_cells	si:ch211-195b11.3	si:ch211-195b11.3
cldnh	1.18401e-13	-1.09262	0.049	0.125	2.29591e-09	gata3	ENSDARG00000069503	cldnh	https://zfin.org/ZDB-GENE-010328-8	claudin h [Source:ZFIN;Acc:ZDB-GENE-010328-8]	-0.0209871	gata3_vs_all_other_cells	cldnh	cldnh
aif1l	6.99913e-103	-1.09582	0.195	0.528	1.3572e-98	gata3	ENSDARG00000009336	aif1l	https://zfin.org/ZDB-GENE-030131-9646	allograft inflammatory factor 1-like [Source:ZFIN;Acc:ZDB-GENE-030131-9646]	-0.0789174	gata3_vs_all_other_cells	aif1l	aif1l
gm2a	8.65144e-203	-1.09957	0.419	0.799	1.6776e-198	gata3	ENSDARG00000088439	gm2a	https://zfin.org/ZDB-GENE-050417-373	GM2 ganglioside activator [Source:ZFIN;Acc:ZDB-GENE-050417-373]	-0.241603	gata3_vs_all_other_cells	gm2a	gm2a
fabp11a	1.4452e-69	-1.10297	0.269	0.529	2.80239e-65	gata3	ENSDARG00000017299	fabp11a	https://zfin.org/ZDB-GENE-040912-132	fatty acid binding protein 11a [Source:ZFIN;Acc:ZDB-GENE-040912-132]	-0.150873	gata3_vs_all_other_cells	fabp11a	fabp11a
sepp1a	7.46202e-117	-1.10308	0.237	0.595	1.44696e-112	gata3	ENSDARG00000093549	sepp1a	https://zfin.org/ZDB-GENE-030311-1	selenoprotein P, plasma, 1a [Source:ZFIN;Acc:ZDB-GENE-030311-1]	-0.104133	gata3_vs_all_other_cells	sepp1a	selenop
krt8	4.84497e-136	-1.10442	0.252	0.636	9.39488e-132	gata3	ENSDARG00000058358	krt8	https://zfin.org/ZDB-GENE-030411-5	keratin 8 [Source:ZFIN;Acc:ZDB-GENE-030411-5]	-0.110275	gata3_vs_all_other_cells	krt8	krt8
ctss2.1	3.82002e-102	-1.10477	0.639	0.82	7.4074e-98	gata3	ENSDARG00000074656	ctss2.1	https://zfin.org/ZDB-GENE-050522-559	cathepsin S, ortholog2, tandem duplicate 1 [Source:ZFIN;Acc:ZDB-GENE-050522-559]	-0.550123	gata3_vs_all_other_cells	ctss2.1	ctss2.1
scpep1	1.37129e-186	-1.10581	0.356	0.765	2.65908e-182	gata3	ENSDARG00000040072	scpep1	https://zfin.org/ZDB-GENE-040426-890	serine carboxypeptidase 1 [Source:ZFIN;Acc:ZDB-GENE-040426-890]	-0.183198	gata3_vs_all_other_cells	scpep1	scpep1
si:ch211-212k18.7	5.42675e-183	-1.1111	0.465	0.81	1.0523e-178	gata3	ENSDARG00000055504	si:ch211-212k18.7	https://zfin.org/ZDB-GENE-030131-1312	si:ch211-212k18.7 [Source:ZFIN;Acc:ZDB-GENE-030131-1312]	-0.296603	gata3_vs_all_other_cells	si:ch211-212k18.7	si:ch211-212k18.7
npc2	2.7642e-155	-1.11626	0.598	0.843	5.36006e-151	gata3	ENSDARG00000090912	npc2	https://zfin.org/ZDB-GENE-021206-13	Niemann-Pick disease, type C2 [Source:ZFIN;Acc:ZDB-GENE-021206-13]	-0.473522	gata3_vs_all_other_cells	npc2	npc2
slc3a2a	1.83419e-153	-1.12717	0.313	0.701	3.55668e-149	gata3	ENSDARG00000036427	slc3a2a	https://zfin.org/ZDB-GENE-000831-3	solute carrier family 3 (amino acid transporter heavy chain), member 2a [Source:ZFIN;Acc:ZDB-GENE-000831-3]	-0.157529	gata3_vs_all_other_cells	slc3a2a	slc3a2a
lect2l	6.44054e-71	-1.15719	0.296	0.548	1.24889e-66	gata3	ENSDARG00000033227	lect2l	https://zfin.org/ZDB-GENE-070127-4	leukocyte cell-derived chemotaxin 2 like [Source:ZFIN;Acc:ZDB-GENE-070127-4]	-0.185016	gata3_vs_all_other_cells	lect2l	lect2l
c1qc	1.77819e-161	-1.16342	0.242	0.666	3.44809e-157	gata3	ENSDARG00000095627	c1qc	https://zfin.org/ZDB-GENE-041010-51	complement component 1, q subcomponent, C chain [Source:ZFIN;Acc:ZDB-GENE-041010-51]	-0.102304	gata3_vs_all_other_cells	c1qc	c1qc
ctsh	5.99431e-151	-1.17001	0.248	0.654	1.16236e-146	gata3	ENSDARG00000041108	ctsh	https://zfin.org/ZDB-GENE-030131-3539	cathepsin H [Source:ZFIN;Acc:ZDB-GENE-030131-3539]	-0.110031	gata3_vs_all_other_cells	ctsh	ctsh
BX649485.4	6.87786e-51	-1.17367	0.459	0.619	1.33369e-46	gata3	ENSDARG00000095820	BX649485.4	https://zfin.org/		-0.399468	gata3_vs_all_other_cells	BX649485.4	BX649485.4
psap	1.06896e-177	-1.17527	0.504	0.816	2.07281e-173	gata3	ENSDARG00000013968	psap	https://zfin.org/ZDB-GENE-020108-1	prosaposin [Source:ZFIN;Acc:ZDB-GENE-020108-1]	-0.365855	gata3_vs_all_other_cells	psap	psap
mpeg1.1	8.27387e-161	-1.17683	0.275	0.681	1.60439e-156	gata3	ENSDARG00000055290	mpeg1.1	https://zfin.org/ZDB-GENE-030131-7347	macrophage expressed 1, tandem duplicate 1 [Source:ZFIN;Acc:ZDB-GENE-030131-7347]	-0.130687	gata3_vs_all_other_cells	mpeg1.1	mpeg1.1
si:dkey-27i16.2	1.08554e-185	-1.20196	0.356	0.755	2.10497e-181	gata3	ENSDARG00000098293	si:dkey-27i16.2	https://zfin.org/ZDB-GENE-030131-9667	si:dkey-27i16.2 [Source:ZFIN;Acc:ZDB-GENE-030131-9667]	-0.201764	gata3_vs_all_other_cells	si:dkey-27i16.2	si:dkey-27i16.2
tspan36	1.91347e-199	-1.22198	0.463	0.813	3.71042e-195	gata3	ENSDARG00000024540	tspan36	https://zfin.org/ZDB-GENE-040718-248	tetraspanin 36 [Source:ZFIN;Acc:ZDB-GENE-040718-248]	-0.322207	gata3_vs_all_other_cells	tspan36	tspan36
marco	1.08047e-124	-1.23328	0.195	0.572	2.09515e-120	gata3	ENSDARG00000059294	marco	https://zfin.org/ZDB-GENE-120514-2	macrophage receptor with collagenous structure [Source:ZFIN;Acc:ZDB-GENE-120514-2]	-0.0819852	gata3_vs_all_other_cells	marco	marco
FTL	3.46399e-183	-1.24657	0.935	0.976	6.71702e-179	gata3	ENSDARG00000031776	FTL	https://zfin.org/ZDB-GENE-040718-72	zgc:92066 [Source:ZFIN;Acc:ZDB-GENE-040718-72]	-1.11658	gata3_vs_all_other_cells	FTL	fthl27
tmsb1	2.00869e-199	-1.25393	0.633	0.861	3.89505e-195	gata3	ENSDARG00000104181	tmsb1	https://zfin.org/ZDB-GENE-030131-8575	thymosin beta 1 [Source:ZFIN;Acc:ZDB-GENE-030131-8575]	-0.583549	gata3_vs_all_other_cells	tmsb1	tmsb1
TCIM	8.20643e-167	-1.25765	0.399	0.765	1.59131e-162	gata3	ENSDARG00000079497	TCIM	https://zfin.org/ZDB-GENE-050320-36	zgc:110340 [Source:ZFIN;Acc:ZDB-GENE-050320-36]	-0.261724	gata3_vs_all_other_cells	TCIM	tcima
apoeb	1.24793e-19	-1.27209	0.168	0.289	2.41986e-15	gata3	ENSDARG00000040295	apoeb	https://zfin.org/ZDB-GENE-980526-368	apolipoprotein Eb [Source:ZFIN;Acc:ZDB-GENE-980526-368]	-0.124233	gata3_vs_all_other_cells	apoeb	apoeb
AL928650.1	4.47825e-55	-1.2789	0.18	0.414	8.68377e-51	gata3	ENSDARG00000079332	AL928650.1	https://zfin.org/		-0.100088	gata3_vs_all_other_cells	AL928650.1	AL928650.1
anxa3b	1.73969e-137	-1.28387	0.211	0.608	3.37344e-133	gata3	ENSDARG00000044254	anxa3b	https://zfin.org/ZDB-GENE-041114-128	annexin A3b [Source:ZFIN;Acc:ZDB-GENE-041114-128]	-0.0940115	gata3_vs_all_other_cells	anxa3b	anxa3b
ctsla	4.92584e-143	-1.29717	0.29	0.676	9.55169e-139	gata3	ENSDARG00000007836	ctsla	https://zfin.org/ZDB-GENE-030131-106	cathepsin La [Source:ZFIN;Acc:ZDB-GENE-030131-106]	-0.161379	gata3_vs_all_other_cells	ctsla	ctsla
lyz	7.14432e-07	-1.29972	0.179	0.238	0.0138535	gata3	ENSDARG00000057789	lyz	https://zfin.org/ZDB-GENE-020515-2	lysozyme [Source:ZFIN;Acc:ZDB-GENE-020515-2]	-0.174977	gata3_vs_all_other_cells	lyz	lyz
havcr1	1.73736e-177	-1.32383	0.338	0.734	3.36891e-173	gata3	ENSDARG00000040178	havcr1	https://zfin.org/ZDB-GENE-040718-131	hepatitis A virus cellular receptor 1 [Source:ZFIN;Acc:ZDB-GENE-040718-131]	-0.206049	gata3_vs_all_other_cells	havcr1	havcr1
apoc1	4.14108e-21	-1.35262	0.523	0.619	8.02996e-17	gata3	ENSDARG00000092170	apoc1	https://zfin.org/ZDB-GENE-030131-1074	apolipoprotein C-I [Source:ZFIN;Acc:ZDB-GENE-030131-1074]	-0.597706	gata3_vs_all_other_cells	apoc1	apoc1
ctsz	3.81825e-139	-1.35371	0.334	0.695	7.40397e-135	gata3	ENSDARG00000043081	ctsz	https://zfin.org/ZDB-GENE-041010-139	cathepsin Z [Source:ZFIN;Acc:ZDB-GENE-041010-139]	-0.217287	gata3_vs_all_other_cells	ctsz	ctsz
lgals2a	1.87238e-232	-1.35755	0.566	0.861	3.63074e-228	gata3	ENSDARG00000054942	lgals2a	https://zfin.org/ZDB-GENE-050318-2	lectin, galactoside-binding, soluble, 2a [Source:ZFIN;Acc:ZDB-GENE-050318-2]	-0.505111	gata3_vs_all_other_cells	lgals2a	lgals2a
si:dkey-5n18.1	1.11771e-186	-1.36149	0.512	0.817	2.16735e-182	gata3	ENSDARG00000043436	si:dkey-5n18.1	https://zfin.org/ZDB-GENE-041014-144	si:dkey-5n18.1 [Source:ZFIN;Acc:ZDB-GENE-041014-144]	-0.43685	gata3_vs_all_other_cells	si:dkey-5n18.1	si:dkey-5n18.1
atp6v0ca	6.66379e-242	-1.37044	0.484	0.85	1.29218e-237	gata3	ENSDARG00000057853	atp6v0ca	https://zfin.org/ZDB-GENE-020419-23	ATPase, H+ transporting, lysosomal, V0 subunit ca [Source:ZFIN;Acc:ZDB-GENE-020419-23]	-0.377687	gata3_vs_all_other_cells	atp6v0ca	atp6v0ca
marcksl1a	1.21351e-294	-1.37529	0.413	0.884	2.35311e-290	gata3	ENSDARG00000039034	marcksl1a	https://zfin.org/ZDB-GENE-040426-2146	MARCKS-like 1a [Source:ZFIN;Acc:ZDB-GENE-040426-2146]	-0.265364	gata3_vs_all_other_cells	marcksl1a	marcksl1a
lgals3bpb	7.24381e-110	-1.38448	0.239	0.581	1.40465e-105	gata3	ENSDARG00000040528	lgals3bpb	https://zfin.org/ZDB-GENE-040426-2262	lectin, galactoside-binding, soluble, 3 binding protein b [Source:ZFIN;Acc:ZDB-GENE-040426-2262]	-0.136115	gata3_vs_all_other_cells	lgals3bpb	lgals3bpb
icn	2.60282e-26	-1.38472	0.703	0.752	5.04712e-22	gata3	ENSDARG00000009978	icn	https://zfin.org/ZDB-GENE-030131-8599	ictacalcin [Source:ZFIN;Acc:ZDB-GENE-030131-8599]	-0.91003	gata3_vs_all_other_cells	icn	icn
ctsba	8.25177e-180	-1.39943	0.421	0.779	1.6001e-175	gata3	ENSDARG00000055120	ctsba	https://zfin.org/ZDB-GENE-040426-2650	cathepsin Ba [Source:ZFIN;Acc:ZDB-GENE-040426-2650]	-0.318404	gata3_vs_all_other_cells	ctsba	ctsba
ctss2.2	7.80465e-261	-1.40413	0.362	0.841	1.5134e-256	gata3	ENSDARG00000013771	ctss2.2	https://zfin.org/ZDB-GENE-050626-55	cathepsin S, ortholog 2, tandem duplicate 2 [Source:ZFIN;Acc:ZDB-GENE-050626-55]	-0.218791	gata3_vs_all_other_cells	ctss2.2	ctss2.2
ccl34b.1	1.01173e-101	-1.412	0.857	0.943	1.96184e-97	gata3	ENSDARG00000093608	ccl34b.1	https://zfin.org/ZDB-GENE-091204-276	chemokine (C-C motif) ligand 34b, duplicate 1 [Source:ZFIN;Acc:ZDB-GENE-091204-276]	-1.09973	gata3_vs_all_other_cells	ccl34b.1	ccl34b.1
grn1	1.52266e-76	-1.49982	0.681	0.788	2.95259e-72	gata3	ENSDARG00000089362	grn1	https://zfin.org/ZDB-GENE-060103-1	granulin 1 [Source:ZFIN;Acc:ZDB-GENE-060103-1]	-0.882687	gata3_vs_all_other_cells	grn1	grn1
mfap4	5.13099e-176	-1.5294	0.371	0.736	9.94951e-172	gata3	ENSDARG00000090783	mfap4	https://zfin.org/ZDB-GENE-040426-2246	microfibrillar-associated protein 4 [Source:ZFIN;Acc:ZDB-GENE-040426-2246]	-0.286016	gata3_vs_all_other_cells	mfap4	mfap4
grn2	5.05756e-10	-1.54083	0.863	0.858	9.80711e-06	gata3	ENSDARG00000088641	grn2	https://zfin.org/ZDB-GENE-050522-264	granulin 2 [Source:ZFIN;Acc:ZDB-GENE-050522-264]	-1.33749	gata3_vs_all_other_cells	grn2	grn2
lygl1	1.63902e-271	-1.58626	0.657	0.913	3.17823e-267	gata3	ENSDARG00000056874	lygl1	https://zfin.org/ZDB-GENE-040718-461	lysozyme g-like 1 [Source:ZFIN;Acc:ZDB-GENE-040718-461]	-0.749952	gata3_vs_all_other_cells	lygl1	lygl1
ctsl.1	1.06221e-90	-1.70454	0.35	0.627	2.05973e-86	gata3	ENSDARG00000003902	ctsl.1	https://zfin.org/ZDB-GENE-040718-61	cathepsin L.1 [Source:ZFIN;Acc:ZDB-GENE-040718-61]	-0.333024	gata3_vs_all_other_cells	ctsl.1	ctsl.1
MFAP4*2	5.13597e-160	-1.70919	0.553	0.809	9.95916e-156	gata3	ENSDARG00000089667	MFAP4	https://zfin.org/ZDB-GENE-110408-14	microfibril associated protein 4 [Source:HGNC Symbol;Acc:HGNC:7035]	-0.64609	gata3_vs_all_other_cells	MFAP4*2	MFAP4*4
MFAP4*2	5.13597e-160	-1.70919	0.553	0.809	9.95916e-156	gata3	ENSDARG00000089667	MFAP4	https://zfin.org/ZDB-GENE-110408-14	microfibril associated protein 4 [Source:HGNC Symbol;Acc:HGNC:7035]	-0.64609	gata3_vs_all_other_cells	MFAP4*2	MFAP4*4

## Sheet: rbp4
Gene.name.uniq	p_val	avg_logFC	pct.1	pct.2	p_val_adj	cluster	Gene.stable.ID	Gene.name	ZFIN.ID	Gene.description	pete_score	ident	Ens91.Gene.name.uniq	Ens102.Gene.name.uniq
rbp4	0	3.62299	0.871	0.119	0	rbp4	ENSDARG00000101199	rbp4	https://zfin.org/ZDB-GENE-000210-19	retinol binding protein 4, plasma [Source:ZFIN;Acc:ZDB-GENE-000210-19]	23.097	rbp4_vs_all_other_cells	rbp4	rbp4
col1a1a	0	2.82029	0.664	0.031	0	rbp4	ENSDARG00000012405	col1a1a	https://zfin.org/ZDB-GENE-030131-9102	collagen, type I, alpha 1a [Source:ZFIN;Acc:ZDB-GENE-030131-9102]	40.1114	rbp4_vs_all_other_cells	col1a1a	col1a1a
zgc:153704	0	2.58076	0.533	0.016	0	rbp4	ENSDARG00000045979	zgc:153704	https://zfin.org/ZDB-GENE-060929-1114	zgc:153704 [Source:ZFIN;Acc:ZDB-GENE-060929-1114]	45.8228	rbp4_vs_all_other_cells	zgc:153704	zgc:153704
pmp22a	0	2.55638	0.857	0.019	0	rbp4	ENSDARG00000105223	pmp22a	https://zfin.org/ZDB-GENE-030131-6757	peripheral myelin protein 22a [Source:ZFIN;Acc:ZDB-GENE-030131-6757]	98.8175	rbp4_vs_all_other_cells	pmp22a	pmp22a
col1a2	0	2.55466	0.672	0.026	0	rbp4	ENSDARG00000020007	col1a2	https://zfin.org/ZDB-GENE-030131-8415	collagen, type I, alpha 2 [Source:ZFIN;Acc:ZDB-GENE-030131-8415]	44.371	rbp4_vs_all_other_cells	col1a2	col1a2
ccl25b	0	2.49422	0.302	0.013	0	rbp4	ENSDARG00000070873	ccl25b	https://zfin.org/ZDB-GENE-110222-2	chemokine (C-C motif) ligand 25b [Source:ZFIN;Acc:ZDB-GENE-110222-2]	17.4987	rbp4_vs_all_other_cells	ccl25b	ccl25b
cxcl12a	0	2.38022	0.397	0.01	0	rbp4	ENSDARG00000037116	cxcl12a	https://zfin.org/ZDB-GENE-030318-1	chemokine (C-X-C motif) ligand 12a (stromal cell-derived factor 1) [Source:ZFIN;Acc:ZDB-GENE-030318-1]	37.5145	rbp4_vs_all_other_cells	cxcl12a	cxcl12a
sparc	0	2.33874	0.783	0.032	0	rbp4	ENSDARG00000019353	sparc	https://zfin.org/ZDB-GENE-030131-9	secreted protein, acidic, cysteine-rich (osteonectin) [Source:ZFIN;Acc:ZDB-GENE-030131-9]	44.808	rbp4_vs_all_other_cells	sparc	sparc
col5a1	0	2.33219	0.692	0.035	0	rbp4	ENSDARG00000012593	col5a1	https://zfin.org/ZDB-GENE-041105-6	procollagen, type V, alpha 1 [Source:ZFIN;Acc:ZDB-GENE-041105-6]	31.9086	rbp4_vs_all_other_cells	col5a1	col5a1
col1a1b	0	2.31381	0.612	0.025	0	rbp4	ENSDARG00000035809	col1a1b	https://zfin.org/ZDB-GENE-030131-4400	collagen, type I, alpha 1b [Source:ZFIN;Acc:ZDB-GENE-030131-4400]	34.665	rbp4_vs_all_other_cells	col1a1b	col1a1b
si:ch211-251b21.1	0	2.15237	0.524	0.028	0	rbp4	ENSDARG00000007275	si:ch211-251b21.1	https://zfin.org/ZDB-GENE-060809-5	si:ch211-251b21.1 [Source:ZFIN;Acc:ZDB-GENE-060809-5]	21.1068	rbp4_vs_all_other_cells	si:ch211-251b21.1	si:ch211-251b21.1
vim	0	1.98588	0.439	0.013	0	rbp4	ENSDARG00000010008	vim	https://zfin.org/ZDB-GENE-011212-3	vimentin [Source:ZFIN;Acc:ZDB-GENE-011212-3]	29.44	rbp4_vs_all_other_cells	vim	vim
ifitm1	0	1.97952	0.367	0.092	0	rbp4	ENSDARG00000093303	ifitm1	https://zfin.org/ZDB-GENE-060526-259	interferon induced transmembrane protein 1 [Source:ZFIN;Acc:ZDB-GENE-060526-259]	2.89803	rbp4_vs_all_other_cells	ifitm1	ifitm1
hpdb	0	1.97842	0.484	0.013	0	rbp4	ENSDARG00000044935	hpdb	https://zfin.org/ZDB-GENE-040808-62	4-hydroxyphenylpyruvate dioxygenase b [Source:ZFIN;Acc:ZDB-GENE-040808-62]	35.6505	rbp4_vs_all_other_cells	hpdb	hpdb
krt18	0	1.92028	0.579	0.033	0	rbp4	ENSDARG00000018404	krt18	https://zfin.org/ZDB-GENE-030411-6	keratin 18 [Source:ZFIN;Acc:ZDB-GENE-030411-6]	19.5078	rbp4_vs_all_other_cells	krt18	krt18a.1
krt15	0	1.89614	0.334	0.039	0	rbp4	ENSDARG00000036840	krt15	https://zfin.org/ZDB-GENE-040426-2931	keratin 15 [Source:ZFIN;Acc:ZDB-GENE-040426-2931]	5.42373	rbp4_vs_all_other_cells	krt15	krt15
cebpd	0	1.76828	0.617	0.022	0	rbp4	ENSDARG00000087303	cebpd	https://zfin.org/ZDB-GENE-020111-4	CCAAT/enhancer binding protein (C/EBP), delta [Source:ZFIN;Acc:ZDB-GENE-020111-4]	30.5983	rbp4_vs_all_other_cells	cebpd	cebpd
bhmt	0	1.76302	0.567	0.028	0	rbp4	ENSDARG00000013430	bhmt	https://zfin.org/ZDB-GENE-030131-947	betaine-homocysteine methyltransferase [Source:ZFIN;Acc:ZDB-GENE-030131-947]	20.2426	rbp4_vs_all_other_cells	bhmt	bhmt
fstl1b	0	1.73211	0.604	0.013	0	rbp4	ENSDARG00000039576	fstl1b	https://zfin.org/ZDB-GENE-030131-3029	follistatin-like 1b [Source:ZFIN;Acc:ZDB-GENE-030131-3029]	48.6077	rbp4_vs_all_other_cells	fstl1b	fstl1b
plpp3	0	1.68644	0.508	0.008	0	rbp4	ENSDARG00000059933	plpp3	https://zfin.org/ZDB-GENE-060526-241	phospholipid phosphatase 3 [Source:ZFIN;Acc:ZDB-GENE-060526-241]	54.401	rbp4_vs_all_other_cells	plpp3	plpp3
si:ch211-39i22.1	0	1.68156	0.525	0.016	0	rbp4	ENSDARG00000087508	si:ch211-39i22.1	https://zfin.org/ZDB-GENE-120215-258	si:ch211-39i22.1 [Source:ZFIN;Acc:ZDB-GENE-120215-258]	28.9675	rbp4_vs_all_other_cells	si:ch211-39i22.1
rhag	0	1.67537	0.262	0.008	0	rbp4	ENSDARG00000019253	rhag	https://zfin.org/ZDB-GENE-030131-8229	Rh-associated glycoprotein [Source:ZFIN;Acc:ZDB-GENE-030131-8229]	14.3755	rbp4_vs_all_other_cells	rhag	rhag
igfbp5b	0	1.6735	0.329	0.007	0	rbp4	ENSDARG00000025348	igfbp5b	https://zfin.org/ZDB-GENE-040319-2	insulin-like growth factor binding protein 5b [Source:ZFIN;Acc:ZDB-GENE-040319-2]	25.8774	rbp4_vs_all_other_cells	igfbp5b	igfbp5b
mdka	0	1.66596	0.405	0.01	0	rbp4	ENSDARG00000036036	mdka	https://zfin.org/ZDB-GENE-990621-1	midkine a [Source:ZFIN;Acc:ZDB-GENE-990621-1]	27.3259	rbp4_vs_all_other_cells	mdka	mdka
krt94	0	1.62156	0.26	0.011	0	rbp4	ENSDARG00000044975	krt94	https://zfin.org/ZDB-GENE-061027-116	keratin 94 [Source:ZFIN;Acc:ZDB-GENE-061027-116]	9.96522	rbp4_vs_all_other_cells	krt94	krt94
krt8	0	1.57247	0.884	0.617	0	rbp4	ENSDARG00000058358	krt8	https://zfin.org/ZDB-GENE-030411-5	keratin 8 [Source:ZFIN;Acc:ZDB-GENE-030411-5]	1.99159	rbp4_vs_all_other_cells	krt8	krt8
tmem176	0	1.47063	0.553	0.008	0	rbp4	ENSDARG00000078659	tmem176	https://zfin.org/ZDB-GENE-080902-2	transmembrane protein 176 [Source:ZFIN;Acc:ZDB-GENE-080902-2]	56.2163	rbp4_vs_all_other_cells	tmem176	tmem176
rgs5a	0	1.4659	0.33	0.006	0	rbp4	ENSDARG00000002644	rgs5a	https://zfin.org/ZDB-GENE-030131-7570	regulator of G protein signaling 5a [Source:ZFIN;Acc:ZDB-GENE-030131-7570]	26.606	rbp4_vs_all_other_cells	rgs5a	rgs5a
angptl7	0	1.45853	0.196	0.005	0	rbp4	ENSDARG00000027582	angptl7	https://zfin.org/ZDB-GENE-041010-175	angiopoietin-like 7 [Source:ZFIN;Acc:ZDB-GENE-041010-175]	11.2062	rbp4_vs_all_other_cells	angptl7	angptl7
hgd	0	1.45518	0.432	0.01	0	rbp4	ENSDARG00000058005	hgd	https://zfin.org/ZDB-GENE-020802-5	homogentisate 1,2-dioxygenase [Source:ZFIN;Acc:ZDB-GENE-020802-5]	27.1571	rbp4_vs_all_other_cells	hgd	hgd
CABZ01092746.1	0	1.44404	0.449	0.008	0	rbp4	ENSDARG00000106938	CABZ01092746.1	https://zfin.org/		36.3901	rbp4_vs_all_other_cells	CABZ01092746.1
si:ch211-106h4.12	0	1.42206	0.136	0.005	0	rbp4	ENSDARG00000092920	si:ch211-106h4.12	https://zfin.org/ZDB-GENE-070705-12	si:ch211-106h4.12 [Source:ZFIN;Acc:ZDB-GENE-070705-12]	5.2605	rbp4_vs_all_other_cells	si:ch211-106h4.12	si:ch211-106h4.12
cd81a	0	1.41691	0.875	0.51	0	rbp4	ENSDARG00000036080	cd81a	https://zfin.org/ZDB-GENE-000831-5	CD81 molecule a [Source:ZFIN;Acc:ZDB-GENE-000831-5]	2.12711	rbp4_vs_all_other_cells	cd81a	cd81a
aldob	0	1.41485	0.558	0.102	0	rbp4	ENSDARG00000053684	aldob	https://zfin.org/ZDB-GENE-030131-383	aldolase b, fructose-bisphosphate [Source:ZFIN;Acc:ZDB-GENE-030131-383]	4.31895	rbp4_vs_all_other_cells	aldob	aldob
cyp2ad3	0	1.38982	0.427	0.026	0	rbp4	ENSDARG00000022650	cyp2ad3	https://zfin.org/ZDB-GENE-041001-156	cytochrome P450, family 2, subfamily AD, polypeptide 3 [Source:ZFIN;Acc:ZDB-GENE-041001-156]	9.74634	rbp4_vs_all_other_cells	cyp2ad3	cyp2ad3
ecrg4a	0	1.37965	0.212	0.016	0	rbp4	ENSDARG00000056087	ecrg4a	https://zfin.org/ZDB-GENE-050417-189	esophageal cancer related gene 4a [Source:ZFIN;Acc:ZDB-GENE-050417-189]	3.87545	rbp4_vs_all_other_cells	ecrg4a	ecrg4a
ntd5	0	1.35751	0.413	0.004	0	rbp4	ENSDARG00000040944	ntd5	https://zfin.org/ZDB-GENE-031030-7	ntl-dependent gene 5 [Source:ZFIN;Acc:ZDB-GENE-031030-7]	57.8873	rbp4_vs_all_other_cells	ntd5	ntd5
col12a1a	0	1.32299	0.361	0.007	0	rbp4	ENSDARG00000078322	col12a1a	https://zfin.org/ZDB-GENE-090728-1	collagen, type XII, alpha 1a [Source:ZFIN;Acc:ZDB-GENE-090728-1]	24.6305	rbp4_vs_all_other_cells	col12a1a	col12a1a
col6a1	0	1.30787	0.387	0.004	0	rbp4	ENSDARG00000074908	col6a1	https://zfin.org/ZDB-GENE-070501-6	collagen, type VI, alpha 1 [Source:ZFIN;Acc:ZDB-GENE-070501-6]	48.9696	rbp4_vs_all_other_cells	col6a1	col6a1
tat	0	1.2831	0.265	0.004	0	rbp4	ENSDARG00000069630	tat	https://zfin.org/ZDB-GENE-030131-1144	tyrosine aminotransferase [Source:ZFIN;Acc:ZDB-GENE-030131-1144]	22.5264	rbp4_vs_all_other_cells	tat	tat
sostdc1a	0	1.27908	0.127	0.003	0	rbp4	ENSDARG00000068892	sostdc1a	https://zfin.org/ZDB-GENE-050417-64	sclerostin domain containing 1a [Source:ZFIN;Acc:ZDB-GENE-050417-64]	6.87675	rbp4_vs_all_other_cells	sostdc1a	sostdc1a
tpm4a	0	1.26862	0.479	0.061	0	rbp4	ENSDARG00000023963	tpm4a	https://zfin.org/ZDB-GENE-040426-2185	tropomyosin 4a [Source:ZFIN;Acc:ZDB-GENE-040426-2185]	4.7717	rbp4_vs_all_other_cells	tpm4a	tpm4a
ptgdsb.2	0	1.26139	0.239	0.007	0	rbp4	ENSDARG00000071626	ptgdsb.2	https://zfin.org/ZDB-GENE-030911-3	prostaglandin D2 synthase b, tandem duplicate 2 [Source:ZFIN;Acc:ZDB-GENE-030911-3]	10.2931	rbp4_vs_all_other_cells	ptgdsb.2	ptgdsb.2
si:ch211-286o17.1	0	1.25531	0.407	0.004	0	rbp4	ENSDARG00000100446	si:ch211-286o17.1	https://zfin.org/ZDB-GENE-141216-411	si:ch211-286o17.1 [Source:ZFIN;Acc:ZDB-GENE-141216-411]	51.9852	rbp4_vs_all_other_cells	si:ch211-286o17.1	si:ch211-286o17.1
aoc2	0	1.24449	0.409	0.094	0	rbp4	ENSDARG00000014646	aoc2	https://zfin.org/ZDB-GENE-050320-133	amine oxidase, copper containing 2 [Source:ZFIN;Acc:ZDB-GENE-050320-133]	2.21467	rbp4_vs_all_other_cells	aoc2	aoc2
col6a2	0	1.22324	0.355	0.004	0	rbp4	ENSDARG00000061436	col6a2	https://zfin.org/ZDB-GENE-070501-7	collagen, type VI, alpha 2 [Source:ZFIN;Acc:ZDB-GENE-070501-7]	38.5396	rbp4_vs_all_other_cells	col6a2	col6a2
krt17*1	0	1.20229	0.38	0.158	0	rbp4	ENSDARG00000036830	krt17	https://zfin.org/ZDB-GENE-040801-181	keratin 17 [Source:ZFIN;Acc:ZDB-GENE-060503-86]	1.0988	rbp4_vs_all_other_cells	krt17*1	krt91
foxp4	0	1.1831	0.392	0.035	0	rbp4	ENSDARG00000076120	foxp4	https://zfin.org/ZDB-GENE-101207-1	forkhead box P4 [Source:ZFIN;Acc:ZDB-GENE-101207-1]	5.19429	rbp4_vs_all_other_cells	foxp4	foxp4
col4a1	0	1.1778	0.283	0.004	0	rbp4	ENSDARG00000055009	col4a1	https://zfin.org/ZDB-GENE-081105-114	collagen, type IV, alpha 1 [Source:ZFIN;Acc:ZDB-GENE-081105-114]	23.5823	rbp4_vs_all_other_cells	col4a1	col4a1
CABZ01037120.1	0	1.17059	0.35	0.007	0	rbp4	ENSDARG00000106725	CABZ01037120.1	https://zfin.org/		20.4852	rbp4_vs_all_other_cells	CABZ01037120.1
h1f0	0	1.16908	0.376	0.103	0	rbp4	ENSDARG00000038559	h1f0	https://zfin.org/ZDB-GENE-030131-337	H1 histone family, member 0 [Source:ZFIN;Acc:ZDB-GENE-030131-337]	1.60466	rbp4_vs_all_other_cells	h1f0	h1-0
col6a3	0	1.15161	0.334	0.003	0	rbp4	ENSDARG00000095915	col6a3	https://zfin.org/ZDB-GENE-070501-8	collagen, type VI, alpha 3 [Source:ZFIN;Acc:ZDB-GENE-070501-8]	42.8232	rbp4_vs_all_other_cells	col6a3	col6a3*1
thbs4b	0	1.14795	0.239	0.004	0	rbp4	ENSDARG00000020072	thbs4b	https://zfin.org/ZDB-GENE-020708-4	thrombospondin 4b [Source:ZFIN;Acc:ZDB-GENE-020708-4]	16.393	rbp4_vs_all_other_cells	thbs4b	thbs4b
mfap2	0	1.13618	0.414	0.006	0	rbp4	ENSDARG00000059367	mfap2	https://zfin.org/ZDB-GENE-030131-6710	microfibrillar-associated protein 2 [Source:ZFIN;Acc:ZDB-GENE-030131-6710]	32.4562	rbp4_vs_all_other_cells	mfap2	mfap2
ttc36	0	1.13031	0.34	0.009	0	rbp4	ENSDARG00000011693	ttc36	https://zfin.org/ZDB-GENE-041114-87	tetratricopeptide repeat domain 36 [Source:ZFIN;Acc:ZDB-GENE-041114-87]	14.5183	rbp4_vs_all_other_cells	ttc36	ttc36
twist1a	0	1.10921	0.353	0.006	0	rbp4	ENSDARG00000030402	twist1a	https://zfin.org/ZDB-GENE-000210-6	twist family bHLH transcription factor 1a [Source:ZFIN;Acc:ZDB-GENE-000210-6]	23.0362	rbp4_vs_all_other_cells	twist1a	twist1a
dcn	0	1.10347	0.357	0.005	0	rbp4	ENSDARG00000012066	dcn	https://zfin.org/ZDB-GENE-010102-1	decorin [Source:ZFIN;Acc:ZDB-GENE-010102-1]	28.1273	rbp4_vs_all_other_cells	dcn	dcn
postnb	0	1.10261	0.183	0.01	0	rbp4	ENSDARG00000104267	postnb	https://zfin.org/ZDB-GENE-030131-9120	periostin, osteoblast specific factor b [Source:ZFIN;Acc:ZDB-GENE-030131-9120]	3.69255	rbp4_vs_all_other_cells	postnb	postnb
si:dkey-261h17.1	0	1.09997	0.256	0.011	0	rbp4	ENSDARG00000095268	si:dkey-261h17.1	https://zfin.org/ZDB-GENE-030829-14	si:dkey-261h17.1 [Source:ZFIN;Acc:ZDB-GENE-030829-14]	6.55342	rbp4_vs_all_other_cells	si:dkey-261h17.1	si:dkey-261h17.1
fmoda	0	1.09341	0.308	0.003	0	rbp4	ENSDARG00000044895	fmoda	https://zfin.org/ZDB-GENE-041008-23	fibromodulin a [Source:ZFIN;Acc:ZDB-GENE-041008-23]	34.5752	rbp4_vs_all_other_cells	fmoda	fmoda
angptl4	0	1.08492	0.416	0.049	0	rbp4	ENSDARG00000035859	angptl4	https://zfin.org/ZDB-GENE-041111-222	angiopoietin-like 4 [Source:ZFIN;Acc:ZDB-GENE-041111-222]	3.83167	rbp4_vs_all_other_cells	angptl4	angptl4
asip2b	0	1.08312	0.228	0.004	0	rbp4	ENSDARG00000099781	asip2b	https://zfin.org/ZDB-GENE-150212-1	agouti signaling protein, nonagouti homolog (mouse) 2b [Source:ZFIN;Acc:ZDB-GENE-150212-1]	14.0762	rbp4_vs_all_other_cells	asip2b
col5a2a	0	1.0806	0.353	0.003	0	rbp4	ENSDARG00000031678	col5a2a	https://zfin.org/ZDB-GENE-030616-13	collagen, type V, alpha 2a [Source:ZFIN;Acc:ZDB-GENE-030616-13]	44.8842	rbp4_vs_all_other_cells	col5a2a	col5a2a
jun	0	1.06788	0.374	0.069	0	rbp4	ENSDARG00000043531	jun	https://zfin.org/ZDB-GENE-030131-7859	jun proto-oncogene [Source:ZFIN;Acc:ZDB-GENE-030131-7859]	2.1648	rbp4_vs_all_other_cells	jun	jun
col12a1b	0	1.05643	0.245	0.006	0	rbp4	ENSDARG00000019601	col12a1b	https://zfin.org/ZDB-GENE-120215-116	collagen, type XII, alpha 1b [Source:ZFIN;Acc:ZDB-GENE-120215-116]	10.5687	rbp4_vs_all_other_cells	col12a1b	col12a1b
lpl	0	1.04915	0.281	0.005	0	rbp4	ENSDARG00000087697	lpl	https://zfin.org/ZDB-GENE-990415-139	lipoprotein lipase [Source:ZFIN;Acc:ZDB-GENE-990415-139]	16.5684	rbp4_vs_all_other_cells	lpl	lpl
ahnak	0	1.04408	0.547	0.216	0	rbp4	ENSDARG00000061764	ahnak	https://zfin.org/ZDB-GENE-030131-8719	AHNAK nucleoprotein [Source:ZFIN;Acc:ZDB-GENE-030131-8719]	1.44629	rbp4_vs_all_other_cells	ahnak	ahnak
CABZ01057446.1	0	1.0389	0.295	0.003	0	rbp4	ENSDARG00000106873	CABZ01057446.1	https://zfin.org/		30.1367	rbp4_vs_all_other_cells	CABZ01057446.1	LO018188.1
col2a1b	0	1.02014	0.269	0.008	0	rbp4	ENSDARG00000011407	col2a1b	https://zfin.org/ZDB-GENE-050302-9	collagen, type II, alpha 1b [Source:ZFIN;Acc:ZDB-GENE-050302-9]	9.22734	rbp4_vs_all_other_cells	col2a1b	col2a1b
serpinh1b	0	1.0196	0.246	0.003	0	rbp4	ENSDARG00000019949	serpinh1b	https://zfin.org/ZDB-GENE-990415-93	serpin peptidase inhibitor, clade H (heat shock protein 47), member 1b [Source:ZFIN;Acc:ZDB-GENE-990415-93]	20.5674	rbp4_vs_all_other_cells	serpinh1b	serpinh1b
meis1b	0	1.01929	0.335	0.008	0	rbp4	ENSDARG00000012078	meis1b	https://zfin.org/ZDB-GENE-020122-1	Meis homeobox 1 b [Source:ZFIN;Acc:ZDB-GENE-020122-1]	14.2987	rbp4_vs_all_other_cells	meis1b	meis1b
fstl3	0	1.00359	0.211	0.002	0	rbp4	ENSDARG00000025670	fstl3	https://zfin.org/ZDB-GENE-050913-111	follistatin-like 3 (secreted glycoprotein) [Source:ZFIN;Acc:ZDB-GENE-050913-111]	22.3405	rbp4_vs_all_other_cells	fstl3	fstl3
boc	0	1.00288	0.333	0.003	0	rbp4	ENSDARG00000074335	boc	https://zfin.org/ZDB-GENE-030131-6560	BOC cell adhesion associated, oncogene regulated [Source:ZFIN;Acc:ZDB-GENE-030131-6560]	37.0696	rbp4_vs_all_other_cells	boc	boc
nid1a	0	1.00206	0.271	0.004	0	rbp4	ENSDARG00000068710	nid1a	https://zfin.org/ZDB-GENE-050302-58	nidogen 1a [Source:ZFIN;Acc:ZDB-GENE-050302-58]	18.3981	rbp4_vs_all_other_cells	nid1a	nid1a
cygb1	0	0.99483	0.224	0.004	0	rbp4	ENSDARG00000099371	cygb1	https://zfin.org/ZDB-GENE-020513-1	cytoglobin 1 [Source:ZFIN;Acc:ZDB-GENE-020513-1]	12.4792	rbp4_vs_all_other_cells	cygb1	cygb1
dap1b*1	0	0.991875	0.714	0.47	0	rbp4	ENSDARG00000036895	dap1b	https://zfin.org/ZDB-GENE-000511-4	death associated protein 1b [Source:ZFIN;Acc:ZDB-GENE-000511-4]	1.07586	rbp4_vs_all_other_cells	dap1b*1
cavin2b	0	0.985067	0.214	0.007	0	rbp4	ENSDARG00000071196	cavin2b	https://zfin.org/ZDB-GENE-040912-149	caveolae associated protein 2b [Source:ZFIN;Acc:ZDB-GENE-040912-149]	6.44459	rbp4_vs_all_other_cells	cavin2b	cavin2b
pdgfra	0	0.979819	0.305	0.003	0	rbp4	ENSDARG00000070494	pdgfra	https://zfin.org/ZDB-GENE-990415-208	platelet-derived growth factor receptor, alpha polypeptide [Source:ZFIN;Acc:ZDB-GENE-990415-208]	30.3825	rbp4_vs_all_other_cells	pdgfra	pdgfra
ogn	0	0.969914	0.128	0.005	0	rbp4	ENSDARG00000044132	ogn	https://zfin.org/ZDB-GENE-050208-650	osteoglycin [Source:ZFIN;Acc:ZDB-GENE-050208-650]	3.17822	rbp4_vs_all_other_cells	ogn	ogna
dap1b	0	0.963121	0.52	0.257	0	rbp4	ENSDARG00000086842	dap1b	https://zfin.org/ZDB-GENE-000511-4	death associated protein 1b [Source:ZFIN;Acc:ZDB-GENE-000511-4]	1.01334	rbp4_vs_all_other_cells	dap1b	dap1b
cbx7a	0	0.962834	0.299	0.069	0	rbp4	ENSDARG00000038025	cbx7a	https://zfin.org/ZDB-GENE-050417-400	chromobox homolog 7a [Source:ZFIN;Acc:ZDB-GENE-050417-400]	1.24751	rbp4_vs_all_other_cells	cbx7a	cbx7a
si:dkey-12l12.1	0	0.954351	0.243	0.004	0	rbp4	ENSDARG00000094422	si:dkey-12l12.1	https://zfin.org/ZDB-GENE-091204-232	si:dkey-12l12.1 [Source:ZFIN;Acc:ZDB-GENE-091204-232]	14.0884	rbp4_vs_all_other_cells	si:dkey-12l12.1	si:dkey-12l12.1
add3a	0	0.946208	0.326	0.069	0	rbp4	ENSDARG00000040874	add3a	https://zfin.org/ZDB-GENE-030131-2721	adducin 3 (gamma) a [Source:ZFIN;Acc:ZDB-GENE-030131-2721]	1.45738	rbp4_vs_all_other_cells	add3a	add3a
slc38a5b	0	0.945166	0.421	0.075	0	rbp4	ENSDARG00000014587	slc38a5b	https://zfin.org/ZDB-GENE-040718-395	solute carrier family 38, member 5b [Source:ZFIN;Acc:ZDB-GENE-040718-395]	2.23363	rbp4_vs_all_other_cells	slc38a5b	slc38a5b
id1	1.57851e-235	0.933293	0.66	0.496	3.06088e-231	rbp4	ENSDARG00000040764	id1	https://zfin.org/ZDB-GENE-990415-96	inhibitor of DNA binding 1 [Source:ZFIN;Acc:ZDB-GENE-990415-96]	0.819642	rbp4_vs_all_other_cells	id1	id1
sost	0	0.929044	0.173	0.003	0	rbp4	ENSDARG00000061259	sost	https://zfin.org/ZDB-GENE-110411-139	sclerostin [Source:ZFIN;Acc:ZDB-GENE-110411-139]	9.26845	rbp4_vs_all_other_cells	sost	sost
vwde	0	0.927447	0.147	0.003	0	rbp4	ENSDARG00000103443	vwde	https://zfin.org/ZDB-GENE-060929-1226	von Willebrand factor D and EGF domains [Source:ZFIN;Acc:ZDB-GENE-060929-1226]	6.6804	rbp4_vs_all_other_cells	vwde	vwde
ptgdsb.1	1.52004e-182	0.917453	0.161	0.049	2.94752e-178	rbp4	ENSDARG00000027088	ptgdsb.1	https://zfin.org/ZDB-GENE-030131-8436	prostaglandin D2 synthase b, tandem duplicate 1 [Source:ZFIN;Acc:ZDB-GENE-030131-8436]	0.485333	rbp4_vs_all_other_cells	ptgdsb.1	ptgdsb.1
gsc	0	0.913949	0.162	0.002	0	rbp4	ENSDARG00000059073	gsc	https://zfin.org/ZDB-GENE-980528-2060	goosecoid [Source:ZFIN;Acc:ZDB-GENE-980528-2060]	11.9928	rbp4_vs_all_other_cells	gsc	gsc
abi3bpb	0	0.904143	0.201	0.003	0	rbp4	ENSDARG00000071095	abi3bpb	https://zfin.org/ZDB-GENE-030131-6041	ABI family, member 3 (NESH) binding protein b [Source:ZFIN;Acc:ZDB-GENE-030131-6041]	12.1761	rbp4_vs_all_other_cells	abi3bpb	abi3bpb
wnt11r	0	0.898042	0.195	0.002	0	rbp4	ENSDARG00000014796	wnt11r	https://zfin.org/ZDB-GENE-980526-249	wingless-type MMTV integration site family, member 11, related [Source:ZFIN;Acc:ZDB-GENE-980526-249]	17.074	rbp4_vs_all_other_cells	wnt11r	wnt11
lpin1	0	0.895981	0.327	0.074	0	rbp4	ENSDARG00000020239	lpin1	https://zfin.org/ZDB-GENE-080722-2	lipin 1 [Source:ZFIN;Acc:ZDB-GENE-080722-2]	1.29468	rbp4_vs_all_other_cells	lpin1	lpin1
akap12b	0	0.891183	0.271	0.005	0	rbp4	ENSDARG00000055678	akap12b	https://zfin.org/ZDB-GENE-030131-9753	A kinase (PRKA) anchor protein 12b [Source:ZFIN;Acc:ZDB-GENE-030131-9753]	13.0899	rbp4_vs_all_other_cells	akap12b	akap12b
mab21l2	0	0.888958	0.241	0.003	0	rbp4	ENSDARG00000015266	mab21l2	https://zfin.org/ZDB-GENE-011101-3	mab-21-like 2 [Source:ZFIN;Acc:ZDB-GENE-011101-3]	17.2105	rbp4_vs_all_other_cells	mab21l2	mab21l2
cyr61	0	0.882537	0.178	0.004	0	rbp4	ENSDARG00000023062	cyr61	https://zfin.org/ZDB-GENE-040426-3	cysteine-rich, angiogenic inducer, 61 [Source:ZFIN;Acc:ZDB-GENE-040426-3]	6.99057	rbp4_vs_all_other_cells	cyr61	ccn1
cldn11a	0	0.88182	0.2	0.002	0	rbp4	ENSDARG00000020031	cldn11a	https://zfin.org/ZDB-GENE-040718-369	claudin 11a [Source:ZFIN;Acc:ZDB-GENE-040718-369]	17.6364	rbp4_vs_all_other_cells	cldn11a	cldn11a
fn1a	0	0.880685	0.248	0.02	0	rbp4	ENSDARG00000019815	fn1a	https://zfin.org/ZDB-GENE-000426-1	fibronectin 1a [Source:ZFIN;Acc:ZDB-GENE-000426-1]	2.70828	rbp4_vs_all_other_cells	fn1a	fn1a
qdpra	0	0.874347	0.221	0.022	0	rbp4	ENSDARG00000040190	qdpra	https://zfin.org/ZDB-GENE-070705-197	quinoid dihydropteridine reductase a [Source:ZFIN;Acc:ZDB-GENE-070705-197]	1.94109	rbp4_vs_all_other_cells	qdpra	qdpra
si:ch1073-291c23.2	0	0.861942	0.321	0.01	0	rbp4	ENSDARG00000074869	si:ch1073-291c23.2	https://zfin.org/ZDB-GENE-081107-2	si:ch1073-291c23.2 [Source:ZFIN;Acc:ZDB-GENE-081107-2]	8.88154	rbp4_vs_all_other_cells	si:ch1073-291c23.2	si:ch1073-291c23.2
fstb	0	0.854223	0.212	0.002	0	rbp4	ENSDARG00000057992	fstb	https://zfin.org/ZDB-GENE-031118-139	follistatin b [Source:ZFIN;Acc:ZDB-GENE-031118-139]	19.1961	rbp4_vs_all_other_cells	fstb	fstb
eif4ebp3l	1.23667e-285	0.85173	0.543	0.334	2.39802e-281	rbp4	ENSDARG00000041607	eif4ebp3l	https://zfin.org/ZDB-GENE-030826-26	eukaryotic translation initiation factor 4E binding protein 3, like [Source:ZFIN;Acc:ZDB-GENE-030826-26]	0.751892	rbp4_vs_all_other_cells	eif4ebp3l	eif4ebp3l
zcchc24	0	0.847695	0.27	0.006	0	rbp4	ENSDARG00000078026	zcchc24	https://zfin.org/ZDB-GENE-030131-3573	zinc finger, CCHC domain containing 24 [Source:ZFIN;Acc:ZDB-GENE-030131-3573]	10.2995	rbp4_vs_all_other_cells	zcchc24	zcchc24
fn1b	0	0.839731	0.146	0.006	0	rbp4	ENSDARG00000006526	fn1b	https://zfin.org/ZDB-GENE-030131-6545	fibronectin 1b [Source:ZFIN;Acc:ZDB-GENE-030131-6545]	2.98328	rbp4_vs_all_other_cells	fn1b	fn1b
sfrp2	0	0.837375	0.182	0.001	0	rbp4	ENSDARG00000070050	sfrp2	https://zfin.org/ZDB-GENE-061013-293	secreted frizzled-related protein 2 [Source:ZFIN;Acc:ZDB-GENE-061013-293]	27.7372	rbp4_vs_all_other_cells	sfrp2	sfrp2
osr1	0	0.825349	0.192	0.003	0	rbp4	ENSDARG00000014091	osr1	https://zfin.org/ZDB-GENE-070321-1	odd-skipped related transciption factor 1 [Source:ZFIN;Acc:ZDB-GENE-070321-1]	10.1419	rbp4_vs_all_other_cells	osr1	osr1
emilin2a	0	0.824539	0.204	0.006	0	rbp4	ENSDARG00000061196	emilin2a	https://zfin.org/ZDB-GENE-060503-247	elastin microfibril interfacer 2a [Source:ZFIN;Acc:ZDB-GENE-060503-247]	5.719	rbp4_vs_all_other_cells	emilin2a	emilin2a
s100v2	0	0.823181	0.293	0.011	0	rbp4	ENSDARG00000070702	s100v2	https://zfin.org/ZDB-GENE-030131-8909	S100 calcium binding protein V2 [Source:ZFIN;Acc:ZDB-GENE-030131-8909]	6.42448	rbp4_vs_all_other_cells	s100v2	s100v2
ackr3b	0	0.816762	0.223	0.007	0	rbp4	ENSDARG00000058179	ackr3b	https://zfin.org/ZDB-GENE-031116-61	atypical chemokine receptor 3b [Source:ZFIN;Acc:ZDB-GENE-031116-61]	5.80239	rbp4_vs_all_other_cells	ackr3b	ackr3b
pleca	0	0.811403	0.329	0.068	0	rbp4	ENSDARG00000062590	pleca	https://zfin.org/ZDB-GENE-030131-8984	plectin a [Source:ZFIN;Acc:ZDB-GENE-030131-8984]	1.29157	rbp4_vs_all_other_cells	pleca	pleca
cxcl12b	0	0.811094	0.122	0.001	0	rbp4	ENSDARG00000055100	cxcl12b	https://zfin.org/ZDB-GENE-030721-1	chemokine (C-X-C motif) ligand 12b (stromal cell-derived factor 1) [Source:ZFIN;Acc:ZDB-GENE-030721-1]	12.0723	rbp4_vs_all_other_cells	cxcl12b	cxcl12b
prrx1b	0	0.803447	0.242	0.002	0	rbp4	ENSDARG00000042027	prrx1b	https://zfin.org/ZDB-GENE-030131-9033	paired related homeobox 1b [Source:ZFIN;Acc:ZDB-GENE-030131-9033]	23.5265	rbp4_vs_all_other_cells	prrx1b	prrx1b
BX322530.1	0	0.800669	0.289	0.004	0	rbp4	ENSDARG00000088741	BX322530.1	https://zfin.org/		16.7182	rbp4_vs_all_other_cells	BX322530.1	BX322530.1
col11a1b	0	0.797862	0.212	0.003	0	rbp4	ENSDARG00000009014	col11a1b	https://zfin.org/ZDB-GENE-070912-607	collagen, type XI, alpha 1b [Source:ZFIN;Acc:ZDB-GENE-070912-607]	11.953	rbp4_vs_all_other_cells	col11a1b	col11a1b
col11a1a	0	0.788363	0.13	0.009	0	rbp4	ENSDARG00000026165	col11a1a	https://zfin.org/ZDB-GENE-070209-167	collagen, type XI, alpha 1a [Source:ZFIN;Acc:ZDB-GENE-070209-167]	1.48037	rbp4_vs_all_other_cells	col11a1a	col11a1a
timp2a	0	0.788047	0.277	0.01	0	rbp4	ENSDARG00000061226	timp2a	https://zfin.org/ZDB-GENE-030612-1	TIMP metallopeptidase inhibitor 2a [Source:ZFIN;Acc:ZDB-GENE-030612-1]	6.04661	rbp4_vs_all_other_cells	timp2a	timp2a
pbx1a	0	0.787323	0.22	0.003	0	rbp4	ENSDARG00000100494	pbx1a	https://zfin.org/ZDB-GENE-000405-1	pre-B-cell leukemia homeobox 1a [Source:ZFIN;Acc:ZDB-GENE-000405-1]	12.7021	rbp4_vs_all_other_cells	pbx1a	pbx1a
mfap5	0	0.785891	0.143	0.002	0	rbp4	ENSDARG00000090560	mfap5	https://zfin.org/ZDB-GENE-100922-279	microfibrillar associated protein 5 [Source:ZFIN;Acc:ZDB-GENE-100922-279]	8.03535	rbp4_vs_all_other_cells	mfap5	mfap5
tob1b	0	0.785747	0.503	0.248	0	rbp4	ENSDARG00000021372	tob1b	https://zfin.org/ZDB-GENE-040426-2151	transducer of ERBB2, 1b [Source:ZFIN;Acc:ZDB-GENE-040426-2151]	0.801617	rbp4_vs_all_other_cells	tob1b	tob1b
mxra8b	0	0.782695	0.276	0.003	0	rbp4	ENSDARG00000062129	mxra8b	https://zfin.org/ZDB-GENE-061013-368	matrix-remodelling associated 8b [Source:ZFIN;Acc:ZDB-GENE-061013-368]	19.8742	rbp4_vs_all_other_cells	mxra8b	mxra8b
cxcl14	0	0.780451	0.137	0.004	0	rbp4	ENSDARG00000056627	cxcl14	https://zfin.org/ZDB-GENE-000619-1	chemokine (C-X-C motif) ligand 14 [Source:ZFIN;Acc:ZDB-GENE-000619-1]	3.66207	rbp4_vs_all_other_cells	cxcl14	cxcl14
hapln1a	0	0.776429	0.158	0.002	0	rbp4	ENSDARG00000089769	hapln1a	https://zfin.org/ZDB-GENE-050302-175	hyaluronan and proteoglycan link protein 1a [Source:ZFIN;Acc:ZDB-GENE-050302-175]	9.69138	rbp4_vs_all_other_cells	hapln1a	hapln1a
si:ch211-105c13.3	0	0.7744	0.195	0.008	0	rbp4	ENSDARG00000089441	si:ch211-105c13.3	https://zfin.org/ZDB-GENE-030131-4483	si:ch211-105c13.3 [Source:ZFIN;Acc:ZDB-GENE-030131-4483]	3.68082	rbp4_vs_all_other_cells	si:ch211-105c13.3	si:ch211-105c13.3
si:ch73-1a9.3	0	0.77241	0.784	0.638	0	rbp4	ENSDARG00000103919	si:ch73-1a9.3	https://zfin.org/ZDB-GENE-141216-84	si:ch73-1a9.3 [Source:ZFIN;Acc:ZDB-GENE-141216-84]	0.744148	rbp4_vs_all_other_cells	si:ch73-1a9.3	si:ch73-1a9.3
colec12	0	0.770565	0.251	0.004	0	rbp4	ENSDARG00000061140	colec12	https://zfin.org/ZDB-GENE-030131-9807	collectin sub-family member 12 [Source:ZFIN;Acc:ZDB-GENE-030131-9807]	12.1366	rbp4_vs_all_other_cells	colec12	colec12
cald1a	0	0.757334	0.249	0.008	0	rbp4	ENSDARG00000070314	cald1a	https://zfin.org/ZDB-GENE-030131-1629	caldesmon 1a [Source:ZFIN;Acc:ZDB-GENE-030131-1629]	5.86943	rbp4_vs_all_other_cells	cald1a	cald1a
nid1b	0	0.7571	0.217	0.005	0	rbp4	ENSDARG00000103129	nid1b	https://zfin.org/ZDB-GENE-070802-3	nidogen 1b [Source:ZFIN;Acc:ZDB-GENE-070802-3]	7.13021	rbp4_vs_all_other_cells	nid1b	nid1b
prrx1a	0	0.756318	0.236	0.002	0	rbp4	ENSDARG00000033971	prrx1a	https://zfin.org/ZDB-GENE-020905-5	paired related homeobox 1a [Source:ZFIN;Acc:ZDB-GENE-020905-5]	21.062	rbp4_vs_all_other_cells	prrx1a	prrx1a
klf2a	0	0.749666	0.202	0.046	0	rbp4	ENSDARG00000042667	klf2a	https://zfin.org/ZDB-GENE-011109-1	Kruppel-like factor 2a [Source:ZFIN;Acc:ZDB-GENE-011109-1]	0.664986	rbp4_vs_all_other_cells	klf2a	klf2a
meis1a	0	0.748727	0.242	0.005	0	rbp4	ENSDARG00000002937	meis1a	https://zfin.org/ZDB-GENE-020122-3	Meis homeobox 1 a [Source:ZFIN;Acc:ZDB-GENE-020122-3]	8.76969	rbp4_vs_all_other_cells	meis1a	meis1a
tenm3	0	0.742211	0.21	0.003	0	rbp4	ENSDARG00000005479	tenm3	https://zfin.org/ZDB-GENE-990714-19	teneurin transmembrane protein 3 [Source:ZFIN;Acc:ZDB-GENE-990714-19]	10.9105	rbp4_vs_all_other_cells	tenm3	tenm3
cdon	0	0.738144	0.21	0.002	0	rbp4	ENSDARG00000061328	cdon	https://zfin.org/ZDB-GENE-021115-4	cell adhesion associated, oncogene regulated [Source:ZFIN;Acc:ZDB-GENE-021115-4]	16.2761	rbp4_vs_all_other_cells	cdon	cdon
cdh11	0	0.730576	0.207	0.003	0	rbp4	ENSDARG00000021442	cdh11	https://zfin.org/ZDB-GENE-980526-170	cadherin 11, type 2, OB-cadherin (osteoblast) [Source:ZFIN;Acc:ZDB-GENE-980526-170]	10.4348	rbp4_vs_all_other_cells	cdh11	cdh11
soul5	0	0.729684	0.194	0.008	0	rbp4	ENSDARG00000075015	soul5	https://zfin.org/ZDB-GENE-110718-2	heme-binding protein soul5 [Source:ZFIN;Acc:ZDB-GENE-110718-2]	3.4328	rbp4_vs_all_other_cells	soul5	soul5
mmp14a	0	0.729321	0.252	0.01	0	rbp4	ENSDARG00000002235	mmp14a	https://zfin.org/ZDB-GENE-030901-1	matrix metallopeptidase 14a (membrane-inserted) [Source:ZFIN;Acc:ZDB-GENE-030901-1]	4.63148	rbp4_vs_all_other_cells	mmp14a	mmp14a
mmp2	0	0.725637	0.235	0.02	0	rbp4	ENSDARG00000017676	mmp2	https://zfin.org/ZDB-GENE-030131-9123	matrix metallopeptidase 2 [Source:ZFIN;Acc:ZDB-GENE-030131-9123]	2.00366	rbp4_vs_all_other_cells	mmp2	mmp2
tcf12	0	0.722296	0.247	0.014	0	rbp4	ENSDARG00000004714	tcf12	https://zfin.org/ZDB-GENE-040516-11	transcription factor 12 [Source:ZFIN;Acc:ZDB-GENE-040516-11]	3.14761	rbp4_vs_all_other_cells	tcf12	tcf12
CR383676.1	0	0.721775	0.997	0.996	0	rbp4	ENSDARG00000099970	CR383676.1	https://zfin.org/		0.720332	rbp4_vs_all_other_cells	CR383676.1	CR383676.2
mknk2b	4.43869e-237	0.711211	0.529	0.321	8.60706e-233	rbp4	ENSDARG00000015164	mknk2b	https://zfin.org/ZDB-GENE-030829-2	MAP kinase interacting serine/threonine kinase 2b [Source:ZFIN;Acc:ZDB-GENE-030829-2]	0.620019	rbp4_vs_all_other_cells	mknk2b	mknk2b
vdrb	0	0.709608	0.404	0.177	0	rbp4	ENSDARG00000070721	vdrb	https://zfin.org/ZDB-GENE-080403-10	vitamin D receptor b [Source:ZFIN;Acc:ZDB-GENE-080403-10]	0.654346	rbp4_vs_all_other_cells	vdrb	vdrb
col6a4a	0	0.709477	0.201	0.002	0	rbp4	ENSDARG00000079752	col6a4a	https://zfin.org/ZDB-GENE-041111-303	collagen, type VI, alpha 4a [Source:ZFIN;Acc:ZDB-GENE-041111-303]	14.3318	rbp4_vs_all_other_cells	col6a4a	col6a4a
gsta.1	0	0.701854	0.266	0.02	0	rbp4	ENSDARG00000090228	gsta.1	https://zfin.org/ZDB-GENE-040426-2720	glutathione S-transferase, alpha tandem duplicate 1 [Source:ZFIN;Acc:ZDB-GENE-040426-2720]	2.48302	rbp4_vs_all_other_cells	gsta.1	gsta.1
ptx3a	0	0.699213	0.144	0.001	0	rbp4	ENSDARG00000068275	ptx3a	https://zfin.org/ZDB-GENE-030131-8720	pentraxin 3, long a [Source:ZFIN;Acc:ZDB-GENE-030131-8720]	14.4989	rbp4_vs_all_other_cells	ptx3a	ptx3a
slit3	0	0.694328	0.194	0.002	0	rbp4	ENSDARG00000034268	slit3	https://zfin.org/ZDB-GENE-010306-4	slit homolog 3 (Drosophila) [Source:ZFIN;Acc:ZDB-GENE-010306-4]	13.0659	rbp4_vs_all_other_cells	slit3	slit3
loxl1	0	0.693575	0.198	0.002	0	rbp4	ENSDARG00000054451	loxl1	https://zfin.org/ZDB-GENE-060503-693	lysyl oxidase-like 1 [Source:ZFIN;Acc:ZDB-GENE-060503-693]	13.5955	rbp4_vs_all_other_cells	loxl1	loxl1
spon2b	0	0.689734	0.113	0.002	0	rbp4	ENSDARG00000002732	spon2b	https://zfin.org/ZDB-GENE-990415-161	spondin 2b, extracellular matrix protein [Source:ZFIN;Acc:ZDB-GENE-990415-161]	4.40361	rbp4_vs_all_other_cells	spon2b	spon2b
igf2b	2.53268e-209	0.684544	0.316	0.14	4.91112e-205	rbp4	ENSDARG00000033307	igf2b	https://zfin.org/ZDB-GENE-030131-2935	insulin-like growth factor 2b [Source:ZFIN;Acc:ZDB-GENE-030131-2935]	0.488256	rbp4_vs_all_other_cells	igf2b	igf2b
cyp26b1	0	0.681588	0.155	0.001	0	rbp4	ENSDARG00000077121	cyp26b1	https://zfin.org/ZDB-GENE-030131-2908	cytochrome P450, family 26, subfamily b, polypeptide 1 [Source:ZFIN;Acc:ZDB-GENE-030131-2908]	16.3752	rbp4_vs_all_other_cells	cyp26b1	cyp26b1
anxa1a	2.98387e-73	0.680364	0.304	0.197	5.78602e-69	rbp4	ENSDARG00000026726	anxa1a	https://zfin.org/ZDB-GENE-030131-6664	annexin A1a [Source:ZFIN;Acc:ZDB-GENE-030131-6664]	0.31917	rbp4_vs_all_other_cells	anxa1a	anxa1a
ndnf	0	0.67949	0.157	0.003	0	rbp4	ENSDARG00000062936	ndnf	https://zfin.org/ZDB-GENE-030131-207	neuron-derived neurotrophic factor [Source:ZFIN;Acc:ZDB-GENE-030131-207]	5.58292	rbp4_vs_all_other_cells	ndnf	ndnf
gstz1	0	0.678776	0.263	0.051	0	rbp4	ENSDARG00000027984	gstz1	https://zfin.org/ZDB-GENE-040718-184	glutathione S-transferase zeta 1 [Source:ZFIN;Acc:ZDB-GENE-040718-184]	0.920594	rbp4_vs_all_other_cells	gstz1	gstz1
gstz1	0	0.678776	0.263	0.051	0	rbp4	ENSDARG00000027984	gstz1	https://zfin.org/ZDB-GENE-040718-184	glutathione S-transferase zeta 1 [Source:ZFIN;Acc:ZDB-GENE-040718-184]	0.920594	rbp4_vs_all_other_cells	gstz1	gstz1
aldh1a2	0	0.666795	0.133	0.008	0	rbp4	ENSDARG00000053493	aldh1a2	https://zfin.org/ZDB-GENE-011010-3	aldehyde dehydrogenase 1 family, member A2 [Source:ZFIN;Acc:ZDB-GENE-011010-3]	1.47437	rbp4_vs_all_other_cells	aldh1a2	aldh1a2
lrp1aa	0	0.662447	0.215	0.002	0	rbp4	ENSDARG00000097827	lrp1aa	https://zfin.org/ZDB-GENE-030131-7889	low density lipoprotein receptor-related protein 1Aa [Source:ZFIN;Acc:ZDB-GENE-030131-7889]	15.3108	rbp4_vs_all_other_cells	lrp1aa	lrp1aa
twist3	0	0.660471	0.195	0.002	0	rbp4	ENSDARG00000019646	twist3	https://zfin.org/ZDB-GENE-000210-7	twist3 [Source:ZFIN;Acc:ZDB-GENE-000210-7]	12.5572	rbp4_vs_all_other_cells	twist3	twist3
ablim1b	0	0.660194	0.243	0.069	0	rbp4	ENSDARG00000045064	ablim1b	https://zfin.org/ZDB-GENE-050327-91	actin binding LIM protein 1b [Source:ZFIN;Acc:ZDB-GENE-050327-91]	0.564982	rbp4_vs_all_other_cells	ablim1b	ablim1b
pmp22b	0	0.658891	0.191	0.023	0	rbp4	ENSDARG00000060457	pmp22b	https://zfin.org/ZDB-GENE-060421-4337	peripheral myelin protein 22b [Source:ZFIN;Acc:ZDB-GENE-060421-4337]	1.04509	rbp4_vs_all_other_cells	pmp22b	pmp22b
angptl1a	0	0.656895	0.192	0.002	0	rbp4	ENSDARG00000012071	angptl1a	https://zfin.org/ZDB-GENE-040724-269	angiopoietin-like 1a [Source:ZFIN;Acc:ZDB-GENE-040724-269]	12.1079	rbp4_vs_all_other_cells	angptl1a	angptl1a
pcbd1	4.39868e-156	0.656075	0.295	0.143	8.52947e-152	rbp4	ENSDARG00000031981	pcbd1	https://zfin.org/ZDB-GENE-040426-1787	pterin-4 alpha-carbinolamine dehydratase/dimerization cofactor of hepatocyte nuclear factor 1 alpha [Source:ZFIN;Acc:ZDB-GENE-040426-1787]	0.399265	rbp4_vs_all_other_cells	pcbd1	pcbd1
si:ch73-380l3.1	0	0.650741	0.251	0.061	0	rbp4	ENSDARG00000075697	si:ch73-380l3.1	https://zfin.org/ZDB-GENE-131125-99	si:ch73-380l3.1 [Source:ZFIN;Acc:ZDB-GENE-131125-99]	0.672088	rbp4_vs_all_other_cells	si:ch73-380l3.1	si:ch73-380l3.2*1
postna	0	0.64974	0.103	0.003	0	rbp4	ENSDARG00000043806	postna	https://zfin.org/ZDB-GENE-091113-23	periostin, osteoblast specific factor a [Source:ZFIN;Acc:ZDB-GENE-091113-23]	2.2977	rbp4_vs_all_other_cells	postna	postna
glulb	0	0.641132	0.267	0.058	0	rbp4	ENSDARG00000100003	glulb	https://zfin.org/ZDB-GENE-030131-8417	glutamate-ammonia ligase (glutamine synthase) b [Source:ZFIN;Acc:ZDB-GENE-030131-8417]	0.788028	rbp4_vs_all_other_cells	glulb	glulb
fzd7a	0	0.638728	0.2	0.003	0	rbp4	ENSDARG00000060004	fzd7a	https://zfin.org/ZDB-GENE-990415-223	frizzled class receptor 7a [Source:ZFIN;Acc:ZDB-GENE-990415-223]	8.51637	rbp4_vs_all_other_cells	fzd7a	fzd7a
ebf1a	0	0.637033	0.176	0.002	0	rbp4	ENSDARG00000099849	ebf1a	https://zfin.org/ZDB-GENE-081028-51	early B-cell factor 1a [Source:ZFIN;Acc:ZDB-GENE-081028-51]	9.86637	rbp4_vs_all_other_cells	ebf1a	ebf3a*1
ebf1a	0	0.637033	0.176	0.002	0	rbp4	ENSDARG00000099849	ebf1a	https://zfin.org/ZDB-GENE-081028-51	early B-cell factor 1a [Source:ZFIN;Acc:ZDB-GENE-081028-51]	9.86637	rbp4_vs_all_other_cells	ebf1a	ebf3a*1
ctdspla	0	0.634295	0.22	0.006	0	rbp4	ENSDARG00000071673	ctdspla	https://zfin.org/ZDB-GENE-060825-333	CTD (carboxy-terminal domain, RNA polymerase II, polypeptide A) small phosphatase-like a [Source:ZFIN;Acc:ZDB-GENE-060825-333]	5.11665	rbp4_vs_all_other_cells	ctdspla	ctdspla
rbfox1	0	0.630433	0.209	0.002	0	rbp4	ENSDARG00000014746	rbfox1	https://zfin.org/ZDB-GENE-040927-11	RNA binding protein, fox-1 homolog (C. elegans) 1 [Source:ZFIN;Acc:ZDB-GENE-040927-11]	13.769	rbp4_vs_all_other_cells	rbfox1	rbfox1
rdh10a	0	0.629587	0.137	0.002	0	rbp4	ENSDARG00000058730	rdh10a	https://zfin.org/ZDB-GENE-070112-2242	retinol dehydrogenase 10a [Source:ZFIN;Acc:ZDB-GENE-070112-2242]	5.90836	rbp4_vs_all_other_cells	rdh10a	rdh10a
reck	0	0.627346	0.24	0.053	0	rbp4	ENSDARG00000090039	reck	https://zfin.org/ZDB-GENE-070117-37	reversion-inducing-cysteine-rich protein with kazal motifs [Source:ZFIN;Acc:ZDB-GENE-070117-37]	0.681795	rbp4_vs_all_other_cells	reck	reck
emp2	0	0.626944	0.225	0.054	0	rbp4	ENSDARG00000044588	emp2	https://zfin.org/ZDB-GENE-040822-24	epithelial membrane protein 2 [Source:ZFIN;Acc:ZDB-GENE-040822-24]	0.58776	rbp4_vs_all_other_cells	emp2	emp2
lsp1	0	0.620392	0.19	0.003	0	rbp4	ENSDARG00000027310	lsp1	https://zfin.org/ZDB-GENE-131127-171	lymphocyte-specific protein 1 [Source:ZFIN;Acc:ZDB-GENE-131127-171]	7.46539	rbp4_vs_all_other_cells	lsp1	lsp1a
col4a2	0	0.618348	0.178	0.002	0	rbp4	ENSDARG00000104110	col4a2	https://zfin.org/ZDB-GENE-070725-3	collagen, type IV, alpha 2 [Source:ZFIN;Acc:ZDB-GENE-070725-3]	9.79586	rbp4_vs_all_other_cells	col4a2	col4a2
lrrc17	0	0.616729	0.208	0.021	0	rbp4	ENSDARG00000037960	lrrc17	https://zfin.org/ZDB-GENE-030131-9774	leucine rich repeat containing 17 [Source:ZFIN;Acc:ZDB-GENE-030131-9774]	1.27058	rbp4_vs_all_other_cells	lrrc17	lrrc17
lama4	0	0.616317	0.186	0.002	0	rbp4	ENSDARG00000020785	lama4	https://zfin.org/ZDB-GENE-040724-213	laminin, alpha 4 [Source:ZFIN;Acc:ZDB-GENE-040724-213]	10.6611	rbp4_vs_all_other_cells	lama4	lama4
ms4a17a.7	0	0.614803	0.18	0.004	0	rbp4	ENSDARG00000043796	ms4a17a.7	https://zfin.org/ZDB-GENE-080829-2	membrane-spanning 4-domains, subfamily A, member 17A.7 [Source:ZFIN;Acc:ZDB-GENE-080829-2]	4.97991	rbp4_vs_all_other_cells	ms4a17a.7	ms4a17a.7
meis2b	0	0.611201	0.14	0.002	0	rbp4	ENSDARG00000077840	meis2b	https://zfin.org/ZDB-GENE-000210-23	Meis homeobox 2b [Source:ZFIN;Acc:ZDB-GENE-000210-23]	5.98977	rbp4_vs_all_other_cells	meis2b	meis2a*1
meis2b	0	0.611201	0.14	0.002	0	rbp4	ENSDARG00000077840	meis2b	https://zfin.org/ZDB-GENE-000210-23	Meis homeobox 2b [Source:ZFIN;Acc:ZDB-GENE-000210-23]	5.98977	rbp4_vs_all_other_cells	meis2b	meis2a*1
jpt1b	0	0.609579	0.272	0.083	0	rbp4	ENSDARG00000099312	jpt1b	https://zfin.org/ZDB-GENE-030131-2784	Jupiter microtubule associated homolog 1b [Source:ZFIN;Acc:ZDB-GENE-030131-2784]	0.543362	rbp4_vs_all_other_cells	jpt1b	jpt1b
fzd7b	0	0.60766	0.187	0.002	0	rbp4	ENSDARG00000027589	fzd7b	https://zfin.org/ZDB-GENE-990415-229	frizzled class receptor 7b [Source:ZFIN;Acc:ZDB-GENE-990415-229]	10.6246	rbp4_vs_all_other_cells	fzd7b	fzd7b
slco2b1	6.86947e-137	0.60456	0.24	0.111	1.33206e-132	rbp4	ENSDARG00000054609	slco2b1	https://zfin.org/ZDB-GENE-051023-6	solute carrier organic anion transporter family, member 2B1 [Source:ZFIN;Acc:ZDB-GENE-051023-6]	0.313718	rbp4_vs_all_other_cells	slco2b1	slco2b1
stau2	0	0.60422	0.28	0.093	0	rbp4	ENSDARG00000026801	stau2	https://zfin.org/ZDB-GENE-040426-687	staufen double-stranded RNA binding protein 2 [Source:ZFIN;Acc:ZDB-GENE-040426-687]	0.509364	rbp4_vs_all_other_cells	stau2	stau2
si:ch211-243a20.3	0	0.603943	0.104	0.01	0	rbp4	ENSDARG00000092240	si:ch211-243a20.3	https://zfin.org/ZDB-GENE-061207-28	si:ch211-243a20.3 [Source:ZFIN;Acc:ZDB-GENE-061207-28]	0.653225	rbp4_vs_all_other_cells	si:ch211-243a20.3	si:ch211-243a20.3
cnn3a	0	0.600511	0.217	0.008	0	rbp4	ENSDARG00000099510	cnn3a	https://zfin.org/ZDB-GENE-030131-5130	calponin 3, acidic a [Source:ZFIN;Acc:ZDB-GENE-030131-5130]	3.53468	rbp4_vs_all_other_cells	cnn3a	cnn3a
pcolcea	0	0.600484	0.174	0.002	0	rbp4	ENSDARG00000056913	pcolcea	https://zfin.org/ZDB-GENE-041014-370	procollagen C-endopeptidase enhancer a [Source:ZFIN;Acc:ZDB-GENE-041014-370]	9.09013	rbp4_vs_all_other_cells	pcolcea	pcolcea
tgm2b	0	0.599802	0.135	0.003	0	rbp4	ENSDARG00000074094	tgm2b	https://zfin.org/ZDB-GENE-030131-2576	transglutaminase 2b [Source:ZFIN;Acc:ZDB-GENE-030131-2576]	3.6438	rbp4_vs_all_other_cells	tgm2b	tgm2b
zfhx3	1.36686e-182	0.596331	0.262	0.112	2.65048e-178	rbp4	ENSDARG00000103057	zfhx3	https://zfin.org/ZDB-GENE-030131-7577	zinc finger homeobox 3 [Source:ZFIN;Acc:ZDB-GENE-030131-7577]	0.365487	rbp4_vs_all_other_cells	zfhx3	zfhx3
yap1	0	0.595998	0.213	0.006	0	rbp4	ENSDARG00000068401	yap1	https://zfin.org/ZDB-GENE-030131-9710	Yes-associated protein 1 [Source:ZFIN;Acc:ZDB-GENE-030131-9710]	4.50664	rbp4_vs_all_other_cells	yap1	yap1
pnrc2	1.50759e-284	0.594318	0.832	0.765	2.92336e-280	rbp4	ENSDARG00000053291	pnrc2	https://zfin.org/ZDB-GENE-030131-5475	proline-rich nuclear receptor coactivator 2 [Source:ZFIN;Acc:ZDB-GENE-030131-5475]	0.537779	rbp4_vs_all_other_cells	pnrc2	pnrc2
aqp3a	1.91223e-29	0.591644	0.215	0.153	3.70801e-25	rbp4	ENSDARG00000003808	aqp3a	https://zfin.org/ZDB-GENE-040426-2826	aquaporin 3a [Source:ZFIN;Acc:ZDB-GENE-040426-2826]	0.17875	rbp4_vs_all_other_cells	aqp3a	aqp3a
fah	0	0.590697	0.225	0.04	0	rbp4	ENSDARG00000101762	fah	https://zfin.org/ZDB-GENE-030131-1091	fumarylacetoacetate hydrolase (fumarylacetoacetase) [Source:ZFIN;Acc:ZDB-GENE-030131-1091]	0.7476	rbp4_vs_all_other_cells	fah	fah
stom	0	0.588054	0.212	0.024	0	rbp4	ENSDARG00000003835	stom	https://zfin.org/ZDB-GENE-980526-486	stomatin [Source:ZFIN;Acc:ZDB-GENE-980526-486]	1.10123	rbp4_vs_all_other_cells	stom	stom
plscr3b	4.26715e-223	0.58724	0.337	0.155	8.27443e-219	rbp4	ENSDARG00000069432	plscr3b	https://zfin.org/ZDB-GENE-040426-2517	phospholipid scramblase 3b [Source:ZFIN;Acc:ZDB-GENE-040426-2517]	0.430272	rbp4_vs_all_other_cells	plscr3b	plscr3b
myl9b	0	0.585616	0.191	0.005	0	rbp4	ENSDARG00000008030	myl9b	https://zfin.org/ZDB-GENE-040426-2296	myosin, light chain 9b, regulatory [Source:ZFIN;Acc:ZDB-GENE-040426-2296]	4.27277	rbp4_vs_all_other_cells	myl9b	myl9b
krt4	0	0.584183	0.34	0.126	0	rbp4	ENSDARG00000017624	krt4	https://zfin.org/ZDB-GENE-000607-83	keratin 4 [Source:ZFIN;Acc:ZDB-GENE-000607-83]	0.535965	rbp4_vs_all_other_cells	krt4	krt4
flot2a	1.34259e-143	0.575416	0.425	0.276	2.60342e-139	rbp4	ENSDARG00000004830	flot2a	https://zfin.org/ZDB-GENE-020430-3	flotillin 2a [Source:ZFIN;Acc:ZDB-GENE-020430-3]	0.376574	rbp4_vs_all_other_cells	flot2a	flot2a
dkk3b	0	0.568975	0.164	0.03	0	rbp4	ENSDARG00000070683	dkk3b	https://zfin.org/ZDB-GENE-061207-74	dickkopf WNT signaling pathway inhibitor 3b [Source:ZFIN;Acc:ZDB-GENE-061207-74]	0.510105	rbp4_vs_all_other_cells	dkk3b	dkk3b
si:ch73-281n10.2	1.54094e-177	0.568477	0.591	0.42	2.98804e-173	rbp4	ENSDARG00000097102	si:ch73-281n10.2	https://zfin.org/ZDB-GENE-131120-172	si:ch73-281n10.2 [Source:ZFIN;Acc:ZDB-GENE-131120-172]	0.472758	rbp4_vs_all_other_cells	si:ch73-281n10.2	si:ch73-281n10.2
akt1s1	0	0.565614	0.246	0.057	0	rbp4	ENSDARG00000074667	akt1s1	https://zfin.org/ZDB-GENE-030131-482	AKT1 substrate 1 (proline-rich) [Source:ZFIN;Acc:ZDB-GENE-030131-482]	0.600503	rbp4_vs_all_other_cells	akt1s1	akt1s1
hsd11b2	0	0.564047	0.118	0.004	0	rbp4	ENSDARG00000001975	hsd11b2	https://zfin.org/ZDB-GENE-030131-6030	hydroxysteroid (11-beta) dehydrogenase 2 [Source:ZFIN;Acc:ZDB-GENE-030131-6030]	1.96345	rbp4_vs_all_other_cells	hsd11b2	hsd11b2
fabp3	2.17137e-95	0.563893	0.418	0.292	4.2105e-91	rbp4	ENSDARG00000023290	fabp3	https://zfin.org/ZDB-GENE-020318-2	fatty acid binding protein 3, muscle and heart [Source:ZFIN;Acc:ZDB-GENE-020318-2]	0.337416	rbp4_vs_all_other_cells	fabp3	fabp3
pdgfrl	0	0.563552	0.161	0.001	0	rbp4	ENSDARG00000006456	pdgfrl	https://zfin.org/ZDB-GENE-040426-901	platelet-derived growth factor receptor-like [Source:ZFIN;Acc:ZDB-GENE-040426-901]	14.6078	rbp4_vs_all_other_cells	pdgfrl	pdgfrl
sfrp1a	0	0.559476	0.132	0.001	0	rbp4	ENSDARG00000035521	sfrp1a	https://zfin.org/ZDB-GENE-040310-5	secreted frizzled-related protein 1a [Source:ZFIN;Acc:ZDB-GENE-040310-5]	9.74831	rbp4_vs_all_other_cells	sfrp1a	sfrp1a
pah	0	0.558101	0.105	0.002	0	rbp4	ENSDARG00000020143	pah	https://zfin.org/ZDB-GENE-031006-2	phenylalanine hydroxylase [Source:ZFIN;Acc:ZDB-GENE-031006-2]	3.07653	rbp4_vs_all_other_cells	pah	pah
zfp36l2	0	0.556976	0.195	0.023	0	rbp4	ENSDARG00000021806	zfp36l2	https://zfin.org/ZDB-GENE-030131-5873	zinc finger protein 36, C3H type-like 2 [Source:ZFIN;Acc:ZDB-GENE-030131-5873]	0.920827	rbp4_vs_all_other_cells	zfp36l2	zfp36l2
vcanb	0	0.553911	0.147	0.024	0	rbp4	ENSDARG00000009401	vcanb	https://zfin.org/ZDB-GENE-030131-2185	versican b [Source:ZFIN;Acc:ZDB-GENE-030131-2185]	0.498727	rbp4_vs_all_other_cells	vcanb	vcanb
agtr2	0	0.553868	0.166	0.001	0	rbp4	ENSDARG00000035552	agtr2	https://zfin.org/ZDB-GENE-050306-56	angiotensin II receptor, type 2 [Source:ZFIN;Acc:ZDB-GENE-050306-56]	15.2624	rbp4_vs_all_other_cells	agtr2	agtr2
sept10	0	0.553836	0.2	0.009	0	rbp4	ENSDARG00000099236	sept10	https://zfin.org/ZDB-GENE-050417-3	septin 10 [Source:ZFIN;Acc:ZDB-GENE-050417-3]	2.4615	rbp4_vs_all_other_cells	sept10	sept10
emid1	0	0.552229	0.123	0.002	0	rbp4	ENSDARG00000076119	emid1	https://zfin.org/ZDB-GENE-070705-40	EMI domain containing 1 [Source:ZFIN;Acc:ZDB-GENE-070705-40]	4.17734	rbp4_vs_all_other_cells	emid1	emid1
six1a	0	0.548969	0.161	0.001	0	rbp4	ENSDARG00000039304	six1a	https://zfin.org/ZDB-GENE-040718-155	SIX homeobox 1a [Source:ZFIN;Acc:ZDB-GENE-040718-155]	14.2298	rbp4_vs_all_other_cells	six1a	six1a
endouc	0	0.548297	0.119	0.004	0	rbp4	ENSDARG00000078359	endouc	https://zfin.org/ZDB-GENE-060503-141	endonuclease, polyU-specific C [Source:ZFIN;Acc:ZDB-GENE-060503-141]	1.94111	rbp4_vs_all_other_cells	endouc
ins	0.00661893	0.544576	0.097	0.114	1	rbp4	ENSDARG00000035350	ins	https://zfin.org/ZDB-GENE-980526-110	preproinsulin [Source:ZFIN;Acc:ZDB-GENE-980526-110]	0.0449466	rbp4_vs_all_other_cells	ins	ins
timp4.3	0	0.543457	0.114	0.005	0	rbp4	ENSDARG00000100795	timp4.3	https://zfin.org/ZDB-GENE-070824-1	TIMP metallopeptidase inhibitor 4, tandem duplicate 3 [Source:ZFIN;Acc:ZDB-GENE-070824-1]	1.41255	rbp4_vs_all_other_cells	timp4.3	timp4.3
hhip	0	0.541507	0.103	0.002	0	rbp4	ENSDARG00000060397	hhip	https://zfin.org/ZDB-GENE-030131-4827	hedgehog interacting protein [Source:ZFIN;Acc:ZDB-GENE-030131-4827]	2.87242	rbp4_vs_all_other_cells	hhip	hhip
fgfr2	0	0.5402	0.165	0.005	0	rbp4	ENSDARG00000058115	fgfr2	https://zfin.org/ZDB-GENE-030323-1	fibroblast growth factor receptor 2 [Source:ZFIN;Acc:ZDB-GENE-030323-1]	2.94139	rbp4_vs_all_other_cells	fgfr2	fgfr2
ism1	0	0.533629	0.157	0.002	0	rbp4	ENSDARG00000020541	ism1	https://zfin.org/ZDB-GENE-050523-3	isthmin 1 [Source:ZFIN;Acc:ZDB-GENE-050523-3]	6.57672	rbp4_vs_all_other_cells	ism1	ism1
serpinf1	0	0.532351	0.153	0.002	0	rbp4	ENSDARG00000069048	serpinf1	https://zfin.org/ZDB-GENE-040912-2	serpin peptidase inhibitor, clade F (alpha-2 antiplasmin, pigment epithelium derived factor), member 1 [Source:ZFIN;Acc:ZDB-GENE-040912-2]	6.2309	rbp4_vs_all_other_cells	serpinf1	serpinf1
ctdsp2	1.87493e-159	0.531788	0.359	0.2	3.63568e-155	rbp4	ENSDARG00000036102	ctdsp2	https://zfin.org/ZDB-GENE-030131-184	CTD (carboxy-terminal domain, RNA polymerase II, polypeptide A) small phosphatase 2 [Source:ZFIN;Acc:ZDB-GENE-030131-184]	0.342687	rbp4_vs_all_other_cells	ctdsp2	ctdsp2
adma	0	0.530478	0.116	0.005	0	rbp4	ENSDARG00000015263	adma	https://zfin.org/ZDB-GENE-120221-5	adrenomedullin a [Source:ZFIN;Acc:ZDB-GENE-120221-5]	1.42762	rbp4_vs_all_other_cells	adma	adma
cast	0	0.52866	0.191	0.041	0	rbp4	ENSDARG00000058693	cast	https://zfin.org/ZDB-GENE-050810-2	calpastatin [Source:ZFIN;Acc:ZDB-GENE-050810-2]	0.470391	rbp4_vs_all_other_cells	cast	cast
her6	0	0.527392	0.132	0.004	0	rbp4	ENSDARG00000006514	her6	https://zfin.org/ZDB-GENE-980526-144	hairy-related 6 [Source:ZFIN;Acc:ZDB-GENE-980526-144]	2.29732	rbp4_vs_all_other_cells	her6	her6
cnbpb	5.41109e-178	0.527362	0.687	0.602	1.04926e-173	rbp4	ENSDARG00000070922	cnbpb	https://zfin.org/ZDB-GENE-030131-7782	CCHC-type zinc finger, nucleic acid binding protein b [Source:ZFIN;Acc:ZDB-GENE-030131-7782]	0.413452	rbp4_vs_all_other_cells	cnbpb	cnbpb
sesn1	1.70761e-144	0.523147	0.663	0.53	3.31123e-140	rbp4	ENSDARG00000020693	sesn1	https://zfin.org/ZDB-GENE-040718-408	sestrin 1 [Source:ZFIN;Acc:ZDB-GENE-040718-408]	0.433886	rbp4_vs_all_other_cells	sesn1	sesn1
wls	9.58329e-293	0.522801	0.228	0.067	1.8583e-288	rbp4	ENSDARG00000009534	wls	https://zfin.org/ZDB-GENE-040426-2161	wntless Wnt ligand secretion mediator [Source:ZFIN;Acc:ZDB-GENE-040426-2161]	0.405631	rbp4_vs_all_other_cells	wls	wls
si:dkeyp-94b4.1	0	0.522714	0.196	0.035	0	rbp4	ENSDARG00000102056	si:dkeyp-94b4.1	https://zfin.org/ZDB-GENE-081104-483	si:dkeyp-94b4.1 [Source:ZFIN;Acc:ZDB-GENE-081104-483]	0.573731	rbp4_vs_all_other_cells	si:dkeyp-94b4.1	svild
ppap2d	0	0.520644	0.153	0.006	0	rbp4	ENSDARG00000069940	ppap2d	https://zfin.org/ZDB-GENE-061201-42	phosphatidic acid phosphatase type 2D [Source:ZFIN;Acc:ZDB-GENE-061201-42]	2.03129	rbp4_vs_all_other_cells	ppap2d	ppap2d
CR847566.1	0	0.517149	0.167	0.027	0	rbp4	ENSDARG00000093232	CR847566.1	https://zfin.org/		0.534176	rbp4_vs_all_other_cells	CR847566.1	CR847566.1
rbp5	0	0.516586	0.176	0.015	0	rbp4	ENSDARG00000101481	rbp5	https://zfin.org/ZDB-GENE-020320-1	retinol binding protein 1a, cellular [Source:ZFIN;Acc:ZDB-GENE-020320-1]	1.06679	rbp4_vs_all_other_cells	rbp5	rbp5
serpina10a	0	0.516531	0.207	0.041	0	rbp4	ENSDARG00000005924	serpina10a	https://zfin.org/ZDB-GENE-041014-246	serpin peptidase inhibitor, clade A (alpha-1 antiproteinase, antitrypsin), member 10a [Source:ZFIN;Acc:ZDB-GENE-041014-246]	0.539825	rbp4_vs_all_other_cells	serpina10a	serpina10a
chd3	0	0.513973	0.195	0.034	0	rbp4	ENSDARG00000021405	chd3	https://zfin.org/ZDB-GENE-121031-4	chromodomain helicase DNA binding protein 3 [Source:ZFIN;Acc:ZDB-GENE-121031-4]	0.574819	rbp4_vs_all_other_cells	chd3	chd3
cdh2	0	0.511345	0.159	0.005	0	rbp4	ENSDARG00000018693	cdh2	https://zfin.org/ZDB-GENE-990415-171	cadherin 2, type 1, N-cadherin (neuronal) [Source:ZFIN;Acc:ZDB-GENE-990415-171]	2.58546	rbp4_vs_all_other_cells	cdh2	cdh2
twist2	0	0.510868	0.143	0.001	0	rbp4	ENSDARG00000078266	twist2	https://zfin.org/ZDB-GENE-980526-235	twist2 [Source:ZFIN;Acc:ZDB-GENE-980526-235]	10.4467	rbp4_vs_all_other_cells	twist2	twist2
nid2a	0	0.51078	0.119	0.002	0	rbp4	ENSDARG00000075707	nid2a	https://zfin.org/ZDB-GENE-030827-2	nidogen 2a (osteonidogen) [Source:ZFIN;Acc:ZDB-GENE-030827-2]	3.61657	rbp4_vs_all_other_cells	nid2a	nid2a
ebf3a	0	0.505533	0.138	0.002	0	rbp4	ENSDARG00000100244	ebf3a	https://zfin.org/ZDB-GENE-070112-292	early B-cell factor 3a [Source:ZFIN;Acc:ZDB-GENE-070112-292]	4.81368	rbp4_vs_all_other_cells	ebf3a	ebf3a
fkbp7	0	0.504913	0.171	0.003	0	rbp4	ENSDARG00000010962	fkbp7	https://zfin.org/ZDB-GENE-030616-182	FK506 binding protein 7 [Source:ZFIN;Acc:ZDB-GENE-030616-182]	4.92138	rbp4_vs_all_other_cells	fkbp7	fkbp7
dlx5a	0	0.50289	0.116	0.002	0	rbp4	ENSDARG00000042296	dlx5a	https://zfin.org/ZDB-GENE-990415-49	distal-less homeobox 5a [Source:ZFIN;Acc:ZDB-GENE-990415-49]	3.38345	rbp4_vs_all_other_cells	dlx5a	dlx5a
tnrc6c1	9.78246e-118	0.501799	0.353	0.217	1.89692e-113	rbp4	ENSDARG00000076847	tnrc6c1	https://zfin.org/ZDB-GENE-030131-7440	trinucleotide repeat containing 6C1 [Source:ZFIN;Acc:ZDB-GENE-030131-7440]	0.288151	rbp4_vs_all_other_cells	tnrc6c1	tnrc6c1
tnfsf10	6.71258e-232	0.500251	0.193	0.057	1.30164e-227	rbp4	ENSDARG00000057241	tnfsf10	https://zfin.org/ZDB-GENE-040718-335	TNF superfamily member 10 [Source:ZFIN;Acc:ZDB-GENE-040718-335]	0.32691	rbp4_vs_all_other_cells	tnfsf10	tnfsf10
msx1b	0	0.499441	0.116	0.004	0	rbp4	ENSDARG00000008886	msx1b	https://zfin.org/ZDB-GENE-980526-26	muscle segment homeobox 1b [Source:ZFIN;Acc:ZDB-GENE-980526-26]	1.68012	rbp4_vs_all_other_cells	msx1b	msx1b
si:ch211-140m22.7	0	0.494645	0.213	0.053	0	rbp4	ENSDARG00000077967	si:ch211-140m22.7	https://zfin.org/ZDB-GENE-070912-73	si:ch211-140m22.7 [Source:ZFIN;Acc:ZDB-GENE-070912-73]	0.423425	rbp4_vs_all_other_cells	si:ch211-140m22.7	si:ch211-140m22.7
gpc4	0	0.494324	0.143	0.003	0	rbp4	ENSDARG00000015472	gpc4	https://zfin.org/ZDB-GENE-011119-1	glypican 4 [Source:ZFIN;Acc:ZDB-GENE-011119-1]	3.36948	rbp4_vs_all_other_cells	gpc4	gpc4
vasna	0	0.491297	0.137	0.002	0	rbp4	ENSDARG00000099266	vasna	https://zfin.org/ZDB-GENE-050522-43	vasorin a [Source:ZFIN;Acc:ZDB-GENE-050522-43]	4.61058	rbp4_vs_all_other_cells	vasna	vasna
CABZ01081462.1	0	0.491021	0.135	0.015	0	rbp4	ENSDARG00000107467	CABZ01081462.1	https://zfin.org/		0.596591	rbp4_vs_all_other_cells	CABZ01081462.1
pbx4	2.5265e-291	0.487976	0.2	0.053	4.89914e-287	rbp4	ENSDARG00000052150	pbx4	https://zfin.org/ZDB-GENE-000201-18	pre-B-cell leukemia transcription factor 4 [Source:ZFIN;Acc:ZDB-GENE-000201-18]	0.368284	rbp4_vs_all_other_cells	pbx4	pbx4
calm1a	1.71384e-55	0.487898	0.436	0.363	3.32331e-51	rbp4	ENSDARG00000021811	calm1a	https://zfin.org/ZDB-GENE-030131-5590	calmodulin 1a [Source:ZFIN;Acc:ZDB-GENE-030131-8308]	0.255503	rbp4_vs_all_other_cells	calm1a	calm1a
calm1a	1.71384e-55	0.487898	0.436	0.363	3.32331e-51	rbp4	ENSDARG00000021811	calm1a	https://zfin.org/ZDB-GENE-030131-5590	calmodulin 1a [Source:ZFIN;Acc:ZDB-GENE-030131-8308]	0.255503	rbp4_vs_all_other_cells	calm1a	calm1a
calm1a	1.71384e-55	0.487898	0.436	0.363	3.32331e-51	rbp4	ENSDARG00000021811	calm1a	https://zfin.org/ZDB-GENE-030131-5590	calmodulin 1a [Source:ZFIN;Acc:ZDB-GENE-030131-8308]	0.255503	rbp4_vs_all_other_cells	calm1a	calm1a
calm1a	1.71384e-55	0.487898	0.436	0.363	3.32331e-51	rbp4	ENSDARG00000021811	calm1a	https://zfin.org/ZDB-GENE-030131-5590	calmodulin 1a [Source:ZFIN;Acc:ZDB-GENE-030131-8308]	0.255503	rbp4_vs_all_other_cells	calm1a	calm1a
fzd2	1.69806e-146	0.48592	0.333	0.175	3.29271e-142	rbp4	ENSDARG00000054438	fzd2	https://zfin.org/ZDB-GENE-990415-224	frizzled class receptor 2 [Source:ZFIN;Acc:ZDB-GENE-990415-224]	0.307904	rbp4_vs_all_other_cells	fzd2	fzd2
ctnnb1	5.6343e-111	0.484391	0.302	0.175	1.09255e-106	rbp4	ENSDARG00000014571	ctnnb1	https://zfin.org/ZDB-GENE-980526-362	catenin (cadherin-associated protein), beta 1 [Source:ZFIN;Acc:ZDB-GENE-980526-362]	0.252448	rbp4_vs_all_other_cells	ctnnb1	ctnnb1
fibinb	0	0.481385	0.127	0.006	0	rbp4	ENSDARG00000087196	fibinb	https://zfin.org/ZDB-GENE-050417-423	fin bud initiation factor b [Source:ZFIN;Acc:ZDB-GENE-050417-423]	1.29404	rbp4_vs_all_other_cells	fibinb	fibinb
si:ch211-222l21.1	1.44049e-50	0.48026	0.433	0.344	2.79325e-46	rbp4	ENSDARG00000076532	si:ch211-222l21.1	https://zfin.org/ZDB-GENE-030131-247	si:ch211-222l21.1 [Source:ZFIN;Acc:ZDB-GENE-030131-247]	0.261754	rbp4_vs_all_other_cells	si:ch211-222l21.1	si:ch211-222l21.1
pbx3b	0	0.47943	0.135	0.006	0	rbp4	ENSDARG00000013615	pbx3b	https://zfin.org/ZDB-GENE-000405-3	pre-B-cell leukemia homeobox 3b [Source:ZFIN;Acc:ZDB-GENE-000405-3]	1.45627	rbp4_vs_all_other_cells	pbx3b	pbx3b
vdac1	3.56294e-96	0.479397	0.42	0.311	6.9089e-92	rbp4	ENSDARG00000045132	vdac1	https://zfin.org/ZDB-GENE-030131-6514	voltage-dependent anion channel 1 [Source:ZFIN;Acc:ZDB-GENE-030131-6514]	0.271915	rbp4_vs_all_other_cells	vdac1	vdac1
emx2	0	0.47841	0.111	0.002	0	rbp4	ENSDARG00000039701	emx2	https://zfin.org/ZDB-GENE-990415-54	empty spiracles homeobox 2 [Source:ZFIN;Acc:ZDB-GENE-990415-54]	2.94725	rbp4_vs_all_other_cells	emx2	emx2
nfia	0	0.477371	0.138	0.002	0	rbp4	ENSDARG00000062420	nfia	https://zfin.org/ZDB-GENE-050208-501	nuclear factor I/A [Source:ZFIN;Acc:ZDB-GENE-050208-501]	4.54553	rbp4_vs_all_other_cells	nfia	nfia
bnc2	0	0.474433	0.141	0.001	0	rbp4	ENSDARG00000069989	bnc2	https://zfin.org/ZDB-GENE-030131-5784	basonuclin 2 [Source:ZFIN;Acc:ZDB-GENE-030131-5784]	9.43221	rbp4_vs_all_other_cells	bnc2	bnc2
aspn	0	0.473705	0.106	0.001	0	rbp4	ENSDARG00000002192	aspn	https://zfin.org/ZDB-GENE-041105-7	asporin (LRR class 1) [Source:ZFIN;Acc:ZDB-GENE-041105-7]	5.32255	rbp4_vs_all_other_cells	aspn	aspn
dedd1	7.41557e-85	0.473127	0.359	0.245	1.43795e-80	rbp4	ENSDARG00000002758	dedd1	https://zfin.org/ZDB-GENE-000616-2	death effector domain-containing 1 [Source:ZFIN;Acc:ZDB-GENE-000616-2]	0.248886	rbp4_vs_all_other_cells	dedd1	dedd1
rnd3b	0	0.470803	0.157	0.018	0	rbp4	ENSDARG00000007396	rnd3b	https://zfin.org/ZDB-GENE-040718-331	Rho family GTPase 3b [Source:ZFIN;Acc:ZDB-GENE-040718-331]	0.644713	rbp4_vs_all_other_cells	rnd3b	rnd3b
qkia	1.17928e-76	0.466106	0.28	0.178	2.28675e-72	rbp4	ENSDARG00000097478	qkia	https://zfin.org/ZDB-GENE-990415-230	QKI, KH domain containing, RNA binding a [Source:ZFIN;Acc:ZDB-GENE-990415-230]	0.205296	rbp4_vs_all_other_cells	qkia	qkia
proza	0	0.466091	0.189	0.035	0	rbp4	ENSDARG00000037783	proza	https://zfin.org/ZDB-GENE-061013-403	protein Z, vitamin K-dependent plasma glycoprotein a [Source:ZFIN;Acc:ZDB-GENE-061013-403]	0.475692	rbp4_vs_all_other_cells	proza	proza
hdlbpa	1.78608e-67	0.46603	0.486	0.424	3.46339e-63	rbp4	ENSDARG00000009830	hdlbpa	https://zfin.org/ZDB-GENE-030131-2032	high density lipoprotein binding protein a [Source:ZFIN;Acc:ZDB-GENE-030131-2032]	0.25961	rbp4_vs_all_other_cells	hdlbpa	hdlbpa
flna	4.99086e-158	0.462344	0.19	0.071	9.67778e-154	rbp4	ENSDARG00000074201	flna	https://zfin.org/ZDB-GENE-030131-2145	filamin A, alpha (actin binding protein 280) [Source:ZFIN;Acc:ZDB-GENE-030131-2145]	0.235079	rbp4_vs_all_other_cells	flna	flna
spry2	0	0.458808	0.161	0.007	0	rbp4	ENSDARG00000078308	spry2	https://zfin.org/ZDB-GENE-030131-7038	sprouty RTK signaling antagonist 2 [Source:ZFIN;Acc:ZDB-GENE-030131-7038]	1.69897	rbp4_vs_all_other_cells	spry2	spry2
eif4ebp3	1.77897e-84	0.457276	0.4	0.292	3.4496e-80	rbp4	ENSDARG00000054916	eif4ebp3	https://zfin.org/ZDB-GENE-041114-44	eukaryotic translation initiation factor 4E binding protein 3 [Source:ZFIN;Acc:ZDB-GENE-041114-44]	0.250562	rbp4_vs_all_other_cells	eif4ebp3	eif4ebp3
nrp1a	1.95757e-91	0.456261	0.169	0.077	3.79592e-87	rbp4	ENSDARG00000102153	nrp1a	https://zfin.org/ZDB-GENE-030519-2	neuropilin 1a [Source:ZFIN;Acc:ZDB-GENE-030519-2]	0.169237	rbp4_vs_all_other_cells	nrp1a	nrp1a
gchfr	0	0.455763	0.167	0.029	0	rbp4	ENSDARG00000098588	gchfr	https://zfin.org/ZDB-GENE-040426-1731	GTP cyclohydrolase I feedback regulator [Source:ZFIN;Acc:ZDB-GENE-040426-1731]	0.438303	rbp4_vs_all_other_cells	gchfr	gchfr
zfhx4	5.32558e-131	0.455604	0.214	0.094	1.03268e-126	rbp4	ENSDARG00000075542	zfhx4	https://zfin.org/ZDB-GENE-070530-3	zinc finger homeobox 4 [Source:ZFIN;Acc:ZDB-GENE-070530-3]	0.221967	rbp4_vs_all_other_cells	zfhx4	zfhx4
sdc2	3.31776e-145	0.454792	0.261	0.123	6.43346e-141	rbp4	ENSDARG00000002731	sdc2	https://zfin.org/ZDB-GENE-021206-3	syndecan 2 [Source:ZFIN;Acc:ZDB-GENE-021206-3]	0.251877	rbp4_vs_all_other_cells	sdc2	sdc2
lpar1	0	0.454009	0.15	0.002	0	rbp4	ENSDARG00000099840	lpar1	https://zfin.org/ZDB-GENE-030616-499	lysophosphatidic acid receptor 1 [Source:ZFIN;Acc:ZDB-GENE-030616-499]	5.1076	rbp4_vs_all_other_cells	lpar1	lpar1
si:ch211-133n4.4	0	0.449457	0.153	0.008	0	rbp4	ENSDARG00000071224	si:ch211-133n4.4	https://zfin.org/ZDB-GENE-030131-898	si:ch211-133n4.4 [Source:ZFIN;Acc:ZDB-GENE-030131-898]	1.31517	rbp4_vs_all_other_cells	si:ch211-133n4.4	si:ch211-133n4.4
rarga	6.32632e-190	0.448385	0.22	0.081	1.22674e-185	rbp4	ENSDARG00000034117	rarga	https://zfin.org/ZDB-GENE-980526-531	retinoic acid receptor gamma a [Source:ZFIN;Acc:ZDB-GENE-980526-531]	0.267924	rbp4_vs_all_other_cells	rarga	rarga
tsku	0	0.447864	0.163	0.025	0	rbp4	ENSDARG00000040815	tsku	https://zfin.org/ZDB-GENE-030131-4683	tsukushi small leucine rich proteoglycan homolog (Xenopus laevis) [Source:ZFIN;Acc:ZDB-GENE-030131-4683]	0.475972	rbp4_vs_all_other_cells	tsku	tsku
znf395a	0	0.446106	0.181	0.032	0	rbp4	ENSDARG00000060113	znf395a	https://zfin.org/ZDB-GENE-061215-52	zinc finger protein 395a [Source:ZFIN;Acc:ZDB-GENE-061215-52]	0.456715	rbp4_vs_all_other_cells	znf395a	znf395a
jcada	0	0.444981	0.129	0.004	0	rbp4	ENSDARG00000089871	jcada	https://zfin.org/ZDB-GENE-111221-2	junctional cadherin 5 associated a [Source:ZFIN;Acc:ZDB-GENE-111221-2]	1.85123	rbp4_vs_all_other_cells	jcada	jcada
CT027638.1	1.81564e-58	0.443892	0.666	0.672	3.5207e-54	rbp4	ENSDARG00000096403	CT027638.1	https://zfin.org/		0.292993	rbp4_vs_all_other_cells	CT027638.1	CT027638.1
ppdpfb	2.65348e-190	0.44318	0.84	0.795	5.14536e-186	rbp4	ENSDARG00000031317	ppdpfb	https://zfin.org/ZDB-GENE-030131-8247	pancreatic progenitor cell differentiation and proliferation factor b [Source:ZFIN;Acc:ZDB-GENE-030131-8247]	0.393343	rbp4_vs_all_other_cells	ppdpfb	ppdpfb
cachd1	0	0.442432	0.144	0.006	0	rbp4	ENSDARG00000061590	cachd1	https://zfin.org/ZDB-GENE-100819-3	cache domain containing 1 [Source:ZFIN;Acc:ZDB-GENE-100819-3]	1.52905	rbp4_vs_all_other_cells	cachd1	cachd1
tspan7	0	0.441557	0.162	0.015	0	rbp4	ENSDARG00000015759	tspan7	https://zfin.org/ZDB-GENE-030131-5435	tetraspanin 7 [Source:ZFIN;Acc:ZDB-GENE-030131-5435]	0.772548	rbp4_vs_all_other_cells	tspan7	tspan7
nova2	0	0.438778	0.11	0.004	0	rbp4	ENSDARG00000017673	nova2	https://zfin.org/ZDB-GENE-080211-1	neuro-oncological ventral antigen 2 [Source:ZFIN;Acc:ZDB-GENE-080211-1]	1.3273	rbp4_vs_all_other_cells	nova2	nova2
si:dkey-16p21.8	0	0.436237	0.167	0.022	0	rbp4	ENSDARG00000096849	si:dkey-16p21.8	https://zfin.org/ZDB-GENE-131121-428	si:dkey-16p21.8 [Source:ZFIN;Acc:ZDB-GENE-131121-428]	0.55301	rbp4_vs_all_other_cells	si:dkey-16p21.8	si:dkey-16p21.8
tjp1a	0	0.436134	0.13	0.007	0	rbp4	ENSDARG00000077506	tjp1a	https://zfin.org/ZDB-GENE-031001-2	tight junction protein 1a [Source:ZFIN;Acc:ZDB-GENE-031001-2]	1.05295	rbp4_vs_all_other_cells	tjp1a	tjp1a
zgc:158463	2.81136e-101	0.435561	0.917	0.939	5.45152e-97	rbp4	ENSDARG00000089382	zgc:158463	https://zfin.org/ZDB-GENE-070410-9	zgc:158463 [Source:ZFIN;Acc:ZDB-GENE-070410-9]	0.390052	rbp4_vs_all_other_cells	zgc:158463	zgc:158463
ulk2	2.19085e-115	0.434743	0.201	0.09	4.24828e-111	rbp4	ENSDARG00000097205	ulk2	https://zfin.org/ZDB-GENE-090218-30	unc-51 like autophagy activating kinase 2 [Source:ZFIN;Acc:ZDB-GENE-090218-30]	0.195156	rbp4_vs_all_other_cells	ulk2	ulk2
anxa13	0	0.433646	0.151	0.004	0	rbp4	ENSDARG00000013976	anxa13	https://zfin.org/ZDB-GENE-010406-1	annexin A13 [Source:ZFIN;Acc:ZDB-GENE-010406-1]	2.47189	rbp4_vs_all_other_cells	anxa13	anxa13
fibina	0	0.431812	0.114	0.001	0	rbp4	ENSDARG00000039949	fibina	https://zfin.org/ZDB-GENE-111031-2	fin bud initiation factor a [Source:ZFIN;Acc:ZDB-GENE-111031-2]	5.61183	rbp4_vs_all_other_cells	fibina	fibina
rhoq	0	0.431157	0.152	0.017	0	rbp4	ENSDARG00000025953	rhoq	https://zfin.org/ZDB-GENE-030131-5721	ras homolog family member Q [Source:ZFIN;Acc:ZDB-GENE-030131-5721]	0.585968	rbp4_vs_all_other_cells	rhoq	rhoq
wfdc2	0	0.430409	0.114	0.012	0	rbp4	ENSDARG00000089187	wfdc2	https://zfin.org/ZDB-GENE-090313-47	WAP four-disulfide core domain 2 [Source:ZFIN;Acc:ZDB-GENE-090313-47]	0.466133	rbp4_vs_all_other_cells	wfdc2	wfdc2
znf703	0	0.429613	0.132	0.004	0	rbp4	ENSDARG00000035563	znf703	https://zfin.org/ZDB-GENE-010717-1	zinc finger protein 703 [Source:ZFIN;Acc:ZDB-GENE-010717-1]	1.87139	rbp4_vs_all_other_cells	znf703	znf703
ghrb	0	0.429458	0.129	0.002	0	rbp4	ENSDARG00000007671	ghrb	https://zfin.org/ZDB-GENE-071119-4	growth hormone receptor b [Source:ZFIN;Acc:ZDB-GENE-071119-4]	3.57331	rbp4_vs_all_other_cells	ghrb	ghrb
fgfr1a	0	0.428294	0.135	0.003	0	rbp4	ENSDARG00000011027	fgfr1a	https://zfin.org/ZDB-GENE-980526-255	fibroblast growth factor receptor 1a [Source:ZFIN;Acc:ZDB-GENE-980526-255]	2.60189	rbp4_vs_all_other_cells	fgfr1a	fgfr1a
si:dkey-239h2.3	7.37829e-87	0.427311	0.224	0.122	1.43072e-82	rbp4	ENSDARG00000092033	si:dkey-239h2.3	https://zfin.org/ZDB-GENE-081104-383	si:dkey-239h2.3 [Source:ZFIN;Acc:ZDB-GENE-081104-383]	0.175744	rbp4_vs_all_other_cells	si:dkey-239h2.3	si:dkey-239h2.3
col16a1	0	0.425048	0.124	0.002	0	rbp4	ENSDARG00000009194	col16a1	https://zfin.org/ZDB-GENE-060503-351	collagen, type XVI, alpha 1 [Source:ZFIN;Acc:ZDB-GENE-060503-351]	3.26777	rbp4_vs_all_other_cells	col16a1	col16a1
ccdc85b	0	0.425024	0.139	0.003	0	rbp4	ENSDARG00000061543	ccdc85b	https://zfin.org/ZDB-GENE-060130-56	coiled-coil domain containing 85B [Source:ZFIN;Acc:ZDB-GENE-060130-56]	2.7373	rbp4_vs_all_other_cells	ccdc85b	ccdc85b
tgfb3	0	0.423651	0.122	0.002	0	rbp4	ENSDARG00000019367	tgfb3	https://zfin.org/ZDB-GENE-030723-4	transforming growth factor, beta 3 [Source:ZFIN;Acc:ZDB-GENE-030723-4]	3.15281	rbp4_vs_all_other_cells	tgfb3	tgfb3
sptbn1	1.25902e-76	0.423635	0.306	0.193	2.44137e-72	rbp4	ENSDARG00000102883	sptbn1	https://zfin.org/ZDB-GENE-031006-3	spectrin, beta, non-erythrocytic 1 [Source:ZFIN;Acc:ZDB-GENE-031006-3]	0.205531	rbp4_vs_all_other_cells	sptbn1	sptbn1
jund	4.55816e-170	0.42276	0.164	0.053	8.83873e-166	rbp4	ENSDARG00000067850	jund	https://zfin.org/ZDB-GENE-070725-2	jun D proto-oncogene [Source:ZFIN;Acc:ZDB-GENE-070725-2]	0.214539	rbp4_vs_all_other_cells	jund	jund
cdkn1d	2.27819e-167	0.422198	0.191	0.069	4.41764e-163	rbp4	ENSDARG00000099719	cdkn1d	https://zfin.org/ZDB-GENE-110215-1	cyclin-dependent kinase inhibitor 1D [Source:ZFIN;Acc:ZDB-GENE-110215-1]	0.223221	rbp4_vs_all_other_cells	cdkn1d	cdkn1d
gpx4a	3.87126e-112	0.42008	0.264	0.14	7.50676e-108	rbp4	ENSDARG00000068478	gpx4a	https://zfin.org/ZDB-GENE-030410-2	glutathione peroxidase 4a [Source:ZFIN;Acc:ZDB-GENE-030410-2]	0.209128	rbp4_vs_all_other_cells	gpx4a	gpx4a
bambia	2.75321e-95	0.418829	0.12	0.045	5.33875e-91	rbp4	ENSDARG00000055381	bambia	https://zfin.org/ZDB-GENE-010416-1	BMP and activin membrane-bound inhibitor (Xenopus laevis) homolog a [Source:ZFIN;Acc:ZDB-GENE-010416-1]	0.134025	rbp4_vs_all_other_cells	bambia	bambia
fgfrl1a	0	0.418474	0.126	0.001	0	rbp4	ENSDARG00000032617	fgfrl1a	https://zfin.org/ZDB-GENE-040128-2	fibroblast growth factor receptor-like 1a [Source:ZFIN;Acc:ZDB-GENE-040128-2]	6.6437	rbp4_vs_all_other_cells	fgfrl1a	fgfrl1a
emilin1b	0	0.418236	0.129	0.001	0	rbp4	ENSDARG00000026166	emilin1b	https://zfin.org/ZDB-GENE-060818-36	elastin microfibril interfacer 1b [Source:ZFIN;Acc:ZDB-GENE-060818-36]	6.95986	rbp4_vs_all_other_cells	emilin1b	emilin1b
pfn2l	2.15777e-123	0.418088	0.231	0.11	4.18414e-119	rbp4	ENSDARG00000012682	pfn2l	https://zfin.org/ZDB-GENE-030131-34	profilin 2 like [Source:ZFIN;Acc:ZDB-GENE-030131-34]	0.202815	rbp4_vs_all_other_cells	pfn2l	pfn2l
igf2bp1	1.88676e-71	0.418068	0.383	0.286	3.65861e-67	rbp4	ENSDARG00000061478	igf2bp1	https://zfin.org/ZDB-GENE-060929-1258	insulin-like growth factor 2 mRNA binding protein 1 [Source:ZFIN;Acc:ZDB-GENE-060929-1258]	0.214426	rbp4_vs_all_other_cells	igf2bp1	igf2bp1
cldn11b	0	0.415822	0.123	0.012	0	rbp4	ENSDARG00000030723	cldn11b	https://zfin.org/ZDB-GENE-010328-13	claudin 11b [Source:ZFIN;Acc:ZDB-GENE-010328-13]	0.524248	rbp4_vs_all_other_cells	cldn11b	cldn11b
lhfp	0	0.415622	0.131	0.003	0	rbp4	ENSDARG00000004363	lhfp	https://zfin.org/ZDB-GENE-041212-82	lipoma HMGIC fusion partner [Source:ZFIN;Acc:ZDB-GENE-041212-82]	2.3775	rbp4_vs_all_other_cells	lhfp	lhfpl6
fam107b	2.82169e-95	0.415037	0.212	0.107	5.47154e-91	rbp4	ENSDARG00000026865	fam107b	https://zfin.org/ZDB-GENE-031030-12	family with sequence similarity 107, member B [Source:ZFIN;Acc:ZDB-GENE-031030-12]	0.174331	rbp4_vs_all_other_cells	fam107b	fam107b
setbp1	0	0.414438	0.142	0.013	0	rbp4	ENSDARG00000093799	setbp1	https://zfin.org/ZDB-GENE-060526-72	SET binding protein 1 [Source:ZFIN;Acc:ZDB-GENE-060526-72]	0.642826	rbp4_vs_all_other_cells	setbp1	setbp1
olfml3b	0	0.414142	0.133	0.002	0	rbp4	ENSDARG00000062171	olfml3b	https://zfin.org/ZDB-GENE-050302-161	olfactomedin-like 3b [Source:ZFIN;Acc:ZDB-GENE-050302-161]	3.66288	rbp4_vs_all_other_cells	olfml3b	olfml3b
gadd45ba	4.46997e-53	0.41408	0.263	0.177	8.66772e-49	rbp4	ENSDARG00000027744	gadd45ba	https://zfin.org/ZDB-GENE-040426-1971	growth arrest and DNA-damage-inducible, beta a [Source:ZFIN;Acc:ZDB-GENE-040426-1971]	0.161816	rbp4_vs_all_other_cells	gadd45ba	gadd45ba
cdkn1bb	1.08768e-78	0.412767	0.319	0.209	2.10913e-74	rbp4	ENSDARG00000054271	cdkn1bb	https://zfin.org/ZDB-GENE-030521-13	cyclin-dependent kinase inhibitor 1Bb [Source:ZFIN;Acc:ZDB-GENE-030521-13]	0.200974	rbp4_vs_all_other_cells	cdkn1bb	cdkn1bb
alx4a	0	0.412267	0.116	0.001	0	rbp4	ENSDARG00000088332	alx4a	https://zfin.org/ZDB-GENE-070712-3	ALX homeobox 4a [Source:ZFIN;Acc:ZDB-GENE-070712-3]	5.54746	rbp4_vs_all_other_cells	alx4a	alx4a
si:dkey-40c11.2	0	0.412252	0.14	0.018	0	rbp4	ENSDARG00000032482	si:dkey-40c11.2	https://zfin.org/ZDB-GENE-060526-300	si:dkey-40c11.2 [Source:ZFIN;Acc:ZDB-GENE-060526-300]	0.448897	rbp4_vs_all_other_cells	si:dkey-40c11.2	si:dkey-40c11.2
cd248a	0	0.412146	0.112	0.001	0	rbp4	ENSDARG00000103713	cd248a	https://zfin.org/ZDB-GENE-030131-2084	CD248 molecule, endosialin a [Source:ZFIN;Acc:ZDB-GENE-030131-2084]	5.16996	rbp4_vs_all_other_cells	cd248a	cd248a
nsa2	6.80758e-222	0.411485	0.901	0.897	1.32006e-217	rbp4	ENSDARG00000007708	nsa2	https://zfin.org/ZDB-GENE-030131-488	NSA2 ribosome biogenesis homolog (S. cerevisiae) [Source:ZFIN;Acc:ZDB-GENE-030131-488]	0.372401	rbp4_vs_all_other_cells	nsa2	nsa2
appb	3.04142e-245	0.41087	0.164	0.041	5.89761e-241	rbp4	ENSDARG00000055543	appb	https://zfin.org/ZDB-GENE-020220-1	amyloid beta (A4) precursor protein b [Source:ZFIN;Acc:ZDB-GENE-020220-1]	0.26953	rbp4_vs_all_other_cells	appb	appb
ednraa	0	0.407594	0.108	0.002	0	rbp4	ENSDARG00000011876	ednraa	https://zfin.org/ZDB-GENE-010906-2	endothelin receptor type Aa [Source:ZFIN;Acc:ZDB-GENE-010906-2]	2.37709	rbp4_vs_all_other_cells	ednraa	ednraa
SERP1	5.12814e-76	0.404857	0.603	0.574	9.94397e-72	rbp4	ENSDARG00000076223	SERP1	https://zfin.org/ZDB-GENE-040718-312	stress associated endoplasmic reticulum protein 1 [Source:HGNC Symbol;Acc:HGNC:10759]	0.256463	rbp4_vs_all_other_cells	SERP1	SERP1
foxp1b	3.16458e-69	0.40274	0.187	0.101	6.13644e-65	rbp4	ENSDARG00000014181	foxp1b	https://zfin.org/ZDB-GENE-041203-1	forkhead box P1b [Source:ZFIN;Acc:ZDB-GENE-041203-1]	0.13944	rbp4_vs_all_other_cells	foxp1b	foxp1b
lxn	1.01991e-59	0.401021	0.685	0.684	1.97771e-55	rbp4	ENSDARG00000043102	lxn	https://zfin.org/ZDB-GENE-041212-18	latexin [Source:ZFIN;Acc:ZDB-GENE-041212-18]	0.275101	rbp4_vs_all_other_cells	lxn	lxn
nkd1	0	0.400931	0.153	0.026	0	rbp4	ENSDARG00000020053	nkd1	https://zfin.org/ZDB-GENE-061108-3	naked cuticle homolog 1 (Drosophila) [Source:ZFIN;Acc:ZDB-GENE-061108-3]	0.360977	rbp4_vs_all_other_cells	nkd1	nkd1
neu3.2	0	0.399647	0.124	0.004	0	rbp4	ENSDARG00000010047	neu3.2	https://zfin.org/ZDB-GENE-040801-262	sialidase 3 (membrane sialidase), tandem duplicate 2 [Source:ZFIN;Acc:ZDB-GENE-040801-262]	1.53624	rbp4_vs_all_other_cells	neu3.2	neu3.2
si:dkey-16l2.20	2.31371e-210	0.399259	0.143	0.037	4.48652e-206	rbp4	ENSDARG00000098191	si:dkey-16l2.20	https://zfin.org/ZDB-GENE-141212-380	si:dkey-16l2.20 [Source:ZFIN;Acc:ZDB-GENE-141212-380]	0.220661	rbp4_vs_all_other_cells	si:dkey-16l2.20	si:dkey-16l2.20
smo	0	0.398151	0.139	0.006	0	rbp4	ENSDARG00000002952	smo	https://zfin.org/ZDB-GENE-980526-89	smoothened, frizzled class receptor [Source:ZFIN;Acc:ZDB-GENE-980526-89]	1.28211	rbp4_vs_all_other_cells	smo	smo
pdk2a	7.15325e-259	0.397449	0.156	0.037	1.38709e-254	rbp4	ENSDARG00000020876	pdk2a	https://zfin.org/ZDB-GENE-120910-1	pyruvate dehydrogenase kinase, isozyme 2a [Source:ZFIN;Acc:ZDB-GENE-120910-1]	0.261414	rbp4_vs_all_other_cells	pdk2a	pdk2a
tmem119b	0	0.39712	0.129	0.004	0	rbp4	ENSDARG00000068036	tmem119b	https://zfin.org/ZDB-GENE-070410-49	transmembrane protein 119b [Source:ZFIN;Acc:ZDB-GENE-070410-49]	1.65212	rbp4_vs_all_other_cells	tmem119b	tmem119b
antxr1c	2.96521e-197	0.396856	0.188	0.06	5.74983e-193	rbp4	ENSDARG00000063612	antxr1c	https://zfin.org/ZDB-GENE-090514-5	anthrax toxin receptor 1c [Source:ZFIN;Acc:ZDB-GENE-090514-5]	0.233775	rbp4_vs_all_other_cells	antxr1c	antxr1c
nr2f1a	0	0.396315	0.109	0.001	0	rbp4	ENSDARG00000052695	nr2f1a	https://zfin.org/ZDB-GENE-980526-115	nuclear receptor subfamily 2, group F, member 1a [Source:ZFIN;Acc:ZDB-GENE-980526-115]	4.70861	rbp4_vs_all_other_cells	nr2f1a	nr2f1a
irf2bpl	0	0.396251	0.143	0.019	0	rbp4	ENSDARG00000004297	irf2bpl	https://zfin.org/ZDB-GENE-040426-1968	interferon regulatory factor 2 binding protein-like [Source:ZFIN;Acc:ZDB-GENE-040426-1968]	0.426471	rbp4_vs_all_other_cells	irf2bpl	irf2bpl
adgrl2a	0	0.395571	0.128	0.002	0	rbp4	ENSDARG00000069356	adgrl2a	https://zfin.org/ZDB-GENE-000607-49	adhesion G protein-coupled receptor L2a [Source:ZFIN;Acc:ZDB-GENE-000607-49]	3.24052	rbp4_vs_all_other_cells	adgrl2a	adgrl2a
fbln2	0	0.395349	0.118	0.004	0	rbp4	ENSDARG00000015156	fbln2	https://zfin.org/ZDB-GENE-060711-1	fibulin 2 [Source:ZFIN;Acc:ZDB-GENE-060711-1]	1.37621	rbp4_vs_all_other_cells	fbln2	fbln2
hmga2	0	0.394122	0.134	0.002	0	rbp4	ENSDARG00000069912	hmga2	https://zfin.org/ZDB-GENE-030131-3148	high mobility group AT-hook 2 [Source:ZFIN;Acc:ZDB-GENE-030131-3148]	3.53843	rbp4_vs_all_other_cells	hmga2	hmga2
ovca2	1.00651e-75	0.394025	0.173	0.088	1.95172e-71	rbp4	ENSDARG00000103748	ovca2	https://zfin.org/ZDB-GENE-050522-115	OVCA2, serine hydrolase domain containing [Source:ZFIN;Acc:ZDB-GENE-050522-115]	0.134009	rbp4_vs_all_other_cells	ovca2	ovca2
prss59.2	6.07495e-47	0.392733	0.532	0.476	1.17799e-42	rbp4	ENSDARG00000073742	prss59.2	https://zfin.org/ZDB-GENE-110408-10	protease, serine, 59, tandem duplicate 2 [Source:ZFIN;Acc:ZDB-GENE-110408-10]	0.233514	rbp4_vs_all_other_cells	prss59.2	prss59.2
tuba8l3	0	0.392093	0.105	0.003	0	rbp4	ENSDARG00000070155	tuba8l3	https://zfin.org/ZDB-GENE-040801-77	tubulin, alpha 8 like 3 [Source:ZFIN;Acc:ZDB-GENE-040801-77]	1.44094	rbp4_vs_all_other_cells	tuba8l3	tuba8l3
FQ377889.1	0	0.390455	0.105	0.001	0	rbp4	ENSDARG00000106529	FQ377889.1	https://zfin.org/		4.30476	rbp4_vs_all_other_cells	FQ377889.1	dut
klf6a	3.56332e-10	0.38873	0.485	0.521	6.90963e-06	rbp4	ENSDARG00000029072	klf6a	https://zfin.org/ZDB-GENE-021115-9	Kruppel-like factor 6a [Source:ZFIN;Acc:ZDB-GENE-021115-9]	0.175507	rbp4_vs_all_other_cells	klf6a	klf6a
loxl2a	0	0.388328	0.111	0.001	0	rbp4	ENSDARG00000044010	loxl2a	https://zfin.org/ZDB-GENE-070818-1	lysyl oxidase-like 2a [Source:ZFIN;Acc:ZDB-GENE-070818-1]	4.78459	rbp4_vs_all_other_cells	loxl2a	loxl2a
aldh6a1	2.69987e-51	0.386247	0.297	0.219	5.23532e-47	rbp4	ENSDARG00000053485	aldh6a1	https://zfin.org/ZDB-GENE-030131-9192	aldehyde dehydrogenase 6 family, member A1 [Source:ZFIN;Acc:ZDB-GENE-030131-9192]	0.155573	rbp4_vs_all_other_cells	aldh6a1	aldh6a1
pcdh18b	0	0.384572	0.112	0.002	0	rbp4	ENSDARG00000052494	pcdh18b	https://zfin.org/ZDB-GENE-080804-1	protocadherin 18b [Source:ZFIN;Acc:ZDB-GENE-080804-1]	2.41203	rbp4_vs_all_other_cells	pcdh18b	pcdh18b
aebp1	0	0.383614	0.122	0.001	0	rbp4	ENSDARG00000091726	aebp1	https://zfin.org/ZDB-GENE-030131-2390	AE binding protein 1 [Source:ZFIN;Acc:ZDB-GENE-030131-2390]	5.7097	rbp4_vs_all_other_cells	aebp1	aebp1
[truncated: 820 more rows]

## Sheet: cldnh
Gene.name.uniq	p_val	avg_logFC	pct.1	pct.2	p_val_adj	cluster	Gene.stable.ID	Gene.name	ZFIN.ID	Gene.description	pete_score	ident	Ens91.Gene.name.uniq	Ens102.Gene.name.uniq
[truncated: 983 more rows]

[truncated: 11 more sheets: spock3, eomesa, mpx, pcna, fabp3, f13a1b, mcamb, tspan10, runx3, irg1, stat1b]
