# Supplementary material for: An anti-inflammatory activation sequence governs macrophage transcriptional dynamics during tissue injury in zebrafish
Source: Nat Commun. 2022 Sep 20;13:5356. doi: 10.1038/s41467-022-33015-3 (PMC9489698; doi:10.1038/s41467-022-33015-3)
Supplement: Supplementary file 5 — Supplementary Data 2 [file 41467_2022_33015_MOESM5_ESM.xlsx]

## Sheet: 15min_up_effectors
List A: 13	List B: 22	List C: 75	List D: 4	List E: 26	List F: 6	List G: 57
plk3	csf3b	nocta	gadd45ba	sik1	dusp2	arl5c
vdrb	f3b	nr4a1	nfkbiaa	cdkn1a	zgc:153184	cd83
ctdsp2	cxcl11.1	csrnp1b	zgc:174863	dkey-79d12.5	AL954715.1	btg2
arhgap33	zgc:195175	nr1d1	ccl34a.4	crema	tnfb	dusp1
apoa1b	il1b	rin1a		clk4b	junba	jdp2b
zfp36l1a	socs3b	ppp1r15a		rgs5b	atf4b	gadd45bb
abca1b	pim1	n4bp1		cited4a		si
apoa2	rasgef1ba	pmaip1		stk35		sgk1
sftpbb	CR848841.2	znf395b		tob1a		ccng2
mapk11	CABZ01028775.1	skilb		dedd1		fosab
tdh	pglyrp5	jund		csf1ra		pdk2b
asah1b	BX323596.2	fam102ab		ch73-158p21.3		klf9
ctsl.1	fgl2a	slc25a33		bpifcl		rgs13
	ch211-9d9.1	tgfbr1b		trnau1apb		lpin1
	parp8	bhlhe41		u2surp		SNORD10
	mxf	fosl2		srgap3		ciarta
	FP015862.2	lipg		gstm.1		chac1
	card9	dkey-26c10.5		bzw1b		BX640522.1
	CABZ01088134.1	nanos1		tnfsf12		irf2bp2b
	ccl35.1	zfand5a		csf1rb		xiap
	atp6ap2	hbegfb		cabz01074944.1		mcl1b
	sdc4	gnal		srsf5a		ccr9a
		tfe3a		CABZ01073834.1		il10ra
		trip10a		ptpn6		tsc22d3
		cdkn1bb		xbp1		nr1d2a
		insig1		sat1a.2		cxcr4b
		arhgap4a				fkbp5
		ca2				mknk2b
		baxb				ets2
		smad7				grasp
		higd1a				ddit3
		CYP27A1				nt5dc2
		abi1b				arrdc2
		ttc39c				gadd45ab
		acsl4b				nfkbiab
		serpine3				gbp
		grapa				slc3a2b
		lmcd1				adgrg3
		scn4bb				irf2
		stim1a				phb2a
		ABR				cmklr1
		fam49bb				klf6a
		fam117ab				ncf1
		alas1				smap1
		dkey-56f14.7				ch211-196l7.4
		BX682234.1				plekho1b
		dhrs9				zgc
		acin1a				cebpb
		ch73-86n18.1				txnipa
		zgc:154125				nrros
		xaf1				cebpa
		pfkfb4b				TCIM
		fzd2				marco
		ch211-1o7.3				mcl1a
		swap70b				zgc:162730
		dkeyp-121d4.3				AC024175.4
		NCKAP1L				CR383676.1
		CABZ01068358.1
		ms4a17a.10
		plekha3
		rnaset2l
		smox
		glula
		itm2ba
		BX539325.1
		busm1-266f07.2
		atp1b1a
		BX255935.5
		mfng
		ddx5
		CR936442.2
		anxa3b
		lgals3bpb
		havcr1
		AL928650.1

## Sheet: 15min_down_effectors
List A: 14	List B: 4	List C: 52	List D: 6	List E: 30	List F: 5	List G: 38
mpeg1.1	hmgb2a	RPL41	gsto2	atp6v0ca	ppiaa	grn2
hnrnpa0l	pycard	mt-co2	dkey-102g19.3	rpl4	crip1	marcksl1a
myl12.1	ch211-194m7.4	mt-co3	apoc1	ctsba	cbx3a	mt-atp6
atp5j	cfp	cd63	timp2b	atp6v1g1	ch211-198c19.3	CABZ01020261.1
cox7c		zgc:56493	drap1	ssr4	CR753876.1	mt-nd1
ddx39ab		npc2	mt2	pdia3		arpc3
snu13b		lygl1		BX649485.2		ppdpfb
zgc:123107		ctss2.1		dbi		hmgn2
EIF1B		ch211-212k18.7		snrpf		si
ostc		ctsd		sec61b		dkey-262k9.4
tuba8l		rnaseka		icn		atp5g3a
fdx1		ctsla		atp5h		h2afvb
rgs2		slc35f6		tppp		fth1a
myca		atp6v1e1b		BX649485.4		srgn
		fkbp1aa		tma7		mt-nd2
		cst14a.2		eif5a2		grn1
		stoml3b		hspe1		cirbpa
		cabz01074946.1		USMG5		atp5g1
		tcirg1b		snrpd1		zgc:158343
		cox7a2a		ralgps1		s100a10b
		fuca1.1		cycsb		prss59.2
		abhd16a		snrpb		slc43a2a
		ctsc		CR855311.1		ctrb1
		grna		CR762420.1		prss59.1
		rpz5		BX322618.1		fabp11a
		zgc:109934		snrpg		atp6v1f
		lect2l		fabp7b		id1
		uqcr10		pitpnaa		odc1
		atox1		ccnd1		try
		cst14b.1		zgc:112160		zgc:136461
		cox5ab				txn
		zgc:152830				ela2
		prdx6				NPC2
		BX901920.1				ela2l
		calr3b				ela3l
		atp6v1d				apoeb
		manf				ins
		atp6v1ab
		npc1
		ch211-195b11.3
		marcksl1b
		ch1073-59l16.1
		dkey-42i9.6
		ncf2
		cxcl19
		igf2b
		FTL*1
		arf2a
		mmp14b
		CABZ01034529.1
		pcbd1
		rxrga

## Sheet: +1H_up_effectors
List A: 34	List B: 6	List C: 25	List D: 13	List E: 13	List F: 3	List G: 54
ch211-137j23.7	mmp9	sgk2b	atf3	dusp5	tnfrsf18	slc16a9b
rhof	ch73-343l4.8	zgc:113232	cxcl8a	apoda.2	cxcl19	si
CR383669.3	timp2b	rxrga	ch211-264f5.2	sycn.2	rps18	pqlc2
trib3	cxcl20	ptgis	tuba1b	kdm6ba		odc1
ch211-74m13.3	ccl33.3	pde10a	slc7a7	eepd1		myca
plpp1a	FO704661.1	zgc:113263	plekhf1	ctrl		pim1
kdm7aa		sptlc2b	hlx1	bcl2a		higd1a
dkey-25e12.3		fermt3b	ch73-248e21.5	cabz01074946.1		acsl4b
dkey-4c23.4		CABZ01034529.1	ddx5	pitpnaa		pgp
dkey-117a8.4		ccl35.2	glula	ccl35.1		h1f0
fam76b		prg4a	ch73-248e21.7	id1		crema
sgpl1		rp71-46j2.7	gnai1	ctsl.1		socs3b
dkey-42l23.4		ifrd1	ctsla	actb2		serpine3
fosl2		dkey-112a7.4				ccr12b.2
slc20a1b		igf2b				fgl2a
rrs1		chmp4ba				ela3l
degs1		f11r.1				ela2l
tmem189		zgc:153409				prss59.1
irf2a		abhd16a				ela2
sptssa		fxyd1				zgc:136461
ch211-193e13.5		vmp1				zgc:112160
tuba8l		zfos-741a10.3				try
samsn1a		rpl23a				prelid3b
cebpb		zgc:162730				prss59.2
eif3jb		rpl30				il4r.1
sdc4						cpa5
sult6b1						ctrb1
srsf5a						rgs2
acp5a						fdx1
zgc:158343						cd22
apoc1						bzw1b
arl6ip1						ccl34a.4
cd63						mych
FTL						histh1l
						smox
						slc16a9a
						enpp1
						FQ323156.1
						dkey-262k9.4
						BX649485.1
						srgn
						ucp3*1
						CABZ01078737.1
						h1fx
						rhoab
						BX649485.4
						BX649485.2
						sat1a.2
						ctss2.1
						atp1b1a
						ppdpfb
						rpl6
						ppiaa

## Sheet: +1H_down_effectors
List A: 38	List B: 17	List C: 97	List D: 11	List E: 51	List F: 6	List G: 48
162730	AC024175.4	ctsba	MFAP4*2	lgals3bpb	mfap4	zgc
lcp1	CABZ01088134.1	ctsz	dkey-27i16.2	suclg1	rnf213a	psap
f13a1b	ch211-147m6.1	BX322618.1	dynll1	asah1b	tnfb	marcksl1a
slc3a2a	mxf	ch211-212k18.7	cybb	fosab	kmt2bb	si
CT027638.1	snx10b	BX571880.1	aif1l	AL928650.1	abhd12	mpeg1.1
junba	slc2a6	ctsh	card9	CABZ01068358.1	dkey-26c10.5	CR936442.2
lta4h	BX004816.4	cebpa	fybb	CABZ01073834.1		txnipa
NCKAP1L	dkey-1h24.6	cyba	cd82a	tln1		btg1
zmp	ch211-194m7.4	BX255935.5	trpv1	nfe2l2a		csf1rb
1082	fes	CR762420.1	BX908731.1	dkey-56m19.5		fuca2
cfp	il6r	rnaset2l	paox1	rassf2a		ncf1
zfos-741a10.3	158446	ctsk		mknk2b		mhc2dab
atp2b4	clcn7	abcc5		grap2a		slc40a1
ralgps1	hsp90aa1.2	CR855311.1		fam49bb		174863
ch211-260e23.9	igflr1	rnaset2		cyfip1		tcirg1b
cyth4b	tnfaip2b	lgals9l3		itgb2		grna
zfp36l1a	ano9a	BX539325.1		jak1		kctd12.2
parp8		lgals9l1		wasa		srgap3
FO393424.4		mfng		BX897691.1		hspa5
slc25a32a		gpd1a		adipor2		ptpn6
rp71-68n21.9		slc37a2		phb2a		ctsc
rgs5b		pak2a		pdk2b		hsp90b1
plek		ch73-86n18.1		acin1a		cabz01074944.1
klf9		ccr9a		cmklr1		rnd3a
pdgfba		chac1		dedd1		ch73-158p21.3
ch211-199g17.2		cpvl		194312		nfkbiab
tnrc6c1		dnajc1		ip6k2a		CR974440.2
adck3		serinc2		jdp2b		tsc22d3
gnas		ch73-376l24.2		arhgap15		cxcr4b
il12rb2l		hexb		ophn1		CR936442.1
cited4a		entpd1		hmox1a		pdia6
fbxl6		dkey-33c12.4		thrap3b		wu
pcmtd1		trnau1apb		ch211-165d12.4		fb55g09
ctdsp2		fam133b		ttyh3a		mef2cb
uri1		uap1l1		mkl1b		ch73-27e22.6
SLA		commd7		inpp5d		tnfsf12
sla1		ptprc		klhl6		fgd4b
zfhx4		wipf1b		map2k6		dub
		153184		gbp		fam49al
		morf4l1		calr3b		btg2
		ch211-198c19.3		etnk1		bin2b
		slc36a1		calr		plekho2
		tubb2b		FP085398.1		ccng2
		tnip1		rgs18		sesn1
		acvrl1		irf2bp2b		larp7
		bzw2		xirp2a		arrdc2
		BX682234.1		ciarta		arl5c
		agtrap		adrb2a		ins
		slco2b1		rnf44
		CU459186.10		bnip4
		abcc3		nr1d2a
		diaph2
		swap70b
		dido1
		tram1
		antxr1c
		dnase2
		canx
		calr3a
		wdfy4
		fam117ab
		atl3
		tagapb
		herpud1
		dkey-56f14.7
		ABR
		stim1a
		dock4b
		atrx
		PAXBP1
		cyth1b
		manf
		srgap2
		gadd45bb
		mmp14b
		rgn
		mast2
		pkig
		lrpap1
		clk4a
		bcam
		clcn3
		mapk14a
		unc93b1
		slc4a4b
		dkey-7i4.1
		isca2
		cd99l2
		CU638870.1
		phf20a
		mvb12ba
		dapk1
		trip10a
		rapgef1a
		insig1
		sh2b3
		ccdc50

## Sheet: +3H_up_effectors
List A: 145	List B: 20	List C: 31	List D: 20	List E: 63	List F: 3	List G: 62
ch73-343l4.8	dkey-19b23.14	cldni	MFAP4*3	pmm2	FO704661.1	tcnl
exosc2	ch211-117m20.5	rsrp1	ch211-284o19.8	dnajb11	rnaseka	hsp90aa1.2
polr3h	ch211-147m6.2	timm9	tomm6	cd9b	atp6v0ca	si
mrto4	uqcrb	nol12	CT030188.1	hyou1		chchd10
gar1	prdx1	emc6	NPC2	golt1bb		sdf2l1
llph	s100a1	lrpap1	lsm7	calr3b		manf
ssbp1	psma2	ch1073-59l16.1	sdhdb	ssb		timm10
chchd1	BX908782.3	degs1	ch211-9d9.1	hspd1		phb2b
mrpl14	dkey-195m11.11	ufc1	psma3	CU467861.1		c23h20orf24
aurkaip1	glipr1a	tspan31	ndufa10	nop16		calr
mrps31	ch211-235e9.8	pdcd6	lamtor5	eif4e1c		ch211-198c19.3
abce1	dicp2.1	atp6v1ab	sdhb	ebna1bp2		timm13
nip7	agtrap	spns1	psmb1	clpp		hk2
yars	FP015823.2	zgc	aif1l	ptges3b		pdia6
slc39a7	cox6b1	109934	dkey-102g19.3	abcf1		mrpl20
trmt112	dkey-33i11.9	tmed10	abracl	nhp2		txn
prps1a	sri	atp6v0b	atp5j2	slirp		mrpl57
uchl3	wbp2nl	id1	fth1a	nudc		timp2b
timm8b	uqcrq	cst14b.1	cox6a1	snu13b		mrpl54
rbm19	atp5l	rab1ab	gapdhs	rer1		pitpnaa
mrps33		stoml3b		snrpg		CR855311.1
mrps6		abhd16a		ddx18		hspa5
tomm22		hmox1a		tomm20a		mrpl12
ccdc25		lgmn		nop58		hspe1
scpp8		apoeb		surf6		ch211-147m6.1
bxdc2		sdr16c5b		serp1		ncf2
sf3b5		cabz01074946.1		cd3eap		hsp90b1
psmd8		slc35f6		snrpd1		prdx6
utp3		ctsla		ostc		ost4
magoh		ch211-212k18.7		pfdn2		ndufab1b
nap1l4a		ctsz		cdv3		ponzr1
prpf39				eif4a1a		cycsb
dkc1				c1qbp		cbx3a
ddx24				snrpd2		pitpnb
thy1				tram1		cox17
ddx27				hnrnpa0b		USMG5
ccl34b.8				srprb		sec11a
mrpl18				snrpb		uqcrfs1
eif2s1a				psmb7		dynll1
fbl				rbm28		uqcr10
snrpd3l				mrpl33		atp5g1
dpm1				hnrnpabb		cox7a2a
nsfl1c				rwdd1		atp5g3a
srp14				pgam1a		grn1
pam16				etf1b		ndufb3
gnl3				fkbp2		s100a10b
phf5a				ch211-217k17.7		srgn
eif4g1a				npm1a		tppp
cmpk				reep5		cox7c
cdkn2aipnl				tma7		suclg1
knop1				nop10		dbi
tmem176l.4				snrpf		grn2
cbx5				icn		uqcrh
zranb2				BX649485.4		atp5j
chd4a				tmem258		atp6v1e1b
rpf1				eif2s2		cox7b
coa3a				msna		mt-nd1
trappc2l				sec61b		atp6v1g1
phb				BX649485.2		mfap4
tsr2				ssr4		COX5B
prelid1a				tpi1b		mt-atp6
rpf2				hnrnpa0l		MFAP4*2
mrpl36				cd63
nifk
pdap1a
hars
srsf3b
myg1
eif4h
pnn
snrpe
top1l
hnrpdl
sars
ndufab1a
lsm6
psmd7
birc2
polr2f
lman2
tuba8l
pbdc1
tubb2b
denr
rpl7l1
marcksl1b
ddx39ab
ufm1
ndufs4
minos1
polr2l
cnbpa
setb
ch211-194m7.3
eif6
lgals9l1
eif5b
hypk
psma5
sap18
tagln2
CABZ01088134.1
krtcap2
ndufb6
mmgt1
psmb3
ube2na
ranbp1
nop56
cyc1
dkey-13i19.8
spcs2
srsf2a
pabpn1
pomp
rbm8a
rbx1
tmed2
cox5ab
shfm1
eif1axb
tomm7
2021-09-15
ch73-343l4.2
seta
atpif1a
spcs1
gng5
hnrnpaba
gsto2
dad1
nccrp1
ywhabl
ncl
h2afvb
ssr2
atp5d
cox6c
cox5aa
h3f3d
cox8a
ssr3
hmgn2
atp5b
lygl1

## Sheet: +3H_down_effectors
List A: 23	List B: 9	List C: 40	List D: 16	List E: 24	List F: 6	List G: 66
fcer1gl	lygl1	FTL	sat1a.2	actb2	eef1a1l2	CABZ01020261.1
ctss2.1	apoc1	CABZ01073834.1	slc3a2a	atp1b1a	lta4h	zgc:162730
158463	BX649485.1	CABZ01068358.1	cxcr3.2	pnrc2	junba	nfkbiab
nrros	cxcl11.5	cmklr1	ccl34a.4	gm2a	busm1-266f07.2	mcl1a
tspan36	AL928650.1	ncf1	sdc4	wasb	ccl33.3	tubb4b
tdh	BX004816.4	lxn	krt8	ch211-1o7.3	ccr9a	psap
ucp3*1	ch73-158p21.3	CR974440.2	ccl35.1	gbp		ctss2.2
gstm.1	BX323596.2	NCKAP1L	ch73-248e21.5	cd81a		sepp1a
fcer1g	cxcl11.6	ms4a17a.10	odc1	fxyd6l		TCIM
cabz01074944.1		glud1a	ctsk	sftpbb		sesn1
mcl1b		CR936442.1	socs3b	cyfip1		btg1
slc7a7		grasp	hif1al	xaf1		lgals3bpb
mpp1		mid1ip1l	slc16a9a	apoa2		srsf5a
FQ323156.1		grna	abca1a	ela2		BX571880.1
acp5a		phb2a	pim1	sgk1		txnipa
slc40a1		aldh9a1a.1	lpin1	tob1a		ifi30
ehd4		acox1		ttyh3a		cebpa
CU639413.1		grapa		itgae.1		cd74b
f11r.1		grap2b		slc43a2a		cebpb
myca		rgs5b		bpifcl		itm2bb
dusp6		apoa1b		ctdsp2		csf1rb
fosl2		chac1		scn4bb		mpeg1.1
slc1a3a		irf2		crema		smox
		BX682234.1		dusp1		cd74a
		irf2bp2b				si
		dkey-26c10.5				klf6a
		BX908750.1				itgb2
		gnai2b				nfe2l2a
		slc25a32a				slc3a2b
		hivep1				plekho1b
		prg4a				h1fx
		tefa				prss59.2
		ivns1abpb				ctrb1
		tacc1				rnaset2l
		cited4a				try
		ch73-31d8.2				cxcr4b
		xiap				mknk2b
		ciarta				ets2
		nr1d2a				mhc2dab
		ulk2				tsc22d3
						adgrg3
						ch211-260e23.9
						nt5dc2
						ela2l
						gng10
						prss59.1
						rgs13
						arrdc2
						zgc:154125
						ch211-226m16.2
						acsl4b
						fkbp5
						ela3l
						histh1l
						pdk2b
						ccng2
						glula
						jdp2b
						zgc:103700
						klf9
						fosab
						btg2
						gadd45bb
						arl5c
						ins

## Sheet: +5H_effectors_up
List A: 2	List B: 98	List C: 8	List D: 0	List E: 1	List F: 14	List G: 14
igflr1	cnpy1	eno1a		hspa8	phb	zgc:136461
FO393424.4	dnajb11	tcp1			apoa1b	ela2
	sdf2l1	tktb			prdx6	ela2l
	calr	CABZ01088134.1			aif1l	ela3l
	lrpap1	hint1			snrpb	ctrb1
	pdia6	pycard			dynll1	prss59.1
	calr3b	nccrp1			atp5g1	prss59.2
	gpd1c	atp5b			lect2l	try
	cpa5				tppp	apoa2
	si				grn1	s100a10b
	ch211-198c19.3				suclg1	grn2
	manf				icn	fth1a
	pcbd1				mfap4	AC024175.17
	cxcl8a				cyba
	calr3a
	ddost
	ndufab1a
	ch211-195b11.3
	psmd8
	ptges3b
	marcksl1b
	mrps36
	hsp90b1
	psmd14
	snrpe
	atp6v1c1b
	ndufb5
	cst14b.1
	hsd17b14
	snrpg
	ndufa10
	epdl1
	CR855311.1
	hspe1
	atp6v1f
	cpvl
	snrpd2
	FTL*1
	psmb7
	cyc1
	FP015862.2
	ostc
	mt2
	ndufs7
	uqcr10
	USMG5
	109934
	fuca1.1
	psmb1
	atp6v0b
	map3k14a
	pomp
	sec11a
	stoml3b
	atp6v1h
	atox1
	ndufb10
	ndufa6
	ctsc
	atp5c1
	ndufb8
	fabp11a
	snrpf
	cox7a2a
	atp5j2
	id1
	cycsb
	atp5g3a
	uqcrq
	rnaset2
	cst14a.2
	110239
	pdia3
	2021-09-15
	ssr4
	cox6c
	ywhabl
	atp5d
	apoeb
	uqcrh
	sec61b
	cox5aa
	cox6a1
	atp6v1e1b
	ctsh
	ssr3
	rbp2a
	rnaseka
	gapdhs
	ch211-212k18.7
	atp6v1g1
	ctsz
	ctsd
	atp6v0ca
	npc2
	mt-atp6
	cd63
	ctsba

## Sheet: +5H_effectors_down
List A: 8	List B: 59	List C: 21	List D: 1	List E: 10	List F: 17	List G: 48
lgals9l1	actb2	ctsl.1	BX255935.5	ccl35.1	rhoab	cebpa
gbp1	CABZ01020261.1	psap		CT027638.1	atp1b1a	sat1a.2
hamp	162730	srgn		AL928650.1	sepp1a	ctss2.1
CABZ01028775.1	txnipa	havcr1		ccl34a.4	mcl1b	cd74b
BX004816.4	mcl1a	marco		il4r.1	abcc5	h1fx
CABZ01073795.1	mpeg1.1	ppdpfb		cd22	CABZ01078737.1	nfkbiab
cxcl20	lcp1	nrros		eif4a1a	klf6a	TCIM
123068	pnrc2	srsf5a		fgl2a	busm1-266f07.2	cebpb
	csf1rb	acp5a		socs3b	dap1b*1	cxcr4b
	wasb	ch73-248e21.5		lpin1	scn4bb	si:dkey-262k9.4
	BX322618.1	ddx5			slc43a2a	lgals3bpb
	ch211-196l7.4	mrc1b			hif1al	BX571880.1
	c1qc	gnai2a			tob1a	ucp3*1
	CR762420.1	ehd4			chac1	cd74a
	BX649485.1	nop58			dusp1	histh1l
	lxn	ch73-248e21.7			jdp2b	ch1073-392o20.2
	dkeyp-121d4.3	prelid3b			crema	ccng2
	153184	slc20a1b				bzw1b
	ppt1	myca				plekho1b
	phb2a	pgp				adgrg3
	ch73-1a9.3	pim1				smox
	fzd2					mknk2b
	fxyd6l					zgc:103700
	ch211-209f23.6					slc7a7
	CR936442.1					tsc22d3
	NCKAP1L					nt5dc2
	mpzl2b					glula
	csf1ra					slc16a9a
	acox1					mhc2dab
	grasp					enpp1
	154125					odc1
	xaf1					arl5c
	mcamb					ets2
	pfkfb4b					higd1a
	c1qa					slc3a2b
	gstm.1					sgk1
	ccr9a					abca1a
	sult6b1					rgs13
	FQ323156.1					acsl4b
	dkey-53k12.18					pdk2b
	dkeyp-68b7.12					btg2
	gng10					fkbp5
	stk35					fosab
	eepd1					gadd45bb
	gbp					klf9
	arrdc2					ins
	abi1b
	tefa
	BX649303.1
	ca2
	bpifcl
	zfand5a
	prg4a
	ciarta
	ulk2
	xiap
	nr1d2a
	serpine3
	ch211-132b12.7
