# Supplementary material for: An anti-inflammatory activation sequence governs macrophage transcriptional dynamics during tissue injury in zebrafish
Source: Nat Commun. 2022 Sep 20;13:5356. doi: 10.1038/s41467-022-33015-3 (PMC9489698; doi:10.1038/s41467-022-33015-3)
Supplement: Supplementary file 6 — Supplementary Data 3 [file 41467_2022_33015_MOESM6_ESM.xlsx]

## Sheet: f13a1b
Gene.name.uniq	p_val	avg_logFC	pct.1	pct.2	p_val_adj	cluster	Gene.stable.ID	Gene.name	ZFIN.ID	Gene.description	pete_score	ident	Ens91.Gene.name.uniq	Ens102.Gene.name.uniq
mrc1b	0	1.00931	0.852	0.482	0	f13a1b	ENSDARG00000038822	mrc1b	https://zfin.org/ZDB-GENE-070705-13	mannose receptor, C type 1b [Source:ZFIN;Acc:ZDB-GENE-070705-13]	1.52004	f13a1b_vs_all_other_cells	mrc1b	mrc1b
si:dkey-5n18.1	0	0.978861	0.991	0.789	0	f13a1b	ENSDARG00000043436	si:dkey-5n18.1	https://zfin.org/ZDB-GENE-041014-144	si:dkey-5n18.1 [Source:ZFIN;Acc:ZDB-GENE-041014-144]	1.2184	f13a1b_vs_all_other_cells	si:dkey-5n18.1	si:dkey-5n18.1
MFAP4*3	0	0.899013	0.979	0.779	0	f13a1b	ENSDARG00000088745	MFAP4	https://zfin.org/ZDB-GENE-071004-112	zgc:173915 [Source:ZFIN;Acc:ZDB-GENE-071004-112]	1.1061	f13a1b_vs_all_other_cells	MFAP4*6	MFAP4*3
c1qb	0	0.847683	0.85	0.51	0	f13a1b	ENSDARG00000044612	c1qb	https://zfin.org/ZDB-GENE-040801-223	complement component 1, q subcomponent, B chain [Source:ZFIN;Acc:ZDB-GENE-040801-223]	1.20088	f13a1b_vs_all_other_cells	c1qb	c1qb
selenop	0	0.751023	0.833	0.507	0	f13a1b	ENSDARG00000093549	selenop	https://zfin.org/ZDB-GENE-030311-1	selenoprotein P [Source:NCBI gene;Acc:352931]	1.02786	f13a1b_vs_all_other_cells	sepp1a	selenop
cfp	0	0.749142	0.625	0.302	0	f13a1b	ENSDARG00000094451	cfp	https://zfin.org/ZDB-GENE-030131-9247	complement factor properdin [Source:ZFIN;Acc:ZDB-GENE-030131-9247]	0.968986	f13a1b_vs_all_other_cells	cfp	cfp
c1qc	0	0.745511	0.845	0.535	0	f13a1b	ENSDARG00000095627	c1qc	https://zfin.org/ZDB-GENE-041010-51	complement component 1, q subcomponent, C chain [Source:ZFIN;Acc:ZDB-GENE-041010-51]	0.994978	f13a1b_vs_all_other_cells	c1qc	c1qc
havcr1	0	0.725963	0.93	0.618	0	f13a1b	ENSDARG00000040178	havcr1	https://zfin.org/ZDB-GENE-040718-131	hepatitis A virus cellular receptor 1 [Source:ZFIN;Acc:ZDB-GENE-040718-131]	1.016	f13a1b_vs_all_other_cells	havcr1	havcr1
itgae.1	0	0.70289	0.809	0.474	0	f13a1b	ENSDARG00000098012	itgae.1	https://zfin.org/ZDB-GENE-131121-125	integrin, alpha E, tandem duplicate 1 [Source:ZFIN;Acc:ZDB-GENE-131121-125]	0.970524	f13a1b_vs_all_other_cells	itgae.1	itgae.1
marco	0	0.697093	0.929	0.572	0	f13a1b	ENSDARG00000059294	marco	https://zfin.org/ZDB-GENE-120514-2	macrophage receptor with collagenous structure [Source:ZFIN;Acc:ZDB-GENE-120514-2]	1.05178	f13a1b_vs_all_other_cells	marco	marco
slc22a21	0	0.684363	0.872	0.613	0	f13a1b	ENSDARG00000094112	slc22a21	https://zfin.org/ZDB-GENE-091118-62	solute carrier family 22 member 21 [Source:ZFIN;Acc:ZDB-GENE-091118-62]	0.848904	f13a1b_vs_all_other_cells	slc22a21	slc22a21
f13a1b	0	0.680664	0.68	0.381	0	f13a1b	ENSDARG00000036893	f13a1b	https://zfin.org/ZDB-GENE-030131-9634	coagulation factor XIII, A1 polypeptide b [Source:ZFIN;Acc:ZDB-GENE-030131-9634]	0.826087	f13a1b_vs_all_other_cells	f13a1b	f13a1b
c1qa	0	0.674138	0.652	0.355	0	f13a1b	ENSDARG00000044613	c1qa	https://zfin.org/ZDB-GENE-050522-86	complement component 1, q subcomponent, A chain [Source:ZFIN;Acc:ZDB-GENE-050522-86]	0.807264	f13a1b_vs_all_other_cells	c1qa	c1qa
CU499330.1	0	0.65816	0.66	0.394	0	f13a1b	ENSDARG00000092985	CU499330.1	https://zfin.org/		0.727652	f13a1b_vs_all_other_cells	CU499330.1	CU499330.1
slc3a2a	0	0.649306	0.805	0.563	0	f13a1b	ENSDARG00000036427	slc3a2a	https://zfin.org/ZDB-GENE-000831-3	solute carrier family 3 member 2a [Source:ZFIN;Acc:ZDB-GENE-000831-3]	0.747365	f13a1b_vs_all_other_cells	slc3a2a	slc3a2a
lgals2a	0	0.644667	0.944	0.72	0	f13a1b	ENSDARG00000054942	lgals2a	https://zfin.org/ZDB-GENE-050318-2	lectin, galactoside-binding, soluble, 2a [Source:ZFIN;Acc:ZDB-GENE-050318-2]	0.797897	f13a1b_vs_all_other_cells	lgals2a	lgals2a
zgc:174904	0	0.643281	0.637	0.32	0	f13a1b	ENSDARG00000059049	zgc:174904	https://zfin.org/ZDB-GENE-080204-76	zgc:174904 [Source:ZFIN;Acc:ZDB-GENE-080204-76]	0.815699	f13a1b_vs_all_other_cells	zgc:174904	zgc:174904
id1	0	0.629896	0.71	0.489	0	f13a1b	ENSDARG00000040764	id1	https://zfin.org/ZDB-GENE-990415-96	inhibitor of DNA binding 1, HLH protein [Source:ZFIN;Acc:ZDB-GENE-990415-96]	0.649347	f13a1b_vs_all_other_cells	id1	id1
zgc:158343	0	0.605811	0.749	0.53	0	f13a1b	ENSDARG00000099411	zgc:158343	https://zfin.org/ZDB-GENE-061201-9	zgc:158343 [Source:NCBI gene;Acc:568780]	0.641247	f13a1b_vs_all_other_cells	zgc:158343	zgc:158343
csf1rb	0	0.568168	0.526	0.299	0	f13a1b	ENSDARG00000053624	csf1rb	https://zfin.org/ZDB-GENE-091118-1	colony stimulating factor 1 receptor, b [Source:ZFIN;Acc:ZDB-GENE-091118-1]	0.525747	f13a1b_vs_all_other_cells	csf1rb	csf1rb
tnfsf12	0	0.554961	0.594	0.348	0	f13a1b	ENSDARG00000069376	tnfsf12	https://zfin.org/ZDB-GENE-060929-376	TNF superfamily member 12 [Source:ZFIN;Acc:ZDB-GENE-060929-376]	0.562673	f13a1b_vs_all_other_cells	tnfsf12	tnfsf12
rnd3a	0	0.549629	0.515	0.292	0	f13a1b	ENSDARG00000076799	rnd3a	https://zfin.org/ZDB-GENE-010319-40	Rho family GTPase 3a [Source:ZFIN;Acc:ZDB-GENE-010319-40]	0.499231	f13a1b_vs_all_other_cells	rnd3a	rnd3a
slc40a1	0	0.534394	0.571	0.315	0	f13a1b	ENSDARG00000000241	slc40a1	https://zfin.org/ZDB-GENE-000511-8	solute carrier family 40 member 1 [Source:NCBI gene;Acc:58153]	0.553125	f13a1b_vs_all_other_cells	slc40a1	slc40a1
si:ch211-147m6.1	0	0.515441	0.94	0.679	0	f13a1b	ENSDARG00000109648	si:ch211-147m6.1	https://zfin.org/ZDB-GENE-131120-57	si:ch211-147m6.1 [Source:ZFIN;Acc:ZDB-GENE-131120-57]	0.670756	f13a1b_vs_all_other_cells		si:ch211-147m6.1
si:ch211-194m7.3	0	0.508429	0.953	0.725	0	f13a1b	ENSDARG00000074322	si:ch211-194m7.3	https://zfin.org/ZDB-GENE-131121-19	si:ch211-194m7.3 [Source:ZFIN;Acc:ZDB-GENE-131121-19]	0.636911	f13a1b_vs_all_other_cells	si:ch211-194m7.3	si:ch211-194m7.3
si:ch211-194m7.3	0	0.508429	0.953	0.725	0	f13a1b	ENSDARG00000074322	si:ch211-194m7.3	https://zfin.org/ZDB-GENE-131121-19	si:ch211-194m7.3 [Source:ZFIN;Acc:ZDB-GENE-131121-19]	0.636911	f13a1b_vs_all_other_cells	si:ch211-194m7.3	si:ch211-194m7.3
btg1	0	0.50807	0.742	0.619	0	f13a1b	ENSDARG00000027249	btg1	https://zfin.org/ZDB-GENE-010726-1	B-cell translocation gene 1, anti-proliferative [Source:ZFIN;Acc:ZDB-GENE-010726-1]	0.451898	f13a1b_vs_all_other_cells	btg1	btg1
ms4a17a.9	0	0.507571	0.802	0.598	0	f13a1b	ENSDARG00000094854	ms4a17a.9	https://zfin.org/ZDB-GENE-050320-79	membrane-spanning 4-domains, subfamily A, member 17A.9 [Source:ZFIN;Acc:ZDB-GENE-050320-79]	0.545939	f13a1b_vs_all_other_cells	ms4a17a.8	ms4a17a.9
ms4a17a.9	0	0.507571	0.802	0.598	0	f13a1b	ENSDARG00000094854	ms4a17a.9	https://zfin.org/ZDB-GENE-050320-79	membrane-spanning 4-domains, subfamily A, member 17A.9 [Source:ZFIN;Acc:ZDB-GENE-050320-79]	0.545939	f13a1b_vs_all_other_cells	ms4a17a.8	ms4a17a.9
nrros	0	0.506976	0.674	0.472	0	f13a1b	ENSDARG00000071491	nrros	https://zfin.org/ZDB-GENE-040808-36	negative regulator of reactive oxygen species [Source:NCBI gene;Acc:445318]	0.487938	f13a1b_vs_all_other_cells	nrros	nrros
tcima	0	0.499759	0.866	0.655	0	f13a1b	ENSDARG00000079497	tcima	https://zfin.org/ZDB-GENE-050320-36	transcriptional and immune response regulator a [Source:ZFIN;Acc:ZDB-GENE-050320-36]	0.572209	f13a1b_vs_all_other_cells	TCIM	tcima
sesn1	3.83699e-174	0.486035	0.559	0.439	7.30448e-170	f13a1b	ENSDARG00000020693	sesn1	https://zfin.org/ZDB-GENE-040718-408	sestrin 1 [Source:ZFIN;Acc:ZDB-GENE-040718-408]	0.34596	f13a1b_vs_all_other_cells	sesn1	sesn1
CABZ01068358.1	0	0.485816	0.525	0.279	0	f13a1b	ENSDARG00000106669	CABZ01068358.1	https://zfin.org/	uncharacterized LOC562542 [Source:NCBI gene;Acc:562542]	0.47994	f13a1b_vs_all_other_cells	CABZ01068358.1	CABZ01068358.1
sb:cb81	0	0.472427	0.398	0.204	0	f13a1b	ENSDARG00000040503	sb:cb81	https://zfin.org/ZDB-GENE-030131-9939	sb:cb81 [Source:ZFIN;Acc:ZDB-GENE-030131-9939]	0.366835	f13a1b_vs_all_other_cells	sb:cb81	sb:cb81
ms4a17a.10	0	0.466732	0.699	0.472	0	f13a1b	ENSDARG00000095695	ms4a17a.10	https://zfin.org/ZDB-GENE-080829-3	membrane-spanning 4-domains, subfamily A, member 17A.10 [Source:ZFIN;Acc:ZDB-GENE-080829-3]	0.483147	f13a1b_vs_all_other_cells	ms4a17a.10	ms4a17a.10
ms4a17a.10	0	0.466732	0.699	0.472	0	f13a1b	ENSDARG00000095695	ms4a17a.10	https://zfin.org/ZDB-GENE-080829-3	membrane-spanning 4-domains, subfamily A, member 17A.10 [Source:ZFIN;Acc:ZDB-GENE-080829-3]	0.483147	f13a1b_vs_all_other_cells	ms4a17a.10	ms4a17a.10
ccl34a.4	4.63631e-244	0.461705	0.553	0.355	8.82615e-240	f13a1b	ENSDARG00000090873	ccl34a.4	https://zfin.org/ZDB-GENE-070912-32	chemokine (C-C motif) ligand 34a, duplicate 4 [Source:ZFIN;Acc:ZDB-GENE-070912-32]	0.397728	f13a1b_vs_all_other_cells	ccl34a.4	ccl34a.4
lgals3bpb	0	0.459957	0.683	0.437	0	f13a1b	ENSDARG00000040528	lgals3bpb	https://zfin.org/ZDB-GENE-040426-2262	lectin, galactoside-binding, soluble, 3 binding protein b [Source:NCBI gene;Acc:405809]	0.490995	f13a1b_vs_all_other_cells	lgals3bpb	lgals3bpb
zgc:162730	0	0.458666	0.933	0.86	0	f13a1b	ENSDARG00000103720	zgc:162730	https://zfin.org/ZDB-GENE-030131-6366	zgc:162730 [Source:ZFIN;Acc:ZDB-GENE-030131-6366]	0.46426	f13a1b_vs_all_other_cells	zgc:162730	zgc:162730
ralgps1	1.42739e-234	0.438182	0.406	0.235	2.71732e-230	f13a1b	ENSDARG00000068370	ralgps1	https://zfin.org/ZDB-GENE-070720-16	Ral GEF with PH domain and SH3 binding motif 1 [Source:NCBI gene;Acc:100101642]	0.307354	f13a1b_vs_all_other_cells	ralgps1	ralgps1
mapk11	1.32335e-296	0.433463	0.667	0.498	2.51926e-292	f13a1b	ENSDARG00000045836	mapk11	https://zfin.org/ZDB-GENE-040625-75	mitogen-activated protein kinase 11 [Source:ZFIN;Acc:ZDB-GENE-040625-75]	0.387235	f13a1b_vs_all_other_cells	mapk11	mapk11
rnaset2l	0	0.420195	0.638	0.434	0	f13a1b	ENSDARG00000058413	rnaset2l	https://zfin.org/ZDB-GENE-090819-2	ribonuclease T2, like [Source:ZFIN;Acc:ZDB-GENE-090819-2]	0.394096	f13a1b_vs_all_other_cells	rnaset2l	rnaset2l
krt18b	0	0.416611	0.932	0.838	0	f13a1b	ENSDARG00000028618	krt18b	https://zfin.org/ZDB-GENE-040426-1508	keratin 18b [Source:ZFIN;Acc:ZDB-GENE-040426-1508]	0.431835	f13a1b_vs_all_other_cells	*378	krt18b
tdh	2.39188e-166	0.411136	0.696	0.61	4.55341e-162	f13a1b	ENSDARG00000002745	tdh	https://zfin.org/ZDB-GENE-040426-2379	L-threonine dehydrogenase [Source:ZFIN;Acc:ZDB-GENE-040426-2379]	0.326493	f13a1b_vs_all_other_cells	tdh	tdh
asah1b	0	0.408906	0.786	0.609	0	f13a1b	ENSDARG00000034817	asah1b	https://zfin.org/ZDB-GENE-040426-1512	N-acylsphingosine amidohydrolase (acid ceramidase) 1b [Source:ZFIN;Acc:ZDB-GENE-040426-1512]	0.414812	f13a1b_vs_all_other_cells	asah1b	asah1b
dpp7	0	0.405645	0.789	0.573	0	f13a1b	ENSDARG00000027750	dpp7	https://zfin.org/ZDB-GENE-050306-16	dipeptidyl-peptidase 7 [Source:ZFIN;Acc:ZDB-GENE-050306-16]	0.440703	f13a1b_vs_all_other_cells	dpp7	dpp7
anxa3b	2.79555e-177	0.404444	0.711	0.592	5.32188e-173	f13a1b	ENSDARG00000044254	anxa3b	https://zfin.org/ZDB-GENE-041114-128	annexin A3b [Source:ZFIN;Acc:ZDB-GENE-041114-128]	0.345363	f13a1b_vs_all_other_cells	anxa3b	anxa3b
gng10	1.0084e-287	0.403783	0.698	0.515	1.91969e-283	f13a1b	ENSDARG00000104043	gng10	https://zfin.org/ZDB-GENE-091020-1	guanine nucleotide binding protein (G protein), gamma 10 [Source:NCBI gene;Acc:796780]	0.38199	f13a1b_vs_all_other_cells	gng10	gng10
si:ch211-194m7.4	8.06692e-235	0.395085	0.461	0.273	1.5357e-230	f13a1b	ENSDARG00000111882	si:ch211-194m7.4	https://zfin.org/ZDB-GENE-131125-83	si:ch211-194m7.4 [Source:ZFIN;Acc:ZDB-GENE-131125-83]	0.30756	f13a1b_vs_all_other_cells		si:ch211-194m7.4
mpeg1.1	2.71516e-307	0.392902	0.81	0.642	5.16886e-303	f13a1b	ENSDARG00000055290	mpeg1.1	https://zfin.org/ZDB-GENE-030131-7347	macrophage expressed 1, tandem duplicate 1 [Source:ZFIN;Acc:ZDB-GENE-030131-7347]	0.401531	f13a1b_vs_all_other_cells	mpeg1.1	mpeg1.1
si:ch211-1o7.3	2.42706e-268	0.390652	0.562	0.378	4.6204e-264	f13a1b	ENSDARG00000017504	si:ch211-1o7.3	https://zfin.org/ZDB-GENE-130530-561	si:ch211-1o7.3 [Source:ZFIN;Acc:ZDB-GENE-130530-561]	0.326415	f13a1b_vs_all_other_cells	si:ch211-1o7.3	si:ch211-1o7.3
ctss2.2	0	0.388553	0.901	0.736	0	f13a1b	ENSDARG00000013771	ctss2.2	https://zfin.org/ZDB-GENE-050626-55	cathepsin S, ortholog 2, tandem duplicate 2 [Source:ZFIN;Acc:ZDB-GENE-050626-55]	0.42857	f13a1b_vs_all_other_cells	ctss2.2	ctss2.2
entpd2a.1	0	0.387199	0.246	0.093	0	f13a1b	ENSDARG00000035506	entpd2a.1	https://zfin.org/ZDB-GENE-040724-187	ectonucleoside triphosphate diphosphohydrolase 2a, tandem duplicate 1 [Source:ZFIN;Acc:ZDB-GENE-040724-187]	0.251954	f13a1b_vs_all_other_cells	entpd2a.1	entpd2a.1
zgc:152830	8.22778e-199	0.384491	0.538	0.393	1.56632e-194	f13a1b	ENSDARG00000079932	zgc:152830	https://zfin.org/ZDB-GENE-090312-55	zgc:152830 [Source:ZFIN;Acc:ZDB-GENE-090312-55]	0.283177	f13a1b_vs_all_other_cells	zgc:152830	zgc:152830
cebpa	2.47043e-234	0.383872	0.76	0.598	4.70296e-230	f13a1b	ENSDARG00000036074	cebpa	https://zfin.org/ZDB-GENE-020111-2	CCAAT enhancer binding protein alpha [Source:ZFIN;Acc:ZDB-GENE-020111-2]	0.370777	f13a1b_vs_all_other_cells	cebpa	cebpa
nupr1a	2.96188e-125	0.382199	0.546	0.457	5.63853e-121	f13a1b	ENSDARG00000094300	nupr1a	https://zfin.org/ZDB-GENE-070705-255		0.249321	f13a1b_vs_all_other_cells	*135	nupr1a
entpd1	8.0297e-177	0.377281	0.553	0.419	1.52861e-172	f13a1b	ENSDARG00000045066	entpd1	https://zfin.org/ZDB-GENE-040801-58	ectonucleoside triphosphate diphosphohydrolase 1 [Source:ZFIN;Acc:ZDB-GENE-040801-58]	0.27536	f13a1b_vs_all_other_cells	entpd1	entpd1
mdh1aa	1.93318e-252	0.377237	0.763	0.662	3.6802e-248	f13a1b	ENSDARG00000017772	mdh1aa	https://zfin.org/ZDB-GENE-040204-1	malate dehydrogenase 1Aa, NAD (soluble) [Source:ZFIN;Acc:ZDB-GENE-040204-1]	0.331746	f13a1b_vs_all_other_cells	mdh1aa	mdh1aa
grna	2.6893e-241	0.373811	0.704	0.538	5.11962e-237	f13a1b	ENSDARG00000004954	grna	https://zfin.org/ZDB-GENE-030131-8434	granulin a [Source:ZFIN;Acc:ZDB-GENE-030131-8434]	0.344362	f13a1b_vs_all_other_cells	grna	grna
dnase2	4.36024e-229	0.373377	0.539	0.365	8.30058e-225	f13a1b	ENSDARG00000073893	dnase2	https://zfin.org/ZDB-GENE-010724-16	deoxyribonuclease II, lysosomal [Source:ZFIN;Acc:ZDB-GENE-010724-16]	0.297188	f13a1b_vs_all_other_cells	dnase2	dnase2
pepd	5.67941e-278	0.372782	0.633	0.449	1.08119e-273	f13a1b	ENSDARG00000102249	pepd	https://zfin.org/ZDB-GENE-030131-9444	peptidase D [Source:ZFIN;Acc:ZDB-GENE-030131-9444]	0.332672	f13a1b_vs_all_other_cells	PEPD	pepd
vsir	8.63488e-305	0.367443	0.829	0.7	1.64382e-300	f13a1b	ENSDARG00000068784	vsir	https://zfin.org/ZDB-GENE-060929-716	V-set immunoregulatory receptor [Source:ZFIN;Acc:ZDB-GENE-060929-716]	0.360745	f13a1b_vs_all_other_cells	*685	vsir
junba	1.78763e-112	0.358101	0.544	0.449	3.40311e-108	f13a1b	ENSDARG00000074378	junba	https://zfin.org/ZDB-GENE-040426-2172	JunB proto-oncogene, AP-1 transcription factor subunit a [Source:ZFIN;Acc:ZDB-GENE-040426-2172]	0.236024	f13a1b_vs_all_other_cells	junba	junba
psap	0	0.35664	0.92	0.783	0	f13a1b	ENSDARG00000013968	psap	https://zfin.org/ZDB-GENE-020108-1	prosaposin [Source:ZFIN;Acc:ZDB-GENE-020108-1]	0.385517	f13a1b_vs_all_other_cells	psap	psap
xaf1	1.95443e-184	0.354197	0.424	0.27	3.72065e-180	f13a1b	ENSDARG00000068939	xaf1	https://zfin.org/ZDB-GENE-060929-840	XIAP associated factor 1 [Source:ZFIN;Acc:ZDB-GENE-060929-840]	0.235838	f13a1b_vs_all_other_cells	xaf1	xaf1
si:ch73-237c6.1	1.73092e-199	0.353514	0.362	0.211	3.29516e-195	f13a1b	ENSDARG00000078114	si:ch73-237c6.1	https://zfin.org/ZDB-GENE-081105-55	si:ch73-237c6.1 [Source:ZFIN;Acc:ZDB-GENE-081105-55]	0.219554	f13a1b_vs_all_other_cells	cfp*1	si:ch73-237c6.1
BX897691.1	1.12558e-160	0.352465	0.396	0.255	2.14277e-156	f13a1b	ENSDARG00000105033	BX897691.1	https://zfin.org/	B- and T-lymphocyte attenuator-like [Source:NCBI gene;Acc:103910066]	0.216754	f13a1b_vs_all_other_cells	BX897691.1	BX897691.1
slc1a3a	3.76204e-201	0.351414	0.329	0.184	7.1618e-197	f13a1b	ENSDARG00000104431	slc1a3a	https://zfin.org/ZDB-GENE-030131-2159	solute carrier family 1 member 3a [Source:NCBI gene;Acc:323439]	0.206725	f13a1b_vs_all_other_cells	slc1a3a	slc1a3a
csf1ra	2.66946e-212	0.349717	0.393	0.23	5.08185e-208	f13a1b	ENSDARG00000102986	csf1ra	https://zfin.org/ZDB-GENE-001205-1	colony stimulating factor 1 receptor, a [Source:NCBI gene;Acc:64274]	0.234841	f13a1b_vs_all_other_cells	csf1ra	csf1ra
CABZ01080702.1	5.22516e-243	0.3484	0.405	0.224	9.94715e-239	f13a1b	ENSDARG00000100562	CABZ01080702.1	https://zfin.org/		0.255117	f13a1b_vs_all_other_cells	CABZ01080702.1	CABZ01080702.1
si:dkey-56f14.7	2.63751e-184	0.348137	0.393	0.245	5.02103e-180	f13a1b	ENSDARG00000055400	si:dkey-56f14.7	https://zfin.org/ZDB-GENE-131121-78	si:dkey-56f14.7 [Source:ZFIN;Acc:ZDB-GENE-131121-78]	0.219467	f13a1b_vs_all_other_cells	si:dkey-56f14.7	si:dkey-56f14.7
fxyd6l	1.13519e-218	0.347268	0.54	0.365	2.16107e-214	f13a1b	ENSDARG00000097057	fxyd6l	https://zfin.org/ZDB-GENE-071205-8	FXYD domain containing ion transport regulator 6 like [Source:ZFIN;Acc:ZDB-GENE-071205-8]	0.277434	f13a1b_vs_all_other_cells	fxyd6l	fxyd6l
zgc:101699	1.33132e-52	0.346714	0.191	0.127	2.53443e-48	f13a1b	ENSDARG00000033355	zgc:101699	https://zfin.org/ZDB-GENE-041114-140	zgc:101699 [Source:NCBI gene;Acc:492789]	0.0995942	f13a1b_vs_all_other_cells	zgc:101699	zgc:101699
mhc2dab	0	0.346017	0.74	0.523	0	f13a1b	ENSDARG00000079105	mhc2dab	https://zfin.org/ZDB-GENE-980526-200	major histocompatibility complex class II DAB gene [Source:ZFIN;Acc:ZDB-GENE-980526-200]	0.362292	f13a1b_vs_all_other_cells	mhc2dab	mhc2dab
lipf	1.56749e-180	0.33927	0.471	0.325	2.98403e-176	f13a1b	ENSDARG00000018529	lipf	https://zfin.org/ZDB-GENE-040426-2737	lipase, gastric [Source:ZFIN;Acc:ZDB-GENE-040426-2737]	0.231582	f13a1b_vs_all_other_cells	lipf	lipf
trpv1	2.78583e-165	0.33744	0.468	0.326	5.30339e-161	f13a1b	ENSDARG00000059883	trpv1	https://zfin.org/ZDB-GENE-030912-8	transient receptor potential cation channel, subfamily V, member 1 [Source:ZFIN;Acc:ZDB-GENE-030912-8]	0.22671	f13a1b_vs_all_other_cells	trpv1	trpv1
CR383676.2	0	0.33627	0.993	0.996	0	f13a1b	ENSDARG00000099970	CR383676.2	https://zfin.org/		0.332911	f13a1b_vs_all_other_cells	CR383676.1	CR383676.2
si:dkey-24p1.7	1.06838e-151	0.333534	0.473	0.342	2.03387e-147	f13a1b	ENSDARG00000089404	si:dkey-24p1.7	https://zfin.org/ZDB-GENE-121214-215	si:dkey-24p1.7 [Source:ZFIN;Acc:ZDB-GENE-121214-215]	0.218191	f13a1b_vs_all_other_cells	si:dkey-24p1.7	si:dkey-24p1.7
mfap4	0	0.330664	0.94	0.725	0	f13a1b	ENSDARG00000090783	mfap4	https://zfin.org/ZDB-GENE-040426-2246	microfibril associated protein 4 [Source:ZFIN;Acc:ZDB-GENE-040426-2246]	0.402999	f13a1b_vs_all_other_cells	mfap4	mfap4
cndp2	7.71366e-243	0.326404	0.665	0.498	1.46845e-238	f13a1b	ENSDARG00000003931	cndp2	https://zfin.org/ZDB-GENE-030131-5499	carnosine dipeptidase 2 [Source:ZFIN;Acc:ZDB-GENE-030131-5499]	0.289847	f13a1b_vs_all_other_cells	cndp2	cndp2
rassf2a	9.23486e-142	0.324955	0.552	0.449	1.75804e-137	f13a1b	ENSDARG00000029865	rassf2a	https://zfin.org/ZDB-GENE-040912-124	Ras association domain family member 2a [Source:ZFIN;Acc:ZDB-GENE-040912-124]	0.220523	f13a1b_vs_all_other_cells	rassf2a	rassf2a
si:ch211-15b10.6	3.85708e-136	0.323736	0.393	0.269	7.34273e-132	f13a1b	ENSDARG00000091111	si:ch211-15b10.6	https://zfin.org/ZDB-GENE-160728-113	si:ch211-15b10.6 [Source:ZFIN;Acc:ZDB-GENE-160728-113]	0.185876	f13a1b_vs_all_other_cells	*299	si:ch211-15b10.6
ets2	7.29067e-102	0.321432	0.421	0.319	1.38793e-97	f13a1b	ENSDARG00000103980	ets2	https://zfin.org/ZDB-GENE-050522-552	v-ets avian erythroblastosis virus E26 oncogene homolog 2 [Source:ZFIN;Acc:ZDB-GENE-050522-552]	0.178592	f13a1b_vs_all_other_cells	ets2	ets2
arl6ip1	5.4322e-273	0.319193	0.863	0.775	1.03413e-268	f13a1b	ENSDARG00000054578	arl6ip1	https://zfin.org/ZDB-GENE-040426-1087	ADP-ribosylation factor-like 6 interacting protein 1 [Source:ZFIN;Acc:ZDB-GENE-040426-1087]	0.306742	f13a1b_vs_all_other_cells	arl6ip1	arl6ip1
metrnla	2.64336e-154	0.317788	0.397	0.263	5.03217e-150	f13a1b	ENSDARG00000101914	metrnla	https://zfin.org/ZDB-GENE-040426-1917	meteorin like, glial cell differentiation regulator a [Source:NCBI gene;Acc:406258]	0.190442	f13a1b_vs_all_other_cells	metrnl	metrnla
DAB2	2.97496e-67	0.314066	0.366	0.278	5.66343e-63	f13a1b	ENSDARG00000053091	DAB2	https://zfin.org/ZDB-GENE-030429-35	si:ch211-204c21.1 [Source:ZFIN;Acc:ZDB-GENE-030429-35]	0.151334	f13a1b_vs_all_other_cells	*310	DAB2
mgst1.2	4.27635e-81	0.311517	0.478	0.404	8.14089e-77	f13a1b	ENSDARG00000022165	mgst1.2	https://zfin.org/ZDB-GENE-040704-59	microsomal glutathione S-transferase 1.2 [Source:ZFIN;Acc:ZDB-GENE-040704-59]	0.17618	f13a1b_vs_all_other_cells	mgst1.2	mgst1.2
cebpb	1.78888e-156	0.311084	0.799	0.674	3.40548e-152	f13a1b	ENSDARG00000042725	cebpb	https://zfin.org/ZDB-GENE-020111-3	CCAAT enhancer binding protein beta [Source:ZFIN;Acc:ZDB-GENE-020111-3]	0.294653	f13a1b_vs_all_other_cells	cebpb	cebpb
rnf213a	0	0.309055	0.864	0.701	0	f13a1b	ENSDARG00000099465	rnf213a	https://zfin.org/ZDB-GENE-050302-100	Danio rerio ring finger protein 213a (rnf213a), mRNA. [Source:RefSeq mRNA;Acc:NM_001353835]	0.329113	f13a1b_vs_all_other_cells	rnf213a	rnf213a
zgc:64065	1.0537e-214	0.307917	0.256	0.117	2.00593e-210	f13a1b	ENSDARG00000071139	zgc:64065	https://zfin.org/ZDB-GENE-040426-1355	zgc:64065 [Source:ZFIN;Acc:ZDB-GENE-040426-1355]	0.172476	f13a1b_vs_all_other_cells	zgc:64065	zgc:64065
havcr2	1.48808e-154	0.307703	0.401	0.261	2.83286e-150	f13a1b	ENSDARG00000091692	havcr2	https://zfin.org/ZDB-GENE-091204-20	hepatitis A virus cellular receptor 2 [Source:ZFIN;Acc:ZDB-GENE-091204-20]	0.189574	f13a1b_vs_all_other_cells	havcr2	havcr2
enpp1	7.35286e-134	0.307038	0.476	0.343	1.39976e-129	f13a1b	ENSDARG00000005789	enpp1	https://zfin.org/ZDB-GENE-040724-172	ectonucleotide pyrophosphatase/phosphodiesterase 1 [Source:ZFIN;Acc:ZDB-GENE-040724-172]	0.20282	f13a1b_vs_all_other_cells	enpp1	enpp1
ctsa	6.25157e-189	0.306932	0.619	0.473	1.19011e-184	f13a1b	ENSDARG00000098114	ctsa	https://zfin.org/ZDB-GENE-030131-537	cathepsin A [Source:ZFIN;Acc:ZDB-GENE-030131-537]	0.248635	f13a1b_vs_all_other_cells	ctsa	ctsa
napsa	1.04688e-160	0.306841	0.687	0.605	1.99294e-156	f13a1b	ENSDARG00000009313	napsa	https://zfin.org/ZDB-GENE-030131-8690	napsin A aspartic peptidase [Source:ZFIN;Acc:ZDB-GENE-030131-8690]	0.239371	f13a1b_vs_all_other_cells	*211	napsa
ophn1	1.33934e-105	0.306806	0.404	0.301	2.5497e-101	f13a1b	ENSDARG00000035420	ophn1	https://zfin.org/ZDB-GENE-040718-464	oligophrenin 1 [Source:ZFIN;Acc:ZDB-GENE-040718-464]	0.166365	f13a1b_vs_all_other_cells	ophn1	ophn1
tspan36	0	0.306611	0.917	0.757	0	f13a1b	ENSDARG00000024540	tspan36	https://zfin.org/ZDB-GENE-040718-248	tetraspanin 36 [Source:NCBI gene;Acc:437021]	0.340589	f13a1b_vs_all_other_cells	tspan36	tspan36
txnipa	2.4015e-142	0.299457	0.72	0.634	4.57173e-138	f13a1b	ENSDARG00000036107	txnipa	https://zfin.org/ZDB-GENE-030804-10	thioredoxin interacting protein a [Source:ZFIN;Acc:ZDB-GENE-030804-10]	0.244856	f13a1b_vs_all_other_cells	txnipa	txnipa
si:dkey-7j14.6	5.01461e-147	0.298762	0.599	0.492	9.54632e-143	f13a1b	ENSDARG00000090552	si:dkey-7j14.6	https://zfin.org/ZDB-GENE-030131-8466	si:dkey-7j14.6 [Source:ZFIN;Acc:ZDB-GENE-030131-8466]	0.217878	f13a1b_vs_all_other_cells	si:dkey-7j14.6	si:dkey-7j14.6
cxcr3.2	3.5148e-187	0.297104	0.67	0.526	6.69112e-183	f13a1b	ENSDARG00000041041	cxcr3.2	https://zfin.org/ZDB-GENE-041114-186	chemokine (C-X-C motif) receptor 3, tandem duplicate 2 [Source:NCBI gene;Acc:791973]	0.253555	f13a1b_vs_all_other_cells	cxcr3.2	cxcr3.2
zbtb16a	5.77819e-103	0.293558	0.306	0.204	1.09999e-98	f13a1b	ENSDARG00000007184	zbtb16a	https://zfin.org/ZDB-GENE-030131-1989	zinc finger and BTB domain containing 16a [Source:NCBI gene;Acc:323269]	0.134743	f13a1b_vs_all_other_cells	zbtb16a	zbtb16a
csf3r	8.85886e-96	0.291133	0.35	0.251	1.68646e-91	f13a1b	ENSDARG00000045959	csf3r	https://zfin.org/ZDB-GENE-080104-4	colony stimulating factor 3 receptor (granulocyte) [Source:ZFIN;Acc:ZDB-GENE-080104-4]	0.142087	f13a1b_vs_all_other_cells	csf3r	csf3r
sftpbb	7.6579e-173	0.290587	0.668	0.516	1.45784e-168	f13a1b	ENSDARG00000067566	sftpbb	https://zfin.org/ZDB-GENE-060526-155	surfactant protein Bb [Source:NCBI gene;Acc:100001978]	0.251292	f13a1b_vs_all_other_cells	sftpbb	sftpbb
eif4ebp1	1.83815e-154	0.28737	0.704	0.625	3.49928e-150	f13a1b	ENSDARG00000043608	eif4ebp1	https://zfin.org/ZDB-GENE-030131-2332	eukaryotic translation initiation factor 4E binding protein 1 [Source:ZFIN;Acc:ZDB-GENE-030131-2332]	0.22788	f13a1b_vs_all_other_cells	eif4ebp1	eif4ebp1
si:dkey-148a17.6	1.33385e-146	0.285511	0.511	0.377	2.53926e-142	f13a1b	ENSDARG00000053124	si:dkey-148a17.6	https://zfin.org/ZDB-GENE-160728-65	si:dkey-148a17.6 [Source:ZFIN;Acc:ZDB-GENE-160728-65]	0.197753	f13a1b_vs_all_other_cells	si:dkey-148a17.6	si:dkey-148a17.6
si:ch211-199g17.2	8.54973e-84	0.283507	0.362	0.269	1.62761e-79	f13a1b	ENSDARG00000092310	si:ch211-199g17.2	https://zfin.org/ZDB-GENE-060503-396	si:ch211-199g17.2 [Source:ZFIN;Acc:ZDB-GENE-060503-396]	0.138111	f13a1b_vs_all_other_cells	si:ch211-199g17.2	si:ch211-199g17.2
scpep1	8.99036e-260	0.281989	0.838	0.687	1.7115e-255	f13a1b	ENSDARG00000040072	scpep1	https://zfin.org/ZDB-GENE-040426-890	serine carboxypeptidase 1 [Source:ZFIN;Acc:ZDB-GENE-040426-890]	0.288246	f13a1b_vs_all_other_cells	scpep1	scpep1
asap1b	6.52332e-106	0.279826	0.386	0.281	1.24185e-101	f13a1b	ENSDARG00000039729	asap1b	https://zfin.org/ZDB-GENE-091112-16	ArfGAP with SH3 domain, ankyrin repeat and PH domain 1b [Source:ZFIN;Acc:ZDB-GENE-091112-16]	0.148374	f13a1b_vs_all_other_cells	asap1b	asap1b
lxn	5.86134e-111	0.279712	0.648	0.578	1.11582e-106	f13a1b	ENSDARG00000043102	lxn	https://zfin.org/ZDB-GENE-041212-18	latexin [Source:ZFIN;Acc:ZDB-GENE-041212-18]	0.203204	f13a1b_vs_all_other_cells	lxn	lxn
abca1b	1.57625e-109	0.278593	0.371	0.255	3.0007e-105	f13a1b	ENSDARG00000079009	abca1b	https://zfin.org/ZDB-GENE-030131-9826	ATP-binding cassette, sub-family A (ABC1), member 1B [Source:ZFIN;Acc:ZDB-GENE-030131-9826]	0.150376	f13a1b_vs_all_other_cells	abca1b	abca1b
slc25a32a	1.28254e-102	0.27838	0.349	0.248	2.44158e-98	f13a1b	ENSDARG00000089791	slc25a32a	https://zfin.org/ZDB-GENE-040426-758	solute carrier family 25 member 32a [Source:ZFIN;Acc:ZDB-GENE-040426-758]	0.136722	f13a1b_vs_all_other_cells	slc25a32a	slc25a32a
cxcr4b	2.66643e-46	0.27832	0.403	0.339	5.07608e-42	f13a1b	ENSDARG00000041959	cxcr4b	https://zfin.org/ZDB-GENE-010614-1	chemokine (C-X-C motif), receptor 4b [Source:ZFIN;Acc:ZDB-GENE-010614-1]	0.133338	f13a1b_vs_all_other_cells	cxcr4b	cxcr4b
si:ch211-209f23.6	8.54871e-113	0.277523	0.328	0.217	1.62742e-108	f13a1b	ENSDARG00000077309	si:ch211-209f23.6	https://zfin.org/ZDB-GENE-141211-79	si:ch211-209f23.6 [Source:ZFIN;Acc:ZDB-GENE-141211-79]	0.13759	f13a1b_vs_all_other_cells	si:ch211-209f23.6	si:ch211-209f23.6
si:ch211-209f23.6	8.54871e-113	0.277523	0.328	0.217	1.62742e-108	f13a1b	ENSDARG00000077309	si:ch211-209f23.6	https://zfin.org/ZDB-GENE-141211-79	si:ch211-209f23.6 [Source:ZFIN;Acc:ZDB-GENE-141211-79]	0.13759	f13a1b_vs_all_other_cells	si:ch211-209f23.6	si:ch211-209f23.6
srgap3	2.24972e-105	0.276118	0.497	0.389	4.28279e-101	f13a1b	ENSDARG00000060309	srgap3	https://zfin.org/ZDB-GENE-060524-4	SLIT-ROBO Rho GTPase activating protein 3 [Source:ZFIN;Acc:ZDB-GENE-060524-4]	0.175331	f13a1b_vs_all_other_cells	srgap3	srgap3
mef2cb	1.3654e-73	0.274182	0.419	0.336	2.5993e-69	f13a1b	ENSDARG00000009418	mef2cb	https://zfin.org/ZDB-GENE-040901-7	myocyte enhancer factor 2cb [Source:ZFIN;Acc:ZDB-GENE-040901-7]	0.143261	f13a1b_vs_all_other_cells	mef2cb	mef2cb
lmcd1	1.63693e-114	0.272001	0.318	0.212	3.11622e-110	f13a1b	ENSDARG00000002002	lmcd1	https://zfin.org/ZDB-GENE-040426-1067	LIM and cysteine-rich domains 1 [Source:ZFIN;Acc:ZDB-GENE-040426-1067]	0.129745	f13a1b_vs_all_other_cells	lmcd1	lmcd1
zfp36l1a	4.64667e-110	0.271581	0.282	0.178	8.84587e-106	f13a1b	ENSDARG00000016154	zfp36l1a	https://zfin.org/ZDB-GENE-030131-9860	zinc finger protein 36, C3H type-like 1a [Source:ZFIN;Acc:ZDB-GENE-030131-9860]	0.121333	f13a1b_vs_all_other_cells	zfp36l1a	zfp36l1a
si:dkey-222f2.7	2.27115e-130	0.267999	0.364	0.236	4.32359e-126	f13a1b	ENSDARG00000071667	si:dkey-222f2.7	https://zfin.org/ZDB-GENE-050208-727	si:dkey-222f2.7 [Source:ZFIN;Acc:ZDB-GENE-050208-727]	0.150461	f13a1b_vs_all_other_cells	si:dkey-222f2.7	si:dkey-222f2.7
cd22	5.41535e-121	0.267868	0.397	0.271	1.03092e-116	f13a1b	ENSDARG00000053005	cd22	https://zfin.org/ZDB-GENE-050522-521	cd22 molecule [Source:ZFIN;Acc:ZDB-GENE-050522-521]	0.155787	f13a1b_vs_all_other_cells	cd22	cd22
sdr16c5b	1.35699e-183	0.26718	0.747	0.605	2.5833e-179	f13a1b	ENSDARG00000017794	sdr16c5b	https://zfin.org/ZDB-GENE-040426-2861	short chain dehydrogenase/reductase family 16C, member 5b [Source:ZFIN;Acc:ZDB-GENE-040426-2861]	0.246428	f13a1b_vs_all_other_cells	sdr16c5b	sdr16c5b
ano5b	4.81847e-87	0.266929	0.266	0.175	9.17291e-83	f13a1b	ENSDARG00000036147	ano5b	https://zfin.org/ZDB-GENE-061215-108	anoctamin 5b [Source:ZFIN;Acc:ZDB-GENE-061215-108]	0.107925	f13a1b_vs_all_other_cells	ano5b	ano5b
dusp6	1.26296e-77	0.265778	0.348	0.26	2.40431e-73	f13a1b	ENSDARG00000070914	dusp6	https://zfin.org/ZDB-GENE-030613-1	dual specificity phosphatase 6 [Source:ZFIN;Acc:ZDB-GENE-030613-1]	0.123795	f13a1b_vs_all_other_cells	dusp6	dusp6
vdac3	1.56465e-113	0.26348	0.508	0.407	2.97863e-109	f13a1b	ENSDARG00000003695	vdac3	https://zfin.org/ZDB-GENE-040426-2380	voltage-dependent anion channel 3 [Source:ZFIN;Acc:ZDB-GENE-040426-2380]	0.167063	f13a1b_vs_all_other_cells	vdac3	vdac3
itm2ba	4.97138e-135	0.263161	0.713	0.653	9.46401e-131	f13a1b	ENSDARG00000007098	itm2ba	https://zfin.org/ZDB-GENE-030131-2352	integral membrane protein 2Ba [Source:ZFIN;Acc:ZDB-GENE-030131-2352]	0.204874	f13a1b_vs_all_other_cells	itm2ba	itm2ba
si:ch211-260e23.9	2.80538e-74	0.26195	0.352	0.264	5.34061e-70	f13a1b	ENSDARG00000102572	si:ch211-260e23.9	https://zfin.org/ZDB-GENE-141222-48	si:ch211-260e23.9 [Source:ZFIN;Acc:ZDB-GENE-141222-48]	0.122942	f13a1b_vs_all_other_cells	si:ch211-260e23.9	si:ch211-260e23.9
CR848032.1	3.47142e-52	0.259923	0.653	0.634	6.60853e-48	f13a1b	ENSDARG00000081103	CR848032.1	https://zfin.org/		0.174816	f13a1b_vs_all_other_cells	SNORD10	CR848032.1
cybb	4.34152e-90	0.259278	0.563	0.473	8.26496e-86	f13a1b	ENSDARG00000056615	cybb	https://zfin.org/ZDB-GENE-040426-1380	cytochrome b-245, beta polypeptide (chronic granulomatous disease) [Source:ZFIN;Acc:ZDB-GENE-040426-1380]	0.173749	f13a1b_vs_all_other_cells	cybb	cybb
paox1	2.53465e-96	0.258296	0.333	0.229	4.82521e-92	f13a1b	ENSDARG00000043403	paox1	https://zfin.org/ZDB-GENE-081104-436	polyamine oxidase (exo-N4-amino) 1 [Source:ZFIN;Acc:ZDB-GENE-081104-436]	0.125075	f13a1b_vs_all_other_cells	paox1	paox1
zgc:154125	1.41345e-113	0.258105	0.327	0.212	2.69078e-109	f13a1b	ENSDARG00000071463	zgc:154125	https://zfin.org/ZDB-GENE-061013-717	zgc:154125 [Source:ZFIN;Acc:ZDB-GENE-061013-717]	0.130184	f13a1b_vs_all_other_cells	zgc:154125	zgc:154125
aldh9a1a.1	1.10412e-117	0.256646	0.631	0.543	2.10191e-113	f13a1b	ENSDARG00000069100	aldh9a1a.1	https://zfin.org/ZDB-GENE-030131-1257	aldehyde dehydrogenase 9 family, member A1a, tandem duplicate 1 [Source:NCBI gene;Acc:100005587]	0.188188	f13a1b_vs_all_other_cells	aldh9a1a.1	aldh9a1a.1
fermt3a	7.49622e-115	0.254349	0.678	0.579	1.42706e-110	f13a1b	ENSDARG00000079267	fermt3a	https://zfin.org/ZDB-GENE-081031-46	fermitin family member 3a [Source:ZFIN;Acc:ZDB-GENE-081031-46]	0.201934	f13a1b_vs_all_other_cells	FERMT3	fermt3a
gpr183a	4.58045e-72	0.251513	0.51	0.447	8.71981e-68	f13a1b	ENSDARG00000010317	gpr183a	https://zfin.org/ZDB-GENE-070615-28	G protein-coupled receptor 183a [Source:NCBI gene;Acc:556770]	0.14635	f13a1b_vs_all_other_cells	gpr183a	gpr183a
ttyh3a	7.3065e-72	0.250656	0.326	0.242	1.39094e-67	f13a1b	ENSDARG00000034473	ttyh3a	https://zfin.org/ZDB-GENE-120508-1	tweety family member 3a [Source:ZFIN;Acc:ZDB-GENE-120508-1]	0.110077	f13a1b_vs_all_other_cells	ttyh3a	ttyh3a
arhgdig	2.34727e-38	-0.250429	0.848	0.859	4.46849e-34	f13a1b	ENSDARG00000004034	arhgdig	https://zfin.org/ZDB-GENE-040426-1493	Rho GDP dissociation inhibitor (GDI) gamma [Source:ZFIN;Acc:ZDB-GENE-040426-1493]	-0.209644	f13a1b_vs_all_other_cells	arhgdig	arhgdig
manf	6.30245e-144	-0.250745	0.14	0.308	1.1998e-139	f13a1b	ENSDARG00000063177	manf	https://zfin.org/ZDB-GENE-060929-640	mesencephalic astrocyte-derived neurotrophic factor [Source:ZFIN;Acc:ZDB-GENE-060929-640]	-0.0159565	f13a1b_vs_all_other_cells	manf	manf
CABZ01073795.1	1.23566e-63	-0.251298	0.051	0.127	2.35233e-59	f13a1b	ENSDARG00000010729	CABZ01073795.1	https://zfin.org/	interferon-induced protein 44 [Source:NCBI gene;Acc:795887]	-0.00514666	f13a1b_vs_all_other_cells	CABZ01073795.1	CABZ01073795.1
h2az2a	2.28894e-180	-0.252483	0.187	0.391	4.35746e-176	f13a1b	ENSDARG00000068820	h2az2a	https://zfin.org/ZDB-GENE-020717-1	H2A.Z variant histone 2a [Source:NCBI gene;Acc:252913]	-0.0225808	f13a1b_vs_all_other_cells	h2afva	h2az2a
cdh1	7.19839e-87	-0.252677	0.044	0.134	1.37036e-82	f13a1b	ENSDARG00000102750	cdh1	https://zfin.org/ZDB-GENE-010606-1	cadherin 1, type 1, E-cadherin (epithelial) [Source:ZFIN;Acc:ZDB-GENE-010606-1]	-0.00365062	f13a1b_vs_all_other_cells	cdh1	cdh1
cdh1	7.19839e-87	-0.252677	0.044	0.134	1.37036e-82	f13a1b	ENSDARG00000102750	cdh1	https://zfin.org/ZDB-GENE-010606-1	cadherin 1, type 1, E-cadherin (epithelial) [Source:ZFIN;Acc:ZDB-GENE-010606-1]	-0.00365062	f13a1b_vs_all_other_cells	cdh1	cdh1
snrpb	2.05543e-137	-0.252719	0.419	0.592	3.91292e-133	f13a1b	ENSDARG00000011125	snrpb	https://zfin.org/ZDB-GENE-040426-1819	small nuclear ribonucleoprotein polypeptides B and B1 [Source:ZFIN;Acc:ZDB-GENE-040426-1819]	-0.0749452	f13a1b_vs_all_other_cells	snrpb	snrpb
si:ch211-288g17.3	1.7086e-137	-0.253067	0.117	0.272	3.25266e-133	f13a1b	ENSDARG00000070959	si:ch211-288g17.3	https://zfin.org/ZDB-GENE-030131-461	si:ch211-288g17.3 [Source:ZFIN;Acc:ZDB-GENE-030131-461]	-0.0127361	f13a1b_vs_all_other_cells	si:ch211-288g17.3	si:ch211-288g17.3
cox7c	1.00114e-139	-0.254096	0.796	0.863	1.90586e-135	f13a1b	ENSDARG00000104537	cox7c	https://zfin.org/ZDB-GENE-030131-8062	cytochrome c oxidase subunit 7C [Source:ZFIN;Acc:ZDB-GENE-030131-8062]	-0.186557	f13a1b_vs_all_other_cells	cox7c	cox7c
snrpd2	3.14923e-139	-0.255285	0.382	0.565	5.99518e-135	f13a1b	ENSDARG00000040440	snrpd2	https://zfin.org/ZDB-GENE-040914-10	small nuclear ribonucleoprotein D2 polypeptide [Source:ZFIN;Acc:ZDB-GENE-040914-10]	-0.065933	f13a1b_vs_all_other_cells	snrpd2	snrpd2
fabp3	5.18255e-82	-0.256189	0.164	0.284	9.86602e-78	f13a1b	ENSDARG00000023290	fabp3	https://zfin.org/ZDB-GENE-020318-2	fatty acid binding protein 3, muscle and heart [Source:ZFIN;Acc:ZDB-GENE-020318-2]	-0.0242622	f13a1b_vs_all_other_cells	fabp3	fabp3
nfkbiaa	8.17198e-25	-0.258835	0.357	0.433	1.5557e-20	f13a1b	ENSDARG00000005481	nfkbiaa	https://zfin.org/ZDB-GENE-040426-2227	nuclear factor of kappa light polypeptide gene enhancer in B-cells inhibitor, alpha a [Source:ZFIN;Acc:ZDB-GENE-040426-2227]	-0.0761854	f13a1b_vs_all_other_cells	nfkbiaa	nfkbiaa
sult2st1	7.55603e-83	-0.26145	0.069	0.166	1.43844e-78	f13a1b	ENSDARG00000033170	sult2st1	https://zfin.org/ZDB-GENE-030219-114	sulfotransferase family 2, cytosolic sulfotransferase 1 [Source:ZFIN;Acc:ZDB-GENE-030219-114]	-0.00749857	f13a1b_vs_all_other_cells	sult2st1	sult2st1
sept2	1.00563e-149	-0.263037	0.269	0.46	1.91441e-145	f13a1b	ENSDARG00000027590	sept2	https://zfin.org/ZDB-GENE-030131-911	septin 2 [Source:ZFIN;Acc:ZDB-GENE-030131-911]	-0.0413774	f13a1b_vs_all_other_cells	sept2	sept2
hspa5	3.40974e-89	-0.26401	0.278	0.423	6.49113e-85	f13a1b	ENSDARG00000103846	hspa5	https://zfin.org/ZDB-GENE-031001-11	heat shock protein 5 [Source:NCBI gene;Acc:378848]	-0.0482359	f13a1b_vs_all_other_cells	hspa5	hspa5
abracl	5.59514e-140	-0.265435	0.594	0.735	1.06515e-135	f13a1b	ENSDARG00000042876	abracl	https://zfin.org/ZDB-GENE-030131-8594	ABRA C-terminal like [Source:NCBI gene;Acc:336650]	-0.127422	f13a1b_vs_all_other_cells	abracl	abracl
hspe1	7.53758e-91	-0.26623	0.403	0.543	1.43493e-86	f13a1b	ENSDARG00000056167	hspe1	https://zfin.org/ZDB-GENE-000906-2	heat shock 10 protein 1 [Source:ZFIN;Acc:ZDB-GENE-000906-2]	-0.0796283	f13a1b_vs_all_other_cells	hspe1	hspe1
foxp4	2.71633e-68	-0.267436	0.038	0.112	5.17107e-64	f13a1b	ENSDARG00000076120	foxp4	https://zfin.org/ZDB-GENE-101207-1	forkhead box P4 [Source:ZFIN;Acc:ZDB-GENE-101207-1]	-0.00344802	f13a1b_vs_all_other_cells	foxp4	foxp4
ywhabl	1.82893e-116	-0.268903	0.566	0.708	3.48174e-112	f13a1b	ENSDARG00000040287	ywhabl	https://zfin.org/ZDB-GENE-030131-448	tyrosine 3-monooxygenase/tryptophan 5-monooxygenase activation protein, beta polypeptide like [Source:ZFIN;Acc:ZDB-GENE-030131-448]	-0.121673	f13a1b_vs_all_other_cells	ywhabl	ywhabl
ARF5	5.36485e-95	-0.269472	0.228	0.371	1.02131e-90	f13a1b	ENSDARG00000113899	ARF5	https://zfin.org/ZDB-GENE-030131-6151	zgc:77650 [Source:ZFIN;Acc:ZDB-GENE-030131-6151]	-0.037758	f13a1b_vs_all_other_cells		ARF5
mid1ip1b	1.73067e-145	-0.270868	0.075	0.221	3.29467e-141	f13a1b	ENSDARG00000019302	mid1ip1b	https://zfin.org/ZDB-GENE-040426-1720	MID1 interacting protein 1b [Source:NCBI gene;Acc:393805]	-0.00689427	f13a1b_vs_all_other_cells	mid1ip1b	mid1ip1b
cyb561a3a	2.57408e-115	-0.271742	0.121	0.258	4.90029e-111	f13a1b	ENSDARG00000056281	cyb561a3a	https://zfin.org/ZDB-GENE-060526-374	cytochrome b561 family, member A3a [Source:NCBI gene;Acc:100002371]	-0.0154208	f13a1b_vs_all_other_cells	cyb561a3a	cyb561a3a
nfkbiab	2.77408e-36	-0.272366	0.541	0.638	5.28102e-32	f13a1b	ENSDARG00000007693	nfkbiab	https://zfin.org/ZDB-GENE-030131-1819	nuclear factor of kappa light polypeptide gene enhancer in B-cells inhibitor, alpha b [Source:ZFIN;Acc:ZDB-GENE-030131-1819]	-0.124947	f13a1b_vs_all_other_cells	nfkbiab	nfkbiab
ptges3b	6.04645e-172	-0.272371	0.223	0.425	1.15106e-167	f13a1b	ENSDARG00000089626	ptges3b	https://zfin.org/ZDB-GENE-040625-144	prostaglandin E synthase 3b (cytosolic) [Source:ZFIN;Acc:ZDB-GENE-040625-144]	-0.03187	f13a1b_vs_all_other_cells	ptges3b	ptges3b
wasa	6.5597e-63	-0.272681	0.365	0.475	1.24877e-58	f13a1b	ENSDARG00000015149	wasa	https://zfin.org/ZDB-GENE-081104-419	WASP actin nucleation promoting factor a [Source:ZFIN;Acc:ZDB-GENE-081104-419]	-0.0764797	f13a1b_vs_all_other_cells	wasa	wasa
snrpe	3.03694e-154	-0.273417	0.32	0.512	5.78142e-150	f13a1b	ENSDARG00000033175	snrpe	https://zfin.org/ZDB-GENE-040426-1112	small nuclear ribonucleoprotein polypeptide E [Source:NCBI gene;Acc:393979]	-0.0546833	f13a1b_vs_all_other_cells	snrpe	snrpe
ptmab	2.60274e-121	-0.274878	0.929	0.944	4.95483e-117	f13a1b	ENSDARG00000101766	ptmab	https://zfin.org/ZDB-GENE-030131-8681	prothymosin alpha b [Source:NCBI gene;Acc:559194]	-0.251304	f13a1b_vs_all_other_cells	ptmab	ptmab
fes	1.62635e-138	-0.276026	0.065	0.202	3.09609e-134	f13a1b	ENSDARG00000011449	fes	https://zfin.org/ZDB-GENE-100812-10	FES proto-oncogene, tyrosine kinase [Source:ZFIN;Acc:ZDB-GENE-100812-10]	-0.00577332	f13a1b_vs_all_other_cells	fes	fes
sub1a	1.46151e-135	-0.276138	0.378	0.545	2.78229e-131	f13a1b	ENSDARG00000053446	sub1a	https://zfin.org/ZDB-GENE-050522-151	SUB1 regulator of transcription a [Source:ZFIN;Acc:ZDB-GENE-050522-151]	-0.0723959	f13a1b_vs_all_other_cells	sub1a	sub1a
pleca	1.84948e-115	-0.276441	0.032	0.137	3.52086e-111	f13a1b	ENSDARG00000062590	pleca	https://zfin.org/ZDB-GENE-030131-8984	plectin a [Source:ZFIN;Acc:ZDB-GENE-030131-8984]	-0.00206624	f13a1b_vs_all_other_cells	pleca	pleca
psme2	5.42244e-139	-0.27938	0.22	0.392	1.03227e-134	f13a1b	ENSDARG00000033144	psme2	https://zfin.org/ZDB-GENE-991110-16	proteasome activator subunit 2 [Source:ZFIN;Acc:ZDB-GENE-991110-16]	-0.0344949	f13a1b_vs_all_other_cells	psme2	psme2
tma7	1.74324e-149	-0.279649	0.578	0.718	3.3186e-145	f13a1b	ENSDARG00000071670	tma7	https://zfin.org/ZDB-GENE-061027-176	translation machinery associated 7 homolog [Source:NCBI gene;Acc:768290]	-0.13012	f13a1b_vs_all_other_cells	tma7	tma7
snrpd1	8.16417e-164	-0.28026	0.375	0.572	1.55421e-159	f13a1b	ENSDARG00000011648	snrpd1	https://zfin.org/ZDB-GENE-020419-14	small nuclear ribonucleoprotein D1 polypeptide [Source:ZFIN;Acc:ZDB-GENE-020419-14]	-0.0689013	f13a1b_vs_all_other_cells	snrpd1	snrpd1
lsm7	2.3272e-175	-0.280642	0.234	0.435	4.43029e-171	f13a1b	ENSDARG00000058328	lsm7	https://zfin.org/ZDB-GENE-030131-8284	LSM7 homolog, U6 small nuclear RNA and mRNA degradation associated [Source:ZFIN;Acc:ZDB-GENE-030131-8284]	-0.0353261	f13a1b_vs_all_other_cells	lsm7	lsm7
ak1	1.39732e-165	-0.281156	0.03	0.167	2.66007e-161	f13a1b	ENSDARG00000001950	ak1	https://zfin.org/ZDB-GENE-040822-37	adenylate kinase 1 [Source:ZFIN;Acc:ZDB-GENE-040822-37]	-0.00151521	f13a1b_vs_all_other_cells	ak1	ak1
pomp	5.20399e-161	-0.282649	0.478	0.652	9.90683e-157	f13a1b	ENSDARG00000032296	pomp	https://zfin.org/ZDB-GENE-040801-10	proteasome maturation protein [Source:ZFIN;Acc:ZDB-GENE-040801-10]	-0.0990504	f13a1b_vs_all_other_cells	pomp	pomp
psma3	4.5253e-162	-0.283716	0.387	0.576	8.61482e-158	f13a1b	ENSDARG00000086618	psma3	https://zfin.org/ZDB-GENE-050913-120	proteasome 20S subunit alpha 3 [Source:ZFIN;Acc:ZDB-GENE-050913-120]	-0.0737706	f13a1b_vs_all_other_cells	psma3	psma3
jupa	1.33292e-126	-0.286613	0.037	0.151	2.53748e-122	f13a1b	ENSDARG00000070787	jupa	https://zfin.org/ZDB-GENE-991207-22	junction plakoglobin a [Source:ZFIN;Acc:ZDB-GENE-991207-22]	-0.0025985	f13a1b_vs_all_other_cells	jupa	jupa
atf3	3.70497e-109	-0.288253	0.035	0.137	7.05316e-105	f13a1b	ENSDARG00000007823	atf3	https://zfin.org/ZDB-GENE-040426-728	activating transcription factor 3 [Source:ZFIN;Acc:ZDB-GENE-040426-728]	-0.00257745	f13a1b_vs_all_other_cells	atf3	atf3
plekhf1	4.66734e-24	-0.290737	0.165	0.222	8.88521e-20	f13a1b	ENSDARG00000102435	plekhf1	https://zfin.org/ZDB-GENE-040426-1289	pleckstrin homology domain containing, family F (with FYVE domain) member 1 [Source:ZFIN;Acc:ZDB-GENE-040426-1289]	-0.0356546	f13a1b_vs_all_other_cells	plekhf1	plekhf1
psmb1	5.56269e-161	-0.291157	0.454	0.636	1.05897e-156	f13a1b	ENSDARG00000009640	psmb1	https://zfin.org/ZDB-GENE-040618-2	proteasome 20S subunit beta 1 [Source:ZFIN;Acc:ZDB-GENE-040618-2]	-0.0943587	f13a1b_vs_all_other_cells	psmb1	psmb1
BX539325.2	6.73261e-42	-0.292005	0.106	0.172	1.28169e-37	f13a1b	ENSDARG00000095909	BX539325.2	https://zfin.org/		-0.0190754	f13a1b_vs_all_other_cells	BX539325.1	BX539325.2
ppp1r14bb	1.06855e-127	-0.292111	0.082	0.216	2.0342e-123	f13a1b	ENSDARG00000030161	ppp1r14bb	https://zfin.org/ZDB-GENE-030616-595	protein phosphatase 1, regulatory (inhibitor) subunit 14Bb [Source:ZFIN;Acc:ZDB-GENE-030616-595]	-0.0090933	f13a1b_vs_all_other_cells	ppp1r14bb	ppp1r14bb
arpc3	3.783e-116	-0.292849	0.831	0.873	7.2017e-112	f13a1b	ENSDARG00000057882	arpc3	https://zfin.org/ZDB-GENE-040625-107	actin related protein 2/3 complex, subunit 3 [Source:ZFIN;Acc:ZDB-GENE-040625-107]	-0.23165	f13a1b_vs_all_other_cells	arpc3	arpc3
cd9b	1.23261e-87	-0.293938	0.079	0.183	2.34652e-83	f13a1b	ENSDARG00000016691	cd9b	https://zfin.org/ZDB-GENE-040426-2768	CD9 molecule b [Source:ZFIN;Acc:ZDB-GENE-040426-2768]	-0.0100244	f13a1b_vs_all_other_cells	cd9b	cd9b
arpc1b	1.20075e-90	-0.298423	0.912	0.921	2.28587e-86	f13a1b	ENSDARG00000027063	arpc1b	https://zfin.org/ZDB-GENE-030131-7414	actin related protein 2/3 complex, subunit 1B [Source:ZFIN;Acc:ZDB-GENE-030131-7414]	-0.269502	f13a1b_vs_all_other_cells	arpc1b	arpc1b
spic	6.33266e-111	-0.298669	0.016	0.107	1.20555e-106	f13a1b	ENSDARG00000012435	spic	https://zfin.org/ZDB-GENE-040912-47	Spi-C transcription factor (Spi-1/PU.1 related) [Source:ZFIN;Acc:ZDB-GENE-040912-47]	-0.000714572	f13a1b_vs_all_other_cells	spic	spic
BX901920.1	7.82869e-06	-0.29974	0.524	0.538	0.149035	f13a1b	ENSDARG00000096655	BX901920.1	https://zfin.org/		-0.152977	f13a1b_vs_all_other_cells	BX901920.1	BX901920.1
psmb3	2.82315e-168	-0.301443	0.38	0.571	5.37444e-164	f13a1b	ENSDARG00000013938	psmb3	https://zfin.org/ZDB-GENE-040426-2682	proteasome 20S subunit beta 3 [Source:ZFIN;Acc:ZDB-GENE-040426-2682]	-0.0762318	f13a1b_vs_all_other_cells	psmb3	psmb3
dynll1	4.26112e-137	-0.302904	0.376	0.549	8.1119e-133	f13a1b	ENSDARG00000058454	dynll1	https://zfin.org/ZDB-GENE-040426-1961	dynein, light chain, LC8-type 1 [Source:ZFIN;Acc:ZDB-GENE-040426-1961]	-0.0780026	f13a1b_vs_all_other_cells	dynll1	dynll1
calm3a	1.09583e-134	-0.303541	0.293	0.472	2.08613e-130	f13a1b	ENSDARG00000015050	calm3a	https://zfin.org/ZDB-GENE-020415-2	calmodulin 3a (phosphorylase kinase, delta) [Source:ZFIN;Acc:ZDB-GENE-030131-5590]	-0.055209	f13a1b_vs_all_other_cells	calm3a*1	calm3a
calm3a	1.09583e-134	-0.303541	0.293	0.472	2.08613e-130	f13a1b	ENSDARG00000015050	calm3a	https://zfin.org/ZDB-GENE-020415-2	calmodulin 3a (phosphorylase kinase, delta) [Source:ZFIN;Acc:ZDB-GENE-030131-5590]	-0.055209	f13a1b_vs_all_other_cells	calm3a*1	calm3a
calm3a	1.09583e-134	-0.303541	0.293	0.472	2.08613e-130	f13a1b	ENSDARG00000015050	calm3a	https://zfin.org/ZDB-GENE-020415-2	calmodulin 3a (phosphorylase kinase, delta) [Source:ZFIN;Acc:ZDB-GENE-030131-5590]	-0.055209	f13a1b_vs_all_other_cells	calm3a*1	calm3a
cldnb	1.45659e-119	-0.309808	0.012	0.108	2.77291e-115	f13a1b	ENSDARG00000009544	cldnb	https://zfin.org/ZDB-GENE-010328-2	claudin b [Source:ZFIN;Acc:ZDB-GENE-010328-2]	-0.000413077	f13a1b_vs_all_other_cells	cldnb	cldnb
si:ch211-198c19.3	2.70568e-37	-0.310254	0.103	0.167	5.1508e-33	f13a1b	ENSDARG00000095533	si:ch211-198c19.3	https://zfin.org/ZDB-GENE-100922-226	si:ch211-198c19.3 [Source:ZFIN;Acc:ZDB-GENE-100922-226]	-0.0197095	f13a1b_vs_all_other_cells	si:ch211-198c19.3	si:ch211-198c19.3
il6r	1.08091e-17	-0.313673	0.191	0.239	2.05772e-13	f13a1b	ENSDARG00000104474	il6r	https://zfin.org/ZDB-GENE-080107-7	interleukin 6 receptor [Source:ZFIN;Acc:ZDB-GENE-080107-7]	-0.0478792	f13a1b_vs_all_other_cells	il6r	il6r
h2ax1	8.68073e-151	-0.314605	0.291	0.489	1.65255e-146	f13a1b	ENSDARG00000068995	h2ax1	https://zfin.org/ZDB-GENE-041010-42	H2A.X variant histone family member 1 [Source:ZFIN;Acc:ZDB-GENE-041010-42]	-0.0544807	f13a1b_vs_all_other_cells	*25	h2ax1
spink4	5.21019e-93	-0.316794	0.038	0.129	9.91863e-89	f13a1b	ENSDARG00000091609	spink4	https://zfin.org/ZDB-GENE-130821-1	serine peptidase inhibitor, Kazal type 4 [Source:ZFIN;Acc:ZDB-GENE-130821-1]	-0.00354613	f13a1b_vs_all_other_cells	spink4	spink4
sri	5.046e-134	-0.318379	0.422	0.594	9.60607e-130	f13a1b	ENSDARG00000058593	sri	https://zfin.org/ZDB-GENE-040426-1356	sorcin [Source:ZFIN;Acc:ZDB-GENE-040426-1356]	-0.0954515	f13a1b_vs_all_other_cells	sri	sri
si:dkey-87o1.2	1.80093e-116	-0.318556	0.018	0.114	3.42843e-112	f13a1b	ENSDARG00000095796	si:dkey-87o1.2	https://zfin.org/ZDB-GENE-110411-217	si:dkey-87o1.2 [Source:ZFIN;Acc:ZDB-GENE-110411-217]	-0.000905368	f13a1b_vs_all_other_cells	si:dkey-87o1.2	si:dkey-87o1.2
ccl34b.8	1.31442e-25	-0.319062	0.142	0.198	2.50227e-21	f13a1b	ENSDARG00000093098	ccl34b.8	https://zfin.org/ZDB-GENE-111012-6	chemokine (C-C motif) ligand 34b, duplicate 8 [Source:ZFIN;Acc:ZDB-GENE-111012-6]	-0.0324927	f13a1b_vs_all_other_cells	ccl34b.8	ccl34b.8
ppdpfa	8.93408e-74	-0.320157	0.059	0.143	1.70078e-69	f13a1b	ENSDARG00000007682	ppdpfa	https://zfin.org/ZDB-GENE-030219-204	pancreatic progenitor cell differentiation and proliferation factor a [Source:NCBI gene;Acc:338304]	-0.00779347	f13a1b_vs_all_other_cells	ppdpfa	ppdpfa
f5	3.39832e-95	-0.320823	0.037	0.13	6.46938e-91	f13a1b	ENSDARG00000055705	f5	https://zfin.org/ZDB-GENE-030131-5531	coagulation factor V [Source:ZFIN;Acc:ZDB-GENE-030131-5531]	-0.00337851	f13a1b_vs_all_other_cells	f5	f5
tprg1	4.48429e-140	-0.324468	0.118	0.269	8.53675e-136	f13a1b	ENSDARG00000056026	tprg1	https://zfin.org/ZDB-GENE-070410-113	tumor protein p63 regulated 1 [Source:ZFIN;Acc:ZDB-GENE-070410-113]	-0.0167951	f13a1b_vs_all_other_cells	tprg1	tprg1
gapdh	1.01082e-35	-0.326066	0.114	0.176	1.9243e-31	f13a1b	ENSDARG00000043457	gapdh	https://zfin.org/ZDB-GENE-030115-1	glyceraldehyde-3-phosphate dehydrogenase [Source:NCBI gene;Acc:317743]	-0.024077	f13a1b_vs_all_other_cells	gapdh	gapdh
hsp90aa1.2	2.74196e-119	-0.326232	0.05	0.167	5.21987e-115	f13a1b	ENSDARG00000024746	hsp90aa1.2	https://zfin.org/ZDB-GENE-031001-3	heat shock protein 90, alpha (cytosolic), class A member 1, tandem duplicate 2 [Source:ZFIN;Acc:ZDB-GENE-031001-3]	-0.00488371	f13a1b_vs_all_other_cells	hsp90aa1.2	hsp90aa1.2
mxf	6.15316e-79	-0.333162	0.032	0.11	1.17138e-74	f13a1b	ENSDARG00000026049	mxf	https://zfin.org/ZDB-GENE-030721-9	myxovirus (influenza virus) resistance F [Source:ZFIN;Acc:ZDB-GENE-030721-9]	-0.00310143	f13a1b_vs_all_other_cells	mxf	mxf
batf3	8.20705e-197	-0.333554	0.037	0.197	1.56238e-192	f13a1b	ENSDARG00000042577	batf3	https://zfin.org/ZDB-GENE-041014-356	basic leucine zipper transcription factor, ATF-like 3 [Source:ZFIN;Acc:ZDB-GENE-041014-356]	-0.00231795	f13a1b_vs_all_other_cells	batf3	batf3
si:cabz01074946.1	2.9117e-15	-0.334641	0.325	0.368	5.54299e-11	f13a1b	ENSDARG00000090396	si:cabz01074946.1	https://zfin.org/ZDB-GENE-160113-134	si:cabz01074946.1 [Source:ZFIN;Acc:ZDB-GENE-160113-134]	-0.0960503	f13a1b_vs_all_other_cells	si:cabz01074946.1	si:cabz01074946.1
fthl27	1.30607e-06	-0.334812	0.988	0.973	0.0248637	f13a1b	ENSDARG00000031776	fthl27	https://zfin.org/ZDB-GENE-040718-72	ferritin, heavy polypeptide-like 27 [Source:ZFIN;Acc:ZDB-GENE-040718-72]	-0.335894	f13a1b_vs_all_other_cells	FTL	fthl27
cox6b1	3.50324e-216	-0.338998	0.132	0.338	6.66912e-212	f13a1b	ENSDARG00000045230	cox6b1	https://zfin.org/ZDB-GENE-040718-448	cytochrome c oxidase subunit 6B1 [Source:ZFIN;Acc:ZDB-GENE-040718-448]	-0.0174755	f13a1b_vs_all_other_cells	cox6b1	cox6b1
calm3b	2.56139e-201	-0.343848	0.326	0.54	4.87612e-197	f13a1b	ENSDARG00000074057	calm3b	https://zfin.org/ZDB-GENE-030131-527	calmodulin 3b (phosphorylase kinase, delta) [Source:ZFIN;Acc:ZDB-GENE-030131-527]	-0.0676718	f13a1b_vs_all_other_cells	calm3b	calm3b
calm3b	2.56139e-201	-0.343848	0.326	0.54	4.87612e-197	f13a1b	ENSDARG00000074057	calm3b	https://zfin.org/ZDB-GENE-030131-527	calmodulin 3b (phosphorylase kinase, delta) [Source:ZFIN;Acc:ZDB-GENE-030131-527]	-0.0676718	f13a1b_vs_all_other_cells	calm3b	calm3b
calm3b	2.56139e-201	-0.343848	0.326	0.54	4.87612e-197	f13a1b	ENSDARG00000074057	calm3b	https://zfin.org/ZDB-GENE-030131-527	calmodulin 3b (phosphorylase kinase, delta) [Source:ZFIN;Acc:ZDB-GENE-030131-527]	-0.0676718	f13a1b_vs_all_other_cells	calm3b	calm3b
calm3b	2.56139e-201	-0.343848	0.326	0.54	4.87612e-197	f13a1b	ENSDARG00000074057	calm3b	https://zfin.org/ZDB-GENE-030131-527	calmodulin 3b (phosphorylase kinase, delta) [Source:ZFIN;Acc:ZDB-GENE-030131-527]	-0.0676718	f13a1b_vs_all_other_cells	calm3b	calm3b
CT956002.2	2.88984e-38	-0.345866	0.122	0.192	5.50138e-34	f13a1b	ENSDARG00000102873	CT956002.2	https://zfin.org/		-0.0268118	f13a1b_vs_all_other_cells	CT956002.2	CT956002.2
sat1a.1	1.32519e-123	-0.346098	0.075	0.203	2.52277e-119	f13a1b	ENSDARG00000035652	sat1a.1	https://zfin.org/ZDB-GENE-050913-41	spermidine/spermine N1-acetyltransferase 1a, duplicate 1 [Source:NCBI gene;Acc:565700]	-0.00959016	f13a1b_vs_all_other_cells	sat1a.2*1	sat1a.1
dut	4.90864e-151	-0.349725	0.036	0.165	9.34459e-147	f13a1b	ENSDARG00000106529	dut	https://zfin.org/ZDB-GENE-041010-93	deoxyuridine triphosphatase [Source:ZFIN;Acc:ZDB-GENE-041010-93]	-0.00274693	f13a1b_vs_all_other_cells	FQ377889.1	dut
cyt1	1.46829e-24	-0.35042	0.076	0.123	2.79517e-20	f13a1b	ENSDARG00000092947	cyt1	https://zfin.org/ZDB-GENE-991008-6	type I cytokeratin, enveloping layer [Source:ZFIN;Acc:ZDB-GENE-991008-6]	-0.0164555	f13a1b_vs_all_other_cells	cyt1	cyt1
adam8a	1.19e-80	-0.351776	0.097	0.198	2.2654e-76	f13a1b	ENSDARG00000001452	adam8a	https://zfin.org/ZDB-GENE-030616-622	ADAM metallopeptidase domain 8a [Source:ZFIN;Acc:ZDB-GENE-030616-622]	-0.0167165	f13a1b_vs_all_other_cells	adam8a	adam8a
CR396595.3	2.27355e-117	-0.351849	0.012	0.106	4.32816e-113	f13a1b	ENSDARG00000117325	CR396595.3	https://zfin.org/		-0.000477984	f13a1b_vs_all_other_cells		CR396595.3
prr13	7.38712e-131	-0.354192	0.079	0.212	1.40629e-126	f13a1b	ENSDARG00000086216	prr13	https://zfin.org/ZDB-GENE-080709-1	proline rich 13 [Source:ZFIN;Acc:ZDB-GENE-080709-1]	-0.0104269	f13a1b_vs_all_other_cells	prr13	prr13
cox7a2a	1.37915e-212	-0.354847	0.521	0.698	2.62548e-208	f13a1b	ENSDARG00000053217	cox7a2a	https://zfin.org/ZDB-GENE-050522-153	cytochrome c oxidase subunit 7A2a [Source:ZFIN;Acc:ZDB-GENE-050522-153]	-0.137994	f13a1b_vs_all_other_cells	cox7a2a	cox7a2a
krt5	8.83594e-20	-0.356613	0.063	0.101	1.6821e-15	f13a1b	ENSDARG00000058371	krt5	https://zfin.org/ZDB-GENE-991110-23	keratin 5 [Source:ZFIN;Acc:ZDB-GENE-991110-23]	-0.0140138	f13a1b_vs_all_other_cells	krt5	krt5
ptmaa	1.58608e-145	-0.35803	0.923	0.93	3.01943e-141	f13a1b	ENSDARG00000021113	ptmaa	https://zfin.org/ZDB-GENE-030131-7647	prothymosin alpha a [Source:NCBI gene;Acc:335707]	-0.327975	f13a1b_vs_all_other_cells	ptmaa	ptmaa
il1fma	3.83273e-56	-0.358047	0.194	0.292	7.29636e-52	f13a1b	ENSDARG00000089383	il1fma	https://zfin.org/ZDB-GENE-140106-231	interleukin-1 family member A [Source:ZFIN;Acc:ZDB-GENE-140106-231]	-0.0461489	f13a1b_vs_all_other_cells	il1fma	il1fma
il1b	9.32868e-70	-0.359927	0.11	0.206	1.7759e-65	f13a1b	ENSDARG00000098700	il1b	https://zfin.org/ZDB-GENE-040702-2	interleukin 1, beta [Source:ZFIN;Acc:ZDB-GENE-040702-2]	-0.0211413	f13a1b_vs_all_other_cells	il1b	il1b
chia.6*1	3.30474e-155	-0.361883	0.024	0.15	6.29124e-151	f13a1b	ENSDARG00000093193	chia.6	https://zfin.org/ZDB-GENE-030131-1140	chitinase, acidic.6 [Source:ZFIN;Acc:ZDB-GENE-030131-1140]	-0.00138963	f13a1b_vs_all_other_cells	chia.6	chia.6*1
krtt1c19e	1.58071e-21	-0.368438	0.074	0.117	3.00919e-17	f13a1b	ENSDARG00000090268	krtt1c19e	https://zfin.org/ZDB-GENE-050506-95	keratin type 1 c19e [Source:ZFIN;Acc:ZDB-GENE-050506-95]	-0.0172442	f13a1b_vs_all_other_cells	krtt1c19e	krtt1c19e
zgc:101744	1.27909e-124	-0.370953	0.02	0.123	2.43501e-120	f13a1b	ENSDARG00000038694	zgc:101744	https://zfin.org/ZDB-GENE-050320-111	zgc:101744 [Source:ZFIN;Acc:ZDB-GENE-050320-111]	-0.00120635	f13a1b_vs_all_other_cells	zgc:101744	zgc:101744
nipal4	6.78807e-113	-0.371639	0.019	0.114	1.29225e-108	f13a1b	ENSDARG00000059365	nipal4	https://zfin.org/ZDB-GENE-040718-412	NIPA like domain containing 4 [Source:ZFIN;Acc:ZDB-GENE-040718-412]	-0.00117686	f13a1b_vs_all_other_cells	nipal4	nipal4
lsp1b	9.06812e-38	-0.372705	0.277	0.358	1.7263e-33	f13a1b	ENSDARG00000099385	lsp1b	https://zfin.org/ZDB-GENE-141222-12	lymphocyte specific protein 1 b [Source:ZFIN;Acc:ZDB-GENE-141222-12]	-0.0798808	f13a1b_vs_all_other_cells	CT030188.1	lsp1b
apoa2	2.53161e-07	-0.374623	0.179	0.212	0.00481943	f13a1b	ENSDARG00000015866	apoa2	https://zfin.org/ZDB-GENE-030131-1046	apolipoprotein A-II [Source:ZFIN;Acc:ZDB-GENE-030131-1046]	-0.0566193	f13a1b_vs_all_other_cells	apoa2	apoa2
anxa5b	5.54321e-204	-0.375745	0.045	0.212	1.05526e-199	f13a1b	ENSDARG00000016470	anxa5b	https://zfin.org/ZDB-GENE-030131-9076	annexin A5b [Source:ZFIN;Acc:ZDB-GENE-030131-9076]	-0.00358907	f13a1b_vs_all_other_cells	anxa5b	anxa5b
odc1	1.54188e-109	-0.377769	0.205	0.365	2.93527e-105	f13a1b	ENSDARG00000007377	odc1	https://zfin.org/ZDB-GENE-010816-1	ornithine decarboxylase 1 [Source:ZFIN;Acc:ZDB-GENE-010816-1]	-0.0434952	f13a1b_vs_all_other_cells	odc1	odc1
sh3bgrl	3.10443e-149	-0.383838	0.301	0.48	5.90991e-145	f13a1b	ENSDARG00000058302	sh3bgrl	https://zfin.org/ZDB-GENE-040426-1376	SH3 domain binding glutamate-rich protein like [Source:ZFIN;Acc:ZDB-GENE-040426-1376]	-0.0724503	f13a1b_vs_all_other_cells	sh3bgrl	sh3bgrl
h3f3b.1	6.87326e-139	-0.388184	0.696	0.795	1.30846e-134	f13a1b	ENSDARG00000020504	h3f3b.1	https://zfin.org/ZDB-GENE-050417-65	H3 histone, family 3B.1 [Source:ZFIN;Acc:ZDB-GENE-050417-65]	-0.236531	f13a1b_vs_all_other_cells	h3f3a	h3f3b.1
CR753876.1	8.42243e-101	-0.392886	0.137	0.262	1.60338e-96	f13a1b	ENSDARG00000097137	CR753876.1	https://zfin.org/		-0.0281453	f13a1b_vs_all_other_cells	CR753876.1	CR753876.1
opn1sw2	2.2375e-106	-0.398694	0.036	0.135	4.25952e-102	f13a1b	ENSDARG00000017274	opn1sw2	https://zfin.org/ZDB-GENE-990604-40	opsin 1 (cone pigments), short-wave-sensitive 2 [Source:NCBI gene;Acc:30435]	-0.00382746	f13a1b_vs_all_other_cells	opn1sw2	opn1sw2
CT573231.1	1.71997e-121	-0.399279	0.029	0.136	3.27432e-117	f13a1b	ENSDARG00000095693	CT573231.1	https://zfin.org/		-0.00246907	f13a1b_vs_all_other_cells	CT573231.1	CT573231.1
cpa5	1.015e-80	-0.400258	0.061	0.153	1.93226e-76	f13a1b	ENSDARG00000021339	cpa5	https://zfin.org/ZDB-GENE-020514-1	carboxypeptidase A5 [Source:ZFIN;Acc:ZDB-GENE-020514-1]	-0.00973437	f13a1b_vs_all_other_cells	cpa5	cpa5
CR936442.1	8.86432e-35	-0.403291	0.391	0.483	1.6875e-30	f13a1b	ENSDARG00000105592	CR936442.1	https://zfin.org/		-0.127651	f13a1b_vs_all_other_cells	CR936442.1	CR936442.1
id2a	1.01128e-112	-0.403921	0.316	0.477	1.92517e-108	f13a1b	ENSDARG00000055283	id2a	https://zfin.org/ZDB-GENE-020910-1	inhibitor of DNA binding 2a [Source:ZFIN;Acc:ZDB-GENE-020910-1]	-0.0845575	f13a1b_vs_all_other_cells	id2a	id2a
atp5mc1	7.06641e-214	-0.404838	0.543	0.703	1.34523e-209	f13a1b	ENSDARG00000056008	atp5mc1	https://zfin.org/ZDB-GENE-040426-1966	ATP synthase membrane subunit c locus 1 [Source:ZFIN;Acc:ZDB-GENE-040426-1966]	-0.169795	f13a1b_vs_all_other_cells	atp5g1	atp5mc1
cd7al	1.24242e-177	-0.414099	0.032	0.178	2.3652e-173	f13a1b	ENSDARG00000098787	cd7al	https://zfin.org/ZDB-GENE-061207-47	cd7 antigen-like [Source:ZFIN;Acc:ZDB-GENE-061207-47]	-0.00238223	f13a1b_vs_all_other_cells	si:dkey-10p5.7	cd7al
cxcl8a	4.58225e-14	-0.414731	0.132	0.17	8.72323e-10	f13a1b	ENSDARG00000104795	cxcl8a	https://zfin.org/ZDB-GENE-081104-317	chemokine (C-X-C motif) ligand 8a [Source:ZFIN;Acc:ZDB-GENE-081104-317]	-0.0425075	f13a1b_vs_all_other_cells	cxcl8a	cxcl8a
hmga1a	1.30421e-160	-0.415592	0.403	0.58	2.48282e-156	f13a1b	ENSDARG00000028335	hmga1a	https://zfin.org/ZDB-GENE-010502-1	high mobility group AT-hook 1a [Source:ZFIN;Acc:ZDB-GENE-010502-1]	-0.116372	f13a1b_vs_all_other_cells	hmga1a	hmga1a
cldni	4.65084e-53	-0.416575	0.072	0.144	8.85381e-49	f13a1b	ENSDARG00000054616	cldni	https://zfin.org/ZDB-GENE-010328-9	claudin i [Source:ZFIN;Acc:ZDB-GENE-010328-9]	-0.0149967	f13a1b_vs_all_other_cells	cldni	cldni
ncf1	3.14455e-65	-0.420041	0.531	0.629	5.98627e-61	f13a1b	ENSDARG00000033735	ncf1	https://zfin.org/ZDB-GENE-031006-6	neutrophil cytosolic factor 1 [Source:ZFIN;Acc:ZDB-GENE-031006-6]	-0.188291	f13a1b_vs_all_other_cells	ncf1	ncf1
runx3	9.59281e-179	-0.420378	0.032	0.178	1.82618e-174	f13a1b	ENSDARG00000052826	runx3	https://zfin.org/ZDB-GENE-000605-2	RUNX family transcription factor 3 [Source:ZFIN;Acc:ZDB-GENE-000605-2]	-0.00241835	f13a1b_vs_all_other_cells	runx3	runx3
fthl28	7.08779e-19	-0.424556	0.22	0.277	1.3493e-14	f13a1b	ENSDARG00000076221	fthl28	https://zfin.org/ZDB-GENE-030131-7540	ferritin, heavy polypeptide-like 28 [Source:ZFIN;Acc:ZDB-GENE-030131-7540]	-0.0741824	f13a1b_vs_all_other_cells	FTL*2	fthl28
tnfb	4.77772e-73	-0.427912	0.17	0.276	9.09535e-69	f13a1b	ENSDARG00000013598	tnfb	https://zfin.org/ZDB-GENE-050601-2	tumor necrosis factor b (TNF superfamily, member 2) [Source:ZFIN;Acc:ZDB-GENE-050601-2]	-0.0448067	f13a1b_vs_all_other_cells	tnfb	tnfb
si:dkey-27h10.2	2.04375e-168	-0.430787	0.087	0.249	3.89068e-164	f13a1b	ENSDARG00000094485	si:dkey-27h10.2	https://zfin.org/ZDB-GENE-090313-296	si:dkey-27h10.2 [Source:ZFIN;Acc:ZDB-GENE-090313-296]	-0.0130949	f13a1b_vs_all_other_cells	si:dkey-27h10.2	si:dkey-27h10.2
pcna	1.87859e-144	-0.436515	0.122	0.274	3.57626e-140	f13a1b	ENSDARG00000054155	pcna	https://zfin.org/ZDB-GENE-000210-8	proliferating cell nuclear antigen [Source:NCBI gene;Acc:30678]	-0.023712	f13a1b_vs_all_other_cells	pcna	pcna
apoa1b	8.15581e-05	-0.436785	0.245	0.278	1	f13a1b	ENSDARG00000101324	apoa1b	https://zfin.org/ZDB-GENE-050302-172	apolipoprotein A-Ib [Source:ZFIN;Acc:ZDB-GENE-050302-172]	-0.0943094	f13a1b_vs_all_other_cells	apoa1b	apoa1b
tubb2b	2.7691e-134	-0.445317	0.391	0.55	5.27153e-130	f13a1b	ENSDARG00000098591	tubb2b	https://zfin.org/ZDB-GENE-030131-722	tubulin, beta 2b [Source:ZFIN;Acc:ZDB-GENE-030131-722]	-0.123783	f13a1b_vs_all_other_cells	tubb2b	tubb2b
lect2l	2.24905e-16	-0.445443	0.504	0.556	4.28152e-12	f13a1b	ENSDARG00000033227	lect2l	https://zfin.org/ZDB-GENE-070127-4	leukocyte cell-derived chemotaxin 2 like [Source:ZFIN;Acc:ZDB-GENE-070127-4]	-0.203507	f13a1b_vs_all_other_cells	lect2l	lect2l
aldob	7.54307e-40	-0.448894	0.105	0.172	1.43598e-35	f13a1b	ENSDARG00000053684	aldob	https://zfin.org/ZDB-GENE-030131-383	aldolase b, fructose-bisphosphate [Source:NCBI gene;Acc:321664]	-0.0287736	f13a1b_vs_all_other_cells	aldob	aldob
cycsb	2.29664e-226	-0.449474	0.478	0.667	4.37211e-222	f13a1b	ENSDARG00000044562	cycsb	https://zfin.org/ZDB-GENE-040625-38	cytochrome c, somatic b [Source:NCBI gene;Acc:415158]	-0.15397	f13a1b_vs_all_other_cells	cycsb	cycsb
s100u	6.50449e-144	-0.45359	0.02	0.135	1.23826e-139	f13a1b	ENSDARG00000071014	s100u	https://zfin.org/ZDB-GENE-030131-3121	S100 calcium binding protein U [Source:ZFIN;Acc:ZDB-GENE-030131-3121]	-0.00134397	f13a1b_vs_all_other_cells	s100u	s100u
vaspa	1.63329e-217	-0.454122	0.065	0.247	3.10929e-213	f13a1b	ENSDARG00000099690	vaspa	https://zfin.org/ZDB-GENE-070424-68	vasodilator stimulated phosphoprotein a [Source:ZFIN;Acc:ZDB-GENE-070424-68]	-0.00776787	f13a1b_vs_all_other_cells	vaspa	vaspa
cxcl20	2.38503e-74	-0.45624	0.066	0.152	4.54039e-70	f13a1b	ENSDARG00000075163	cxcl20	https://zfin.org/ZDB-GENE-111004-2	chemokine (C-X-C motif) ligand 20 [Source:ZFIN;Acc:ZDB-GENE-111004-2]	-0.0130749	f13a1b_vs_all_other_cells	cxcl20	cxcl20
ponzr6	1.06109e-161	-0.460619	0.029	0.162	2.01999e-157	f13a1b	ENSDARG00000036382	ponzr6	https://zfin.org/ZDB-GENE-081104-326	plac8 onzin related protein 6 [Source:ZFIN;Acc:ZDB-GENE-081104-326]	-0.00239124	f13a1b_vs_all_other_cells	ponzr6	ponzr6
mxc	6.62102e-45	-0.461521	0.158	0.236	1.26044e-40	f13a1b	ENSDARG00000024789	mxc	https://zfin.org/ZDB-GENE-030721-7	myxovirus (influenza virus) resistance C [Source:NCBI gene;Acc:360145]	-0.0488195	f13a1b_vs_all_other_cells	mxc	mxc
cfbl	1.24104e-116	-0.461745	0.149	0.287	2.36257e-112	f13a1b	ENSDARG00000090730	cfbl	https://zfin.org/ZDB-GENE-030131-2319	complement factor b, like [Source:ZFIN;Acc:ZDB-GENE-030131-2319]	-0.0357185	f13a1b_vs_all_other_cells	zgc:158446	cfbl
si:ch1073-190k2.1	6.5915e-92	-0.463255	0.1	0.208	1.25482e-87	f13a1b	ENSDARG00000097973	si:ch1073-190k2.1	https://zfin.org/ZDB-GENE-131127-449	si:ch1073-190k2.1 [Source:ZFIN;Acc:ZDB-GENE-131127-449]	-0.0222719	f13a1b_vs_all_other_cells	si:ch1073-190k2.1	si:ch1073-190k2.1
stmn1a	1.55885e-150	-0.464699	0.037	0.167	2.96758e-146	f13a1b	ENSDARG00000004169	stmn1a	https://zfin.org/ZDB-GENE-031006-14	stathmin 1a [Source:ZFIN;Acc:ZDB-GENE-031006-14]	-0.00380942	f13a1b_vs_all_other_cells	stmn1a	stmn1a
hmgb2b	1.05917e-111	-0.468737	0.406	0.544	2.01634e-107	f13a1b	ENSDARG00000053990	hmgb2b	https://zfin.org/ZDB-GENE-040912-122	high mobility group box 2b [Source:ZFIN;Acc:ZDB-GENE-040912-122]	-0.142031	f13a1b_vs_all_other_cells	hmgb2b	hmgb2b
fabp11a	5.38549e-07	-0.469267	0.427	0.46	0.0102524	f13a1b	ENSDARG00000017299	fabp11a	https://zfin.org/ZDB-GENE-040912-132	fatty acid binding protein 11a [Source:ZFIN;Acc:ZDB-GENE-040912-132]	-0.186002	f13a1b_vs_all_other_cells	fabp11a	fabp11a
si:ch73-281n10.2	2.77128e-156	-0.469972	0.265	0.441	5.27569e-152	f13a1b	ENSDARG00000097102	si:ch73-281n10.2	https://zfin.org/ZDB-GENE-131120-172	si:ch73-281n10.2 [Source:ZFIN;Acc:ZDB-GENE-131120-172]	-0.0748385	f13a1b_vs_all_other_cells	si:ch73-281n10.2	si:ch73-281n10.2
fabp7b	5.43904e-23	-0.471451	0.18	0.23	1.03543e-18	f13a1b	ENSDARG00000034650	fabp7b	https://zfin.org/ZDB-GENE-040614-4	fatty acid binding protein 7, brain, b [Source:ZFIN;Acc:ZDB-GENE-040614-4]	-0.0664132	f13a1b_vs_all_other_cells	fabp7b	fabp7b
ccl20a.3	1.99333e-69	-0.476703	0.035	0.109	3.7947e-65	f13a1b	ENSDARG00000101040	ccl20a.3	https://zfin.org/ZDB-GENE-081022-193	chemokine (C-C motif) ligand 20a, duplicate 3 [Source:ZFIN;Acc:ZDB-GENE-081022-193]	-0.00535745	f13a1b_vs_all_other_cells	ccl20a.3	ccl20a.3
ctsl.1	4.7767e-163	-0.493151	0.727	0.546	9.09341e-159	f13a1b	ENSDARG00000003902	ctsl.1	https://zfin.org/ZDB-GENE-040718-61	cathepsin L.1 [Source:ZFIN;Acc:ZDB-GENE-040718-61]	-0.477371	f13a1b_vs_all_other_cells	ctsl.1	ctsl.1
FO704661.1	1.84704e-14	-0.493401	0.432	0.481	3.51622e-10	f13a1b	ENSDARG00000102758	FO704661.1	https://zfin.org/	gamma-glutamyl hydrolase [Source:NCBI gene;Acc:553228]	-0.191436	f13a1b_vs_all_other_cells	FO704661.1	FO704661.1
grn1	1.99052e-37	-0.496266	0.52	0.611	3.78934e-33	f13a1b	ENSDARG00000089362	grn1	https://zfin.org/ZDB-GENE-060103-1	granulin 1 [Source:ZFIN;Acc:ZDB-GENE-060103-1]	-0.219624	f13a1b_vs_all_other_cells	grn1	grn1
aqp3a	2.39133e-179	-0.503363	0.042	0.192	4.55237e-175	f13a1b	ENSDARG00000003808	aqp3a	https://zfin.org/ZDB-GENE-040426-2826	aquaporin 3a [Source:ZFIN;Acc:ZDB-GENE-040426-2826]	-0.00462464	f13a1b_vs_all_other_cells	aqp3a	aqp3a
si:ch211-284o19.8	2.94254e-69	-0.50447	0.225	0.329	5.60172e-65	f13a1b	ENSDARG00000053836	si:ch211-284o19.8	https://zfin.org/ZDB-GENE-070912-289	si:ch211-284o19.8 [Source:ZFIN;Acc:ZDB-GENE-070912-289]	-0.0776255	f13a1b_vs_all_other_cells	si:ch211-284o19.8	si:ch211-284o19.8
tuba8l	1.1338e-212	-0.505139	0.341	0.558	2.15841e-208	f13a1b	ENSDARG00000042708	tuba8l	https://zfin.org/ZDB-GENE-030131-9167	tubulin, alpha 8 like [Source:ZFIN;Acc:ZDB-GENE-030131-9167]	-0.105265	f13a1b_vs_all_other_cells	tuba8l	tuba8l
h2az2b	1.59523e-225	-0.508056	0.609	0.759	3.03685e-221	f13a1b	ENSDARG00000116491	h2az2b	https://zfin.org/ZDB-GENE-050506-24	H2A.Z variant histone 2b [Source:ZFIN;Acc:ZDB-GENE-050506-24]	-0.248259	f13a1b_vs_all_other_cells		h2az2b
s100v1	9.05848e-121	-0.508844	0.036	0.144	1.72446e-116	f13a1b	ENSDARG00000070427	s100v1	https://zfin.org/ZDB-GENE-080407-1	S100 calcium binding protein V1 [Source:ZFIN;Acc:ZDB-GENE-080407-1]	-0.00457959	f13a1b_vs_all_other_cells	s100v1	s100v1
scinlb	2.32532e-211	-0.51177	0.096	0.285	4.42671e-207	f13a1b	ENSDARG00000058348	scinlb	https://zfin.org/ZDB-GENE-040426-2068	scinderin like b [Source:ZFIN;Acc:ZDB-GENE-040426-2068]	-0.016549	f13a1b_vs_all_other_cells	scinlb	scinlb
aif1l	4.46593e-120	-0.5258	0.489	0.609	8.50179e-116	f13a1b	ENSDARG00000009336	aif1l	https://zfin.org/ZDB-GENE-030131-9646	allograft inflammatory factor 1-like [Source:ZFIN;Acc:ZDB-GENE-030131-9646]	-0.206453	f13a1b_vs_all_other_cells	aif1l	aif1l
srgn	3.00696e-20	-0.530298	0.701	0.701	5.72436e-16	f13a1b	ENSDARG00000077069	srgn	https://zfin.org/ZDB-GENE-030131-7127	serglycin [Source:ZFIN;Acc:ZDB-GENE-030131-7127]	-0.371739	f13a1b_vs_all_other_cells	srgn	srgn
hmgb2a	6.4021e-131	-0.530614	0.644	0.758	1.21877e-126	f13a1b	ENSDARG00000029722	hmgb2a	https://zfin.org/ZDB-GENE-051120-126	high mobility group box 2a [Source:ZFIN;Acc:ZDB-GENE-051120-126]	-0.290323	f13a1b_vs_all_other_cells	hmgb2a	hmgb2a
bhmt	3.416e-69	-0.531346	0.056	0.136	6.50305e-65	f13a1b	ENSDARG00000013430	bhmt	https://zfin.org/ZDB-GENE-030131-947	betaine-homocysteine methyltransferase [Source:NCBI gene;Acc:322228]	-0.0122522	f13a1b_vs_all_other_cells	bhmt	bhmt
krt4	9.58396e-53	-0.543713	0.092	0.171	1.8245e-48	f13a1b	ENSDARG00000017624	krt4	https://zfin.org/ZDB-GENE-000607-83	keratin 4 [Source:ZFIN;Acc:ZDB-GENE-000607-83]	-0.0269122	f13a1b_vs_all_other_cells	krt4	krt4
marcksl1b	1.39461e-99	-0.568453	0.307	0.446	2.65492e-95	f13a1b	ENSDARG00000035715	marcksl1b	https://zfin.org/ZDB-GENE-040426-2315	MARCKS-like 1b [Source:NCBI gene;Acc:406504]	-0.120126	f13a1b_vs_all_other_cells	marcksl1b	marcksl1b
tmem176l.4	1.44108e-142	-0.570378	0.158	0.311	2.74339e-138	f13a1b	ENSDARG00000074390	tmem176l.4	https://zfin.org/ZDB-GENE-030131-3532	transmembrane protein 176l.4 [Source:ZFIN;Acc:ZDB-GENE-030131-3532]	-0.0457843	f13a1b_vs_all_other_cells	tmem176l.4	tmem176l.4
prdx1	6.11236e-257	-0.572613	0.059	0.262	1.16361e-252	f13a1b	ENSDARG00000058734	prdx1	https://zfin.org/ZDB-GENE-050320-35	peroxiredoxin 1 [Source:ZFIN;Acc:ZDB-GENE-050320-35]	-0.00760788	f13a1b_vs_all_other_cells	prdx1	prdx1
BX323596.2	2.46999e-14	-0.591107	0.118	0.156	4.70213e-10	f13a1b	ENSDARG00000102514	BX323596.2	https://zfin.org/	C-X-C motif chemokine 11-6-like [Source:NCBI gene;Acc:100334604]	-0.0527601	f13a1b_vs_all_other_cells	BX323596.2	BX323596.2
BX908782.2	6.02751e-67	-0.602851	0.046	0.121	1.14746e-62	f13a1b	ENSDARG00000101479	BX908782.2	https://zfin.org/	CD59 glycoprotein-like [Source:NCBI gene;Acc:103910140]	-0.0105424	f13a1b_vs_all_other_cells	BX908782.3	BX908782.2
si:ch73-359m17.5	3.06409e-99	-0.608858	0.047	0.145	5.83311e-95	f13a1b	ENSDARG00000101088	si:ch73-359m17.5	https://zfin.org/ZDB-GENE-141212-366	si:ch73-359m17.5 [Source:ZFIN;Acc:ZDB-GENE-141212-366]	-0.00927563	f13a1b_vs_all_other_cells	si:ch73-359m17.5	si:ch73-359m17.5
BX649485.4	7.95111e-14	-0.618768	0.53	0.576	1.51365e-09	f13a1b	ENSDARG00000095820	BX649485.4	https://zfin.org/		-0.301757	f13a1b_vs_all_other_cells	BX649485.4	BX649485.4
CABZ01001434.1	8.46432e-64	-0.619817	0.209	0.311	1.61135e-59	f13a1b	ENSDARG00000098602	CABZ01001434.1	https://zfin.org/		-0.0870553	f13a1b_vs_all_other_cells	CABZ01001434.1	CABZ01001434.1
calm1b	3.68061e-286	-0.640648	0.032	0.237	7.00677e-282	f13a1b	ENSDARG00000034187	calm1b	https://zfin.org/ZDB-GENE-030804-2	calmodulin 1b [Source:ZFIN;Acc:ZDB-GENE-030804-2]	-0.00276803	f13a1b_vs_all_other_cells	calm1b	calm1b
calm1b	3.68061e-286	-0.640648	0.032	0.237	7.00677e-282	f13a1b	ENSDARG00000034187	calm1b	https://zfin.org/ZDB-GENE-030804-2	calmodulin 1b [Source:ZFIN;Acc:ZDB-GENE-030804-2]	-0.00276803	f13a1b_vs_all_other_cells	calm1b	calm1b
calm1b	3.68061e-286	-0.640648	0.032	0.237	7.00677e-282	f13a1b	ENSDARG00000034187	calm1b	https://zfin.org/ZDB-GENE-030804-2	calmodulin 1b [Source:ZFIN;Acc:ZDB-GENE-030804-2]	-0.00276803	f13a1b_vs_all_other_cells	calm1b	calm1b
calm1b	3.68061e-286	-0.640648	0.032	0.237	7.00677e-282	f13a1b	ENSDARG00000034187	calm1b	https://zfin.org/ZDB-GENE-030804-2	calmodulin 1b [Source:ZFIN;Acc:ZDB-GENE-030804-2]	-0.00276803	f13a1b_vs_all_other_cells	calm1b	calm1b
fth1a	6.41726e-199	-0.641428	0.791	0.883	1.22165e-194	f13a1b	ENSDARG00000015551	fth1a	https://zfin.org/ZDB-GENE-000831-2	ferritin, heavy polypeptide 1a [Source:ZFIN;Acc:ZDB-GENE-000831-2]	-0.454507	f13a1b_vs_all_other_cells	fth1a	fth1a
scpp8	5.98628e-104	-0.651287	0.061	0.168	1.13961e-99	f13a1b	ENSDARG00000093124	scpp8	https://zfin.org/ZDB-GENE-090424-2	secretory calcium-binding phosphoprotein 8 [Source:ZFIN;Acc:ZDB-GENE-090424-2]	-0.0144252	f13a1b_vs_all_other_cells	scpp8	scpp8
BX649485.2	5.72964e-47	-0.652664	0.538	0.615	1.09075e-42	f13a1b	ENSDARG00000095801	BX649485.2	https://zfin.org/		-0.30717	f13a1b_vs_all_other_cells	BX649485.2	BX649485.2
pmp22a	2.67143e-97	-0.653798	0.027	0.114	5.08561e-93	f13a1b	ENSDARG00000105223	pmp22a	https://zfin.org/ZDB-GENE-030131-6757	peripheral myelin protein 22a [Source:ZFIN;Acc:ZDB-GENE-030131-6757]	-0.00418086	f13a1b_vs_all_other_cells	pmp22a	pmp22a
sparc	3.09406e-79	-0.655963	0.045	0.128	5.89016e-75	f13a1b	ENSDARG00000019353	sparc	https://zfin.org/ZDB-GENE-030131-9	secreted protein, acidic, cysteine-rich (osteonectin) [Source:ZFIN;Acc:ZDB-GENE-030131-9]	-0.0103775	f13a1b_vs_all_other_cells	sparc	sparc
si:ch211-214p16.2	9.39524e-70	-0.657993	0.079	0.167	1.78857e-65	f13a1b	ENSDARG00000094975	si:ch211-214p16.2	https://zfin.org/	si:ch211-214p16.2 [Source:NCBI gene;Acc:368902]	-0.02459	f13a1b_vs_all_other_cells	FP015823.2	si:ch211-214p16.2
hmgn2	1.39107e-196	-0.705877	0.819	0.896	2.64818e-192	f13a1b	ENSDARG00000099572	hmgn2	https://zfin.org/ZDB-GENE-051030-81	high mobility group nucleosomal binding domain 2 [Source:ZFIN;Acc:ZDB-GENE-051030-81]	-0.528432	f13a1b_vs_all_other_cells	hmgn2	hmgn2
si:ch211-251b21.1	1.91233e-50	-0.715806	0.05	0.112	3.6405e-46	f13a1b	ENSDARG00000007275	si:ch211-251b21.1	https://zfin.org/ZDB-GENE-060809-5	si:ch211-251b21.1 [Source:ZFIN;Acc:ZDB-GENE-060809-5]	-0.0159778	f13a1b_vs_all_other_cells	si:ch211-251b21.1	si:ch211-251b21.1
ccl35.1	5.81892e-28	-0.726913	0.398	0.468	1.10775e-23	f13a1b	ENSDARG00000103466	ccl35.1	https://zfin.org/ZDB-GENE-081022-33	chemokine (C-C motif) ligand 35, duplicate 1 [Source:ZFIN;Acc:ZDB-GENE-081022-33]	-0.246038	f13a1b_vs_all_other_cells	ccl35.1	ccl35.1
ifitm1	4.81867e-64	-0.733694	0.051	0.125	9.1733e-60	f13a1b	ENSDARG00000093303	ifitm1	https://zfin.org/ZDB-GENE-060526-259	interferon induced transmembrane protein 1 [Source:ZFIN;Acc:ZDB-GENE-060526-259]	-0.0152667	f13a1b_vs_all_other_cells	ifitm1	ifitm1
txn	2.2224e-276	-0.745352	0.165	0.395	4.23078e-272	f13a1b	ENSDARG00000044125	txn	https://zfin.org/ZDB-GENE-040718-162	thioredoxin [Source:ZFIN;Acc:ZDB-GENE-040718-162]	-0.0513727	f13a1b_vs_all_other_cells	txn	txn
FP085399.2	1.06761e-170	-0.748729	0.113	0.272	2.03241e-166	f13a1b	ENSDARG00000103738	FP085399.2	https://zfin.org/	dispanin subfamily A member 2b-like [Source:NCBI gene;Acc:100149761]	-0.035149	f13a1b_vs_all_other_cells	FP085399.2	FP085399.2
si:ch73-359m17.9	2.58604e-86	-0.748805	0.067	0.162	4.92304e-82	f13a1b	ENSDARG00000098662	si:ch73-359m17.9	https://zfin.org/ZDB-GENE-141212-237	si:ch73-359m17.9 [Source:ZFIN;Acc:ZDB-GENE-141212-237]	-0.0207493	f13a1b_vs_all_other_cells	si:ch73-359m17.9	si:ch73-359m17.9
mt2	5.74994e-85	-0.776017	0.077	0.176	1.09462e-80	f13a1b	ENSDARG00000041623	mt2	https://zfin.org/ZDB-GENE-030131-4174	metallothionein 2 [Source:NCBI gene;Acc:100174951]	-0.0261421	f13a1b_vs_all_other_cells	mt2	mt2
mmp9	1.20234e-76	-0.776508	0.059	0.145	2.28889e-72	f13a1b	ENSDARG00000042816	mmp9	https://zfin.org/ZDB-GENE-040426-2132	matrix metallopeptidase 9 [Source:ZFIN;Acc:ZDB-GENE-040426-2132]	-0.0186415	f13a1b_vs_all_other_cells	mmp9	mmp9
krt91	4.68e-50	-0.786469	0.116	0.196	8.90932e-46	f13a1b	ENSDARG00000036830	krt91	https://zfin.org/ZDB-GENE-040801-181	keratin 91 [Source:ZFIN;Acc:ZDB-GENE-040801-181]	-0.0539935	f13a1b_vs_all_other_cells	krt17*1	krt91
cfl1l	1.2559e-185	-0.797158	0.094	0.258	2.39085e-181	f13a1b	ENSDARG00000012972	cfl1l	https://zfin.org/ZDB-GENE-040426-2770	cofilin 1 (non-muscle), like [Source:ZFIN;Acc:ZDB-GENE-040426-2770]	-0.0273011	f13a1b_vs_all_other_cells	cfl1l	cfl1l
hbbe1.3	1.10387e-10	-0.818136	0.093	0.123	2.10143e-06	f13a1b	ENSDARG00000087390	hbbe1.3	https://zfin.org/ZDB-GENE-131120-128	hemoglobin, beta embryonic 1.3 [Source:ZFIN;Acc:ZDB-GENE-131120-128]	-0.0575289	f13a1b_vs_all_other_cells	hbbe1.3	hbbe1.3
si:ch211-222l21.1	0	-0.821417	0.132	0.406	0	f13a1b	ENSDARG00000076532	si:ch211-222l21.1	https://zfin.org/ZDB-GENE-030131-247	si:ch211-222l21.1 [Source:ZFIN;Acc:ZDB-GENE-030131-247]	-0.0352521	f13a1b_vs_all_other_cells	si:ch211-222l21.1	si:ch211-222l21.1
si:ch211-207n23.2	6.8496e-119	-0.827646	0.063	0.18	1.30396e-114	f13a1b	ENSDARG00000097157	si:ch211-207n23.2	https://zfin.org/ZDB-GENE-131121-310	si:ch211-207n23.2 [Source:ZFIN;Acc:ZDB-GENE-131121-310]	-0.0182496	f13a1b_vs_all_other_cells	si:ch211-207n23.2	si:ch211-207n23.2
col5a1	6.34215e-79	-0.849089	0.065	0.155	1.20735e-74	f13a1b	ENSDARG00000012593	col5a1	https://zfin.org/ZDB-GENE-041105-6	procollagen, type V, alpha 1 [Source:ZFIN;Acc:ZDB-GENE-041105-6]	-0.0231445	f13a1b_vs_all_other_cells	col5a1	col5a1
nme2b.2	4.54213e-206	-0.901117	0.093	0.271	8.64685e-202	f13a1b	ENSDARG00000099420	nme2b.2	https://zfin.org/ZDB-GENE-000210-33	NME/NM23 nucleoside diphosphate kinase 2b, tandem duplicate 2 [Source:ZFIN;Acc:ZDB-GENE-000210-33]	-0.0287593	f13a1b_vs_all_other_cells	nme2b.2	nme2b.2
mpx	2.74172e-97	-0.906871	0.053	0.151	5.21941e-93	f13a1b	ENSDARG00000019521	mpx	https://zfin.org/ZDB-GENE-030131-9460	myeloid-specific peroxidase [Source:ZFIN;Acc:ZDB-GENE-030131-9460]	-0.0168702	f13a1b_vs_all_other_cells	mpx	mpx
tppp	3.92523e-98	-0.907578	0.307	0.44	7.47247e-94	f13a1b	ENSDARG00000104399	tppp	https://zfin.org/ZDB-GENE-101115-2	tubulin polymerization promoting protein [Source:ZFIN;Acc:ZDB-GENE-101115-2]	-0.194405	f13a1b_vs_all_other_cells	tppp	tppp
epcam	2.4803e-146	-0.920472	0.045	0.171	4.72174e-142	f13a1b	ENSDARG00000040534	epcam	https://zfin.org/ZDB-GENE-040426-2209	epithelial cell adhesion molecule [Source:ZFIN;Acc:ZDB-GENE-040426-2209]	-0.0109003	f13a1b_vs_all_other_cells	epcam	epcam
col1a2	4.77046e-69	-0.929619	0.063	0.145	9.08153e-65	f13a1b	ENSDARG00000020007	col1a2	https://zfin.org/ZDB-GENE-030131-8415	collagen, type I, alpha 2 [Source:ZFIN;Acc:ZDB-GENE-030131-8415]	-0.0254459	f13a1b_vs_all_other_cells	col1a2	col1a2
apoeb	1.37207e-59	-0.930201	0.11	0.195	2.61201e-55	f13a1b	ENSDARG00000040295	apoeb	https://zfin.org/ZDB-GENE-980526-368	apolipoprotein Eb [Source:NCBI gene;Acc:30314]	-0.0577202	f13a1b_vs_all_other_cells	apoeb	apoeb
col1a1b	1.23647e-78	-0.951024	0.067	0.156	2.35387e-74	f13a1b	ENSDARG00000035809	col1a1b	https://zfin.org/ZDB-GENE-030131-4400	collagen, type I, alpha 1b [Source:ZFIN;Acc:ZDB-GENE-030131-4400]	-0.0273663	f13a1b_vs_all_other_cells	col1a1b	col1a1b
mmp13a	1.49239e-72	-0.980132	0.079	0.166	2.84107e-68	f13a1b	ENSDARG00000012395	mmp13a	https://zfin.org/ZDB-GENE-031202-2	matrix metallopeptidase 13a [Source:ZFIN;Acc:ZDB-GENE-031202-2]	-0.0368494	f13a1b_vs_all_other_cells	mmp13a	mmp13a
lyz	1.64618e-61	-1.01707	0.066	0.142	3.13384e-57	f13a1b	ENSDARG00000057789	lyz	https://zfin.org/ZDB-GENE-020515-2	lysozyme [Source:ZFIN;Acc:ZDB-GENE-020515-2]	-0.0311998	f13a1b_vs_all_other_cells	lyz	lyz
si:ch211-9d9.1	8.88565e-79	-1.03364	0.077	0.168	1.69156e-74	f13a1b	ENSDARG00000099839	si:ch211-9d9.1	https://zfin.org/ZDB-GENE-030131-2657	si:ch211-9d9.1 [Source:ZFIN;Acc:ZDB-GENE-030131-2657]	-0.036479	f13a1b_vs_all_other_cells	si:ch211-9d9.1	si:ch211-9d9.1
si:dkey-247k7.2	4.50696e-65	-1.03481	0.091	0.177	8.57991e-61	f13a1b	ENSDARG00000103199	si:dkey-247k7.2	https://zfin.org/ZDB-GENE-031118-45	si:dkey-247k7.2 [Source:ZFIN;Acc:ZDB-GENE-031118-45]	-0.0484139	f13a1b_vs_all_other_cells	si:dkey-247k7.2	si:dkey-247k7.2
col1a1a	2.86532e-74	-1.07696	0.071	0.16	5.45471e-70	f13a1b	ENSDARG00000012405	col1a1a	https://zfin.org/ZDB-GENE-030131-9102	collagen, type I, alpha 1a [Source:ZFIN;Acc:ZDB-GENE-030131-9102]	-0.033931	f13a1b_vs_all_other_cells	col1a1a	col1a1a
si:ch211-214p16.1	1.12565e-108	-1.07945	0.126	0.252	2.1429e-104	f13a1b	ENSDARG00000044129	si:ch211-214p16.1	https://zfin.org/	si:ch211-214p16.1 [Source:NCBI gene;Acc:368901]	-0.0680056	f13a1b_vs_all_other_cells	FP015823.1	si:ch211-214p16.1
npsn	1.46317e-140	-1.10599	0.121	0.268	2.78544e-136	f13a1b	ENSDARG00000010423	npsn	https://zfin.org/ZDB-GENE-040420-2	nephrosin [Source:ZFIN;Acc:ZDB-GENE-040420-2]	-0.0604209	f13a1b_vs_all_other_cells	npsn	npsn
thy1	2.78927e-240	-1.11342	0.109	0.309	5.30993e-236	f13a1b	ENSDARG00000035018	thy1	https://zfin.org/ZDB-GENE-030131-8561	Thy-1 cell surface antigen [Source:ZFIN;Acc:ZDB-GENE-030131-8561]	-0.0428107	f13a1b_vs_all_other_cells	thy1	thy1
si:ch73-359m17.7	1.56293e-95	-1.12298	0.145	0.261	2.97535e-91	f13a1b	ENSDARG00000103319	si:ch73-359m17.7	https://zfin.org/ZDB-GENE-141212-401	si:ch73-359m17.7 [Source:ZFIN;Acc:ZDB-GENE-141212-401]	-0.0904622	f13a1b_vs_all_other_cells	si:ch73-359m17.7	si:ch73-359m17.7
si:ch211-195b11.3	1.22206e-123	-1.13044	0.144	0.28	2.32643e-119	f13a1b	ENSDARG00000100582	si:ch211-195b11.3	https://zfin.org/ZDB-GENE-141222-6	si:ch211-195b11.3 [Source:ZFIN;Acc:ZDB-GENE-141222-6]	-0.0837171	f13a1b_vs_all_other_cells	si:ch211-195b11.3	si:ch211-195b11.3
si:ch73-343g19.4	1.79024e-96	-1.14854	0.065	0.166	3.40809e-92	f13a1b	ENSDARG00000104398	si:ch73-343g19.4	https://zfin.org/ZDB-GENE-100922-108	si:ch73-343g19.4 [Source:ZFIN;Acc:ZDB-GENE-100922-108]	-0.0292323	f13a1b_vs_all_other_cells	si:ch73-343g19.4	si:ch73-343g19.4
cxcl19	8.63807e-61	-1.27371	0.125	0.214	1.64443e-56	f13a1b	ENSDARG00000102776	cxcl19	https://zfin.org/ZDB-GENE-140708-2	chemokine (C-X-C motif) ligand 19 [Source:ZFIN;Acc:ZDB-GENE-140708-2]	-0.0929984	f13a1b_vs_all_other_cells	cxcl19	cxcl19
rbp4	2.9309e-68	-1.39457	0.138	0.234	5.57955e-64	f13a1b	ENSDARG00000101199	rbp4	https://zfin.org/ZDB-GENE-000210-19	retinol binding protein 4, plasma [Source:ZFIN;Acc:ZDB-GENE-000210-19]	-0.113496	f13a1b_vs_all_other_cells	rbp4	rbp4
cldnh	9.58858e-108	-1.40541	0.088	0.202	1.82538e-103	f13a1b	ENSDARG00000069503	cldnh	https://zfin.org/ZDB-GENE-010328-8	claudin h [Source:ZFIN;Acc:ZDB-GENE-010328-8]	-0.0538786	f13a1b_vs_all_other_cells	cldnh	cldnh
apoc1	5.30283e-23	-1.47063	0.422	0.491	1.0095e-18	f13a1b	ENSDARG00000092170	apoc1	https://zfin.org/ZDB-GENE-030131-1074	apolipoprotein C-I [Source:ZFIN;Acc:ZDB-GENE-030131-1074]	-0.533391	f13a1b_vs_all_other_cells	apoc1	apoc1
icn	3.41555e-136	-1.78679	0.671	0.776	6.50218e-132	f13a1b	ENSDARG00000009978	icn	https://zfin.org/ZDB-GENE-030131-8599	ictacalcin [Source:ZFIN;Acc:ZDB-GENE-030131-8599]	-1.03671	f13a1b_vs_all_other_cells	icn	icn
grn2	6.05801e-26	-1.92074	0.871	0.911	1.15326e-21	f13a1b	ENSDARG00000088641	grn2	https://zfin.org/ZDB-GENE-050522-264	granulin 2 [Source:ZFIN;Acc:ZDB-GENE-050522-264]	-1.59951	f13a1b_vs_all_other_cells	grn2	grn2
ccl33.3	2.20288e-21	-1.9302	0.32	0.386	4.19362e-17	f13a1b	ENSDARG00000099401	ccl33.3	https://zfin.org/ZDB-GENE-081104-131	chemokine (C-C motif) ligand 33, duplicate 3 [Source:ZFIN;Acc:ZDB-GENE-081104-131]	-0.512054	f13a1b_vs_all_other_cells	ccl33.3	ccl33.3

## Sheet: acod1
Gene.name.uniq	p_val	avg_logFC	pct.1	pct.2	p_val_adj	cluster	Gene.stable.ID	Gene.name	ZFIN.ID	Gene.description	pete_score	ident	Ens91.Gene.name.uniq	Ens102.Gene.name.uniq
ccl34a.4	0	1.15797	0.716	0.339	0	acod1	ENSDARG00000090873	ccl34a.4	https://zfin.org/ZDB-GENE-070912-32	chemokine (C-C motif) ligand 34a, duplicate 4 [Source:ZFIN;Acc:ZDB-GENE-070912-32]	1.75115	acod1_vs_all_other_cells	ccl34a.4	ccl34a.4
grn1	3.47672e-188	1.10552	0.704	0.591	6.61863e-184	acod1	ENSDARG00000089362	grn1	https://zfin.org/ZDB-GENE-060103-1	granulin 1 [Source:ZFIN;Acc:ZDB-GENE-060103-1]	0.927092	acod1_vs_all_other_cells	grn1	grn1
si:ch211-194m7.3	0	0.958134	0.977	0.723	0	acod1	ENSDARG00000074322	si:ch211-194m7.3	https://zfin.org/ZDB-GENE-131121-19	si:ch211-194m7.3 [Source:ZFIN;Acc:ZDB-GENE-131121-19]	1.26496	acod1_vs_all_other_cells	si:ch211-194m7.3	si:ch211-194m7.3
si:ch211-194m7.3	0	0.958134	0.977	0.723	0	acod1	ENSDARG00000074322	si:ch211-194m7.3	https://zfin.org/ZDB-GENE-131121-19	si:ch211-194m7.3 [Source:ZFIN;Acc:ZDB-GENE-131121-19]	1.26496	acod1_vs_all_other_cells	si:ch211-194m7.3	si:ch211-194m7.3
ccl34b.8	0	0.938429	0.495	0.161	0	acod1	ENSDARG00000093098	ccl34b.8	https://zfin.org/ZDB-GENE-111012-6	chemokine (C-C motif) ligand 34b, duplicate 8 [Source:ZFIN;Acc:ZDB-GENE-111012-6]	1.42819	acod1_vs_all_other_cells	ccl34b.8	ccl34b.8
si:ch211-147m6.1	0	0.852916	0.972	0.677	0	acod1	ENSDARG00000109648	si:ch211-147m6.1	https://zfin.org/ZDB-GENE-131120-57	si:ch211-147m6.1 [Source:ZFIN;Acc:ZDB-GENE-131120-57]	1.19028	acod1_vs_all_other_cells		si:ch211-147m6.1
mfap4	0	0.844178	0.969	0.723	0	acod1	ENSDARG00000090783	mfap4	https://zfin.org/ZDB-GENE-040426-2246	microfibril associated protein 4 [Source:ZFIN;Acc:ZDB-GENE-040426-2246]	1.09634	acod1_vs_all_other_cells	mfap4	mfap4
CR855311.1	0	0.843901	0.782	0.436	0	acod1	ENSDARG00000090352	CR855311.1	https://zfin.org/	uncharacterized LOC101883708 [Source:NCBI gene;Acc:101883708]	1.18364	acod1_vs_all_other_cells	CR855311.1	CR855311.1
lygl1	0	0.837144	0.995	0.909	0	acod1	ENSDARG00000056874	lygl1	https://zfin.org/ZDB-GENE-040718-461	lysozyme g-like 1 [Source:ZFIN;Acc:ZDB-GENE-040718-461]	0.911764	acod1_vs_all_other_cells	lygl1	lygl1
si:dkey-102g19.3	0	0.783985	0.907	0.609	0	acod1	ENSDARG00000086337	si:dkey-102g19.3	https://zfin.org/ZDB-GENE-091204-230	si:dkey-102g19.3 [Source:ZFIN;Acc:ZDB-GENE-091204-230]	1.05902	acod1_vs_all_other_cells	si:dkey-102g19.3	si:dkey-102g19.3
CABZ01088134.1	0	0.748579	0.733	0.347	0	acod1	ENSDARG00000033587	CABZ01088134.1	https://zfin.org/	enoyl-[acyl-carrier-protein] reductase, mitochondrial-like [Source:NCBI gene;Acc:101884755]	1.15909	acod1_vs_all_other_cells	CABZ01088134.1	CABZ01088134.1
moxd1	0	0.746734	0.587	0.17	0	acod1	ENSDARG00000031136	moxd1	https://zfin.org/ZDB-GENE-030131-9320	monooxygenase, DBH-like 1 [Source:NCBI gene;Acc:570584]	1.51354	acod1_vs_all_other_cells	moxd1	moxd1
marcksl1b	0	0.724152	0.753	0.399	0	acod1	ENSDARG00000035715	marcksl1b	https://zfin.org/ZDB-GENE-040426-2315	MARCKS-like 1b [Source:NCBI gene;Acc:406504]	1.02907	acod1_vs_all_other_cells	marcksl1b	marcksl1b
suclg1	0	0.699375	0.923	0.727	0	acod1	ENSDARG00000052712	suclg1	https://zfin.org/ZDB-GENE-040912-101	succinate-CoA ligase, alpha subunit [Source:ZFIN;Acc:ZDB-GENE-040912-101]	0.819557	acod1_vs_all_other_cells	suclg1	suclg1
si:ch211-284o19.8	0	0.663228	0.657	0.283	0	acod1	ENSDARG00000053836	si:ch211-284o19.8	https://zfin.org/ZDB-GENE-070912-289	si:ch211-284o19.8 [Source:ZFIN;Acc:ZDB-GENE-070912-289]	1.0116	acod1_vs_all_other_cells	si:ch211-284o19.8	si:ch211-284o19.8
hamp	0	0.651797	0.229	0.063	0	acod1	ENSDARG00000102175	hamp	https://zfin.org/ZDB-GENE-050726-1	hepcidin antimicrobial peptide [Source:NCBI gene;Acc:402837]	0.542554	acod1_vs_all_other_cells	hamp	hamp
ms4a17a.9	0	0.649975	0.897	0.589	0	acod1	ENSDARG00000094854	ms4a17a.9	https://zfin.org/ZDB-GENE-050320-79	membrane-spanning 4-domains, subfamily A, member 17A.9 [Source:ZFIN;Acc:ZDB-GENE-050320-79]	0.887904	acod1_vs_all_other_cells	ms4a17a.8	ms4a17a.9
ms4a17a.9	0	0.649975	0.897	0.589	0	acod1	ENSDARG00000094854	ms4a17a.9	https://zfin.org/ZDB-GENE-050320-79	membrane-spanning 4-domains, subfamily A, member 17A.9 [Source:ZFIN;Acc:ZDB-GENE-050320-79]	0.887904	acod1_vs_all_other_cells	ms4a17a.8	ms4a17a.9
cd22	0	0.625886	0.575	0.253	0	acod1	ENSDARG00000053005	cd22	https://zfin.org/ZDB-GENE-050522-521	cd22 molecule [Source:ZFIN;Acc:ZDB-GENE-050522-521]	0.817919	acod1_vs_all_other_cells	cd22	cd22
lgals2a	0	0.606417	0.965	0.718	0	acod1	ENSDARG00000054942	lgals2a	https://zfin.org/ZDB-GENE-050318-2	lectin, galactoside-binding, soluble, 2a [Source:ZFIN;Acc:ZDB-GENE-050318-2]	0.786505	acod1_vs_all_other_cells	lgals2a	lgals2a
cebpb	0	0.598371	0.918	0.662	0	acod1	ENSDARG00000042725	cebpb	https://zfin.org/ZDB-GENE-020111-3	CCAAT enhancer binding protein beta [Source:ZFIN;Acc:ZDB-GENE-020111-3]	0.761725	acod1_vs_all_other_cells	cebpb	cebpb
atp6v0ca	0	0.588042	0.989	0.863	0	acod1	ENSDARG00000057853	atp6v0ca	https://zfin.org/ZDB-GENE-020419-23	ATPase H+ transporting V0 subunit ca [Source:ZFIN;Acc:ZDB-GENE-020419-23]	0.666485	acod1_vs_all_other_cells	atp6v0ca	atp6v0ca
marco	0	0.586607	0.906	0.576	0	acod1	ENSDARG00000059294	marco	https://zfin.org/ZDB-GENE-120514-2	macrophage receptor with collagenous structure [Source:ZFIN;Acc:ZDB-GENE-120514-2]	0.835952	acod1_vs_all_other_cells	marco	marco
si:ch211-194m7.4	0	0.584171	0.552	0.265	0	acod1	ENSDARG00000111882	si:ch211-194m7.4	https://zfin.org/ZDB-GENE-131125-83	si:ch211-194m7.4 [Source:ZFIN;Acc:ZDB-GENE-131125-83]	0.671695	acod1_vs_all_other_cells		si:ch211-194m7.4
zgc:158343	0	0.567471	0.799	0.526	0	acod1	ENSDARG00000099411	zgc:158343	https://zfin.org/ZDB-GENE-061201-9	zgc:158343 [Source:NCBI gene;Acc:568780]	0.688734	acod1_vs_all_other_cells	zgc:158343	zgc:158343
CU499336.2	0	0.563162	0.775	0.421	0	acod1	ENSDARG00000114387	CU499336.2	https://zfin.org/		0.803442	acod1_vs_all_other_cells		CU499336.2
echdc2	0	0.553816	0.652	0.374	0	acod1	ENSDARG00000016607	echdc2	https://zfin.org/ZDB-GENE-030219-147	enoyl CoA hydratase domain containing 2 [Source:ZFIN;Acc:ZDB-GENE-030219-147]	0.62949	acod1_vs_all_other_cells	echdc2	echdc2
timp2b	0	0.549113	0.626	0.305	0	acod1	ENSDARG00000075261	timp2b	https://zfin.org/ZDB-GENE-040426-2655	TIMP metallopeptidase inhibitor 2b [Source:ZFIN;Acc:ZDB-GENE-040426-2655]	0.705522	acod1_vs_all_other_cells	timp2b	timp2b
BX649485.2	2.51239e-82	0.546468	0.708	0.597	4.78284e-78	acod1	ENSDARG00000095801	BX649485.2	https://zfin.org/		0.458835	acod1_vs_all_other_cells	BX649485.2	BX649485.2
DAB2	0	0.5435	0.496	0.265	0	acod1	ENSDARG00000053091	DAB2	https://zfin.org/ZDB-GENE-030429-35	si:ch211-204c21.1 [Source:ZFIN;Acc:ZDB-GENE-030429-35]	0.504565	acod1_vs_all_other_cells	*310	DAB2
MFAP4*3	0	0.54094	0.942	0.784	0	acod1	ENSDARG00000088745	MFAP4	https://zfin.org/ZDB-GENE-071004-112	zgc:173915 [Source:ZFIN;Acc:ZDB-GENE-071004-112]	0.612259	acod1_vs_all_other_cells	MFAP4*6	MFAP4*3
f13a1b	0	0.540221	0.756	0.374	0	acod1	ENSDARG00000036893	f13a1b	https://zfin.org/ZDB-GENE-030131-9634	coagulation factor XIII, A1 polypeptide b [Source:ZFIN;Acc:ZDB-GENE-030131-9634]	0.825549	acod1_vs_all_other_cells	f13a1b	f13a1b
lamtor5	0	0.540082	0.773	0.53	0	acod1	ENSDARG00000090194	lamtor5	https://zfin.org/ZDB-GENE-110411-193	late endosomal/lysosomal adaptor, MAPK and MTOR activator 5 [Source:ZFIN;Acc:ZDB-GENE-110411-193]	0.608895	acod1_vs_all_other_cells	lamtor5	lamtor5
si:ch211-264f5.2	0	0.538625	0.55	0.223	0	acod1	ENSDARG00000078547	si:ch211-264f5.2	https://zfin.org/ZDB-GENE-080303-2	si:ch211-264f5.2 [Source:ZFIN;Acc:ZDB-GENE-080303-2]	0.730646	acod1_vs_all_other_cells	si:ch211-264f5.2	si:ch211-264f5.2
s100a10b	6.28067e-113	0.523528	0.488	0.349	1.19565e-108	acod1	ENSDARG00000025254	s100a10b	https://zfin.org/ZDB-GENE-040426-1937	S100 calcium binding protein A10b [Source:ZFIN;Acc:ZDB-GENE-040426-1937]	0.357235	acod1_vs_all_other_cells	s100a10b	s100a10b
slc2a6	0	0.52203	0.706	0.337	0	acod1	ENSDARG00000058731	slc2a6	https://zfin.org/ZDB-GENE-081104-301	solute carrier family 2 member 6 [Source:ZFIN;Acc:ZDB-GENE-081104-301]	0.772102	acod1_vs_all_other_cells	slc2a6	slc2a6
mrc1b	0	0.51683	0.773	0.492	0	acod1	ENSDARG00000038822	mrc1b	https://zfin.org/ZDB-GENE-070705-13	mannose receptor, C type 1b [Source:ZFIN;Acc:ZDB-GENE-070705-13]	0.627685	acod1_vs_all_other_cells	mrc1b	mrc1b
fgl2a	0	0.497079	0.471	0.192	0	acod1	ENSDARG00000019861	fgl2a	https://zfin.org/ZDB-GENE-030131-9506	fibrinogen-like 2a [Source:ZFIN;Acc:ZDB-GENE-030131-9506]	0.574336	acod1_vs_all_other_cells	fgl2a	fgl2a
card9	0	0.490634	0.765	0.483	0	acod1	ENSDARG00000067672	card9	https://zfin.org/ZDB-GENE-060531-94	caspase recruitment domain family, member 9 [Source:ZFIN;Acc:ZDB-GENE-060531-94]	0.594475	acod1_vs_all_other_cells	card9	card9
sftpbb	0	0.485625	0.776	0.505	0	acod1	ENSDARG00000067566	sftpbb	https://zfin.org/ZDB-GENE-060526-155	surfactant protein Bb [Source:NCBI gene;Acc:100001978]	0.579073	acod1_vs_all_other_cells	sftpbb	sftpbb
cybb	0	0.484064	0.764	0.453	0	acod1	ENSDARG00000056615	cybb	https://zfin.org/ZDB-GENE-040426-1380	cytochrome b-245, beta polypeptide (chronic granulomatous disease) [Source:ZFIN;Acc:ZDB-GENE-040426-1380]	0.623722	acod1_vs_all_other_cells	cybb	cybb
si:dkey-5n18.1	0	0.480196	0.98	0.791	0	acod1	ENSDARG00000043436	si:dkey-5n18.1	https://zfin.org/ZDB-GENE-041014-144	si:dkey-5n18.1 [Source:ZFIN;Acc:ZDB-GENE-041014-144]	0.583035	acod1_vs_all_other_cells	si:dkey-5n18.1	si:dkey-5n18.1
aif1l	0	0.467707	0.8	0.577	0	acod1	ENSDARG00000009336	aif1l	https://zfin.org/ZDB-GENE-030131-9646	allograft inflammatory factor 1-like [Source:ZFIN;Acc:ZDB-GENE-030131-9646]	0.518773	acod1_vs_all_other_cells	aif1l	aif1l
samsn1a	0	0.465802	0.842	0.536	0	acod1	ENSDARG00000054543	samsn1a	https://zfin.org/ZDB-GENE-030131-8639	SAM domain, SH3 domain and nuclear localisation signals 1a [Source:ZFIN;Acc:ZDB-GENE-030131-8639]	0.616114	acod1_vs_all_other_cells	samsn1a	samsn1a
cyba	0	0.464098	0.923	0.768	0	acod1	ENSDARG00000018283	cyba	https://zfin.org/ZDB-GENE-040426-1526	cytochrome b-245, alpha polypeptide [Source:ZFIN;Acc:ZDB-GENE-040426-1526]	0.514816	acod1_vs_all_other_cells	cyba	cyba
FP067442.1	0	0.456241	0.314	0.075	0	acod1	ENSDARG00000117338	FP067442.1	https://zfin.org/		0.599781	acod1_vs_all_other_cells		FP067442.1
anxa3b	1.06607e-134	0.451903	0.737	0.59	2.02948e-130	acod1	ENSDARG00000044254	anxa3b	https://zfin.org/ZDB-GENE-041114-128	annexin A3b [Source:ZFIN;Acc:ZDB-GENE-041114-128]	0.416033	acod1_vs_all_other_cells	anxa3b	anxa3b
mxc	7.55881e-265	0.447147	0.412	0.209	1.43897e-260	acod1	ENSDARG00000024789	mxc	https://zfin.org/ZDB-GENE-030721-7	myxovirus (influenza virus) resistance C [Source:NCBI gene;Acc:360145]	0.36316	acod1_vs_all_other_cells	mxc	mxc
MFAP4*4	1.9811e-183	0.446392	0.254	0.12	3.77142e-179	acod1	ENSDARG00000089667	MFAP4	https://zfin.org/ZDB-GENE-071004-112	zgc:173915 [Source:ZFIN;Acc:ZDB-GENE-071004-112]	0.239995	acod1_vs_all_other_cells	MFAP4*2	MFAP4*4
MFAP4*4	1.9811e-183	0.446392	0.254	0.12	3.77142e-179	acod1	ENSDARG00000089667	MFAP4	https://zfin.org/ZDB-GENE-071004-112	zgc:173915 [Source:ZFIN;Acc:ZDB-GENE-071004-112]	0.239995	acod1_vs_all_other_cells	MFAP4*2	MFAP4*4
cycsb	0	0.436465	0.839	0.628	0	acod1	ENSDARG00000044562	cycsb	https://zfin.org/ZDB-GENE-040625-38	cytochrome c, somatic b [Source:NCBI gene;Acc:415158]	0.489231	acod1_vs_all_other_cells	cycsb	cycsb
hspe1	5.07956e-289	0.434372	0.72	0.509	9.66997e-285	acod1	ENSDARG00000056167	hspe1	https://zfin.org/ZDB-GENE-000906-2	heat shock 10 protein 1 [Source:ZFIN;Acc:ZDB-GENE-000906-2]	0.442394	acod1_vs_all_other_cells	hspe1	hspe1
mrps15	0	0.43387	0.684	0.385	0	acod1	ENSDARG00000109289	mrps15	https://zfin.org/ZDB-GENE-040718-188	mitochondrial ribosomal protein S15 [Source:NCBI gene;Acc:436758]	0.527243	acod1_vs_all_other_cells		mrps15
dicp2.1	0	0.422788	0.398	0.123	0	acod1	ENSDARG00000035101	dicp2.1	https://zfin.org/ZDB-GENE-120306-16	diverse immunoglobulin domain-containing protein 2.1 [Source:ZFIN;Acc:ZDB-GENE-120306-16]	0.544482	acod1_vs_all_other_cells	dicp2.1	dicp2.1
clic2	0	0.418983	0.768	0.504	0	acod1	ENSDARG00000010625	clic2	https://zfin.org/ZDB-GENE-040718-299	chloride intracellular channel 2 [Source:ZFIN;Acc:ZDB-GENE-040718-299]	0.49033	acod1_vs_all_other_cells	clic2	clic2
CABZ01001434.1	6.08748e-188	0.414823	0.473	0.283	1.15887e-183	acod1	ENSDARG00000098602	CABZ01001434.1	https://zfin.org/		0.327943	acod1_vs_all_other_cells	CABZ01001434.1	CABZ01001434.1
socs3b	0	0.408986	0.549	0.281	0	acod1	ENSDARG00000026611	socs3b	https://zfin.org/ZDB-GENE-040426-2528	suppressor of cytokine signaling 3b [Source:ZFIN;Acc:ZDB-GENE-040426-2528]	0.438679	acod1_vs_all_other_cells	socs3b	socs3b
pglyrp5	0	0.407062	0.358	0.158	0	acod1	ENSDARG00000068382	pglyrp5	https://zfin.org/ZDB-GENE-050419-71	peptidoglycan recognition protein 5 [Source:ZFIN;Acc:ZDB-GENE-050419-71]	0.330194	acod1_vs_all_other_cells	pglyrp5	pglyrp5
dbi	1.67384e-273	0.402537	0.793	0.618	3.18648e-269	acod1	ENSDARG00000026369	dbi	https://zfin.org/ZDB-GENE-040426-1861	diazepam binding inhibitor (GABA receptor modulator, acyl-CoA binding protein) [Source:ZFIN;Acc:ZDB-GENE-040426-1861]	0.409604	acod1_vs_all_other_cells	dbi	dbi
si:ch73-343l4.8	0	0.401286	0.345	0.12	0	acod1	ENSDARG00000077975	si:ch73-343l4.8	https://zfin.org/ZDB-GENE-090313-159	si:ch73-343l4.8 [Source:ZFIN;Acc:ZDB-GENE-090313-159]	0.398025	acod1_vs_all_other_cells	si:ch73-343l4.8	si:ch73-343l4.8
atp6v1e1b	0	0.396882	0.891	0.69	0	acod1	ENSDARG00000030694	atp6v1e1b	https://zfin.org/ZDB-GENE-020419-11	ATPase H+ transporting V1 subunit E1b [Source:ZFIN;Acc:ZDB-GENE-020419-11]	0.456634	acod1_vs_all_other_cells	atp6v1e1b	atp6v1e1b
krt18b	0	0.3951	0.971	0.834	0	acod1	ENSDARG00000028618	krt18b	https://zfin.org/ZDB-GENE-040426-1508	keratin 18b [Source:ZFIN;Acc:ZDB-GENE-040426-1508]	0.446663	acod1_vs_all_other_cells	*378	krt18b
tdh	1.9286e-307	0.389943	0.808	0.598	3.67147e-303	acod1	ENSDARG00000002745	tdh	https://zfin.org/ZDB-GENE-040426-2379	L-threonine dehydrogenase [Source:ZFIN;Acc:ZDB-GENE-040426-2379]	0.425718	acod1_vs_all_other_cells	tdh	tdh
si:ch73-343l4.2	0	0.383797	0.672	0.391	0	acod1	ENSDARG00000079903	si:ch73-343l4.2	https://zfin.org/ZDB-GENE-090313-154	si:ch73-343l4.2 [Source:ZFIN;Acc:ZDB-GENE-090313-154]	0.443265	acod1_vs_all_other_cells	si:ch73-343l4.2	si:ch73-343l4.2
sdcbp2	0	0.380498	0.842	0.622	0	acod1	ENSDARG00000012513	sdcbp2	https://zfin.org/ZDB-GENE-030131-3727	syndecan binding protein (syntenin) 2 [Source:ZFIN;Acc:ZDB-GENE-030131-3727]	0.433697	acod1_vs_all_other_cells	sdcbp2	sdcbp2
rgs2	4.81065e-292	0.373153	0.571	0.324	9.15804e-288	acod1	ENSDARG00000098761	rgs2	https://zfin.org/ZDB-GENE-040718-410	regulator of G protein signaling 2 [Source:ZFIN;Acc:ZDB-GENE-040718-410]	0.375504	acod1_vs_all_other_cells	rgs2	rgs2
crip1	0	0.367136	0.945	0.807	0	acod1	ENSDARG00000053858	crip1	https://zfin.org/ZDB-GENE-041111-1	cysteine-rich protein 1 [Source:ZFIN;Acc:ZDB-GENE-041111-1]	0.406272	acod1_vs_all_other_cells	crip1	crip1
ctss2.1	2.50682e-295	0.36671	0.954	0.81	4.77224e-291	acod1	ENSDARG00000074656	ctss2.1	https://zfin.org/ZDB-GENE-050522-559	cathepsin S, ortholog2, tandem duplicate 1 [Source:ZFIN;Acc:ZDB-GENE-050522-559]	0.412035	acod1_vs_all_other_cells	ctss2.1	ctss2.1
atp6v1ba	0	0.366695	0.754	0.512	0	acod1	ENSDARG00000013443	atp6v1ba	https://zfin.org/ZDB-GENE-030711-3	ATPase, H+ transporting, lysosomal, V1 subunit B, member a [Source:ZFIN;Acc:ZDB-GENE-030711-3]	0.407172	acod1_vs_all_other_cells	atp6v1ba	atp6v1ba
atp6v1g1	0	0.365599	0.928	0.801	0	acod1	ENSDARG00000022315	atp6v1g1	https://zfin.org/ZDB-GENE-030131-6965	ATPase H+ transporting V1 subunit G1 [Source:ZFIN;Acc:ZDB-GENE-030131-6965]	0.393069	acod1_vs_all_other_cells	atp6v1g1	atp6v1g1
BX649485.4	2.61336e-57	0.362105	0.663	0.562	4.97506e-53	acod1	ENSDARG00000095820	BX649485.4	https://zfin.org/		0.283221	acod1_vs_all_other_cells	BX649485.4	BX649485.4
npm1a	3.78428e-198	0.357579	0.696	0.511	7.20413e-194	acod1	ENSDARG00000014329	npm1a	https://zfin.org/ZDB-GENE-021028-1	nucleophosmin 1a [Source:ZFIN;Acc:ZDB-GENE-021028-1]	0.338977	acod1_vs_all_other_cells	npm1a	npm1a
si:dkey-27h10.2	0	0.354357	0.484	0.207	0	acod1	ENSDARG00000094485	si:dkey-27h10.2	https://zfin.org/ZDB-GENE-090313-296	si:dkey-27h10.2 [Source:ZFIN;Acc:ZDB-GENE-090313-296]	0.401016	acod1_vs_all_other_cells	si:dkey-27h10.2	si:dkey-27h10.2
rpz5	1.73728e-286	0.353705	0.683	0.436	3.30726e-282	acod1	ENSDARG00000075718	rpz5	https://zfin.org/ZDB-GENE-030131-4678	rapunzel 5 [Source:ZFIN;Acc:ZDB-GENE-030131-4678]	0.378439	acod1_vs_all_other_cells	rpz5	rpz5
plekhf1	0	0.344809	0.413	0.196	0	acod1	ENSDARG00000102435	plekhf1	https://zfin.org/ZDB-GENE-040426-1289	pleckstrin homology domain containing, family F (with FYVE domain) member 1 [Source:ZFIN;Acc:ZDB-GENE-040426-1289]	0.30007	acod1_vs_all_other_cells	plekhf1	plekhf1
bzw1b	5.74793e-176	0.341277	0.768	0.602	1.09423e-171	acod1	ENSDARG00000099148	bzw1b	https://zfin.org/ZDB-GENE-040426-2881	basic leucine zipper and W2 domains 1b [Source:NCBI gene;Acc:406812]	0.334374	acod1_vs_all_other_cells	bzw1b	bzw1b
ponzr1	1.59838e-273	0.34099	0.771	0.559	3.04283e-269	acod1	ENSDARG00000090444	ponzr1	https://zfin.org/ZDB-GENE-070727-1	plac8 onzin related protein 1 [Source:ZFIN;Acc:ZDB-GENE-070727-1]	0.362609	acod1_vs_all_other_cells	ponzr1	ponzr1
pkma	0	0.339272	0.84	0.624	0	acod1	ENSDARG00000099730	pkma	https://zfin.org/ZDB-GENE-031201-4	pyruvate kinase M1/2a [Source:ZFIN;Acc:ZDB-GENE-031201-4]	0.383638	acod1_vs_all_other_cells	pkma	pkma
si:dkey-195m11.11	0	0.339219	0.36	0.113	0	acod1	ENSDARG00000097909	si:dkey-195m11.11	https://zfin.org/ZDB-GENE-131127-648	si:dkey-195m11.11 [Source:ZFIN;Acc:ZDB-GENE-131127-648]	0.389051	acod1_vs_all_other_cells	si:dkey-195m11.11	si:dkey-195m11.11
cfp	0	0.338165	0.582	0.307	0	acod1	ENSDARG00000094451	cfp	https://zfin.org/ZDB-GENE-030131-9247	complement factor properdin [Source:ZFIN;Acc:ZDB-GENE-030131-9247]	0.373109	acod1_vs_all_other_cells	cfp	cfp
grinab	6.23943e-303	0.335667	0.674	0.434	1.1878e-298	acod1	ENSDARG00000052746	grinab	https://zfin.org/ZDB-GENE-040426-1367	glutamate receptor, ionotropic, N-methyl D-aspartate-associated protein 1b (glutamate binding) [Source:ZFIN;Acc:ZDB-GENE-040426-1367]	0.351349	acod1_vs_all_other_cells	grinab	grinab
sri	4.11641e-218	0.334726	0.737	0.561	7.8364e-214	acod1	ENSDARG00000058593	sri	https://zfin.org/ZDB-GENE-040426-1356	sorcin [Source:ZFIN;Acc:ZDB-GENE-040426-1356]	0.324087	acod1_vs_all_other_cells	sri	sri
zgc:101699	6.42518e-194	0.331254	0.262	0.12	1.22316e-189	acod1	ENSDARG00000033355	zgc:101699	https://zfin.org/ZDB-GENE-041114-140	zgc:101699 [Source:NCBI gene;Acc:492789]	0.189488	acod1_vs_all_other_cells	zgc:101699	zgc:101699
mxf	0	0.326557	0.256	0.087	0	acod1	ENSDARG00000026049	mxf	https://zfin.org/ZDB-GENE-030721-9	myxovirus (influenza virus) resistance F [Source:ZFIN;Acc:ZDB-GENE-030721-9]	0.245992	acod1_vs_all_other_cells	mxf	mxf
slc39a7	0	0.324729	0.516	0.286	0	acod1	ENSDARG00000104451	slc39a7	https://zfin.org/ZDB-GENE-991110-20	solute carrier family 39 member 7 [Source:NCBI gene;Acc:30094]	0.302311	acod1_vs_all_other_cells	slc39a7	slc39a7
msna	1.23411e-290	0.324507	0.886	0.724	2.34937e-286	acod1	ENSDARG00000058128	msna	https://zfin.org/ZDB-GENE-021211-2	moesin a [Source:ZFIN;Acc:ZDB-GENE-021211-2]	0.351846	acod1_vs_all_other_cells	msna	msna
ms4a17a.11	0	0.321298	0.455	0.206	0	acod1	ENSDARG00000094809	ms4a17a.11	https://zfin.org/ZDB-GENE-050417-157	membrane-spanning 4-domains, subfamily A, member 17A.11 [Source:ZFIN;Acc:ZDB-GENE-050417-157]	0.322897	acod1_vs_all_other_cells	ms4a17a.14	ms4a17a.11
ms4a17a.11	0	0.321298	0.455	0.206	0	acod1	ENSDARG00000094809	ms4a17a.11	https://zfin.org/ZDB-GENE-050417-157	membrane-spanning 4-domains, subfamily A, member 17A.11 [Source:ZFIN;Acc:ZDB-GENE-050417-157]	0.322897	acod1_vs_all_other_cells	ms4a17a.14	ms4a17a.11
plxnc1	3.70998e-270	0.32117	0.858	0.66	7.0627e-266	acod1	ENSDARG00000015278	plxnc1	https://zfin.org/ZDB-GENE-030131-1620	plexin C1 [Source:ZFIN;Acc:ZDB-GENE-030131-1620]	0.358234	acod1_vs_all_other_cells	plxnc1	plxnc1
dhrs9	4.66022e-305	0.32066	0.687	0.425	8.87167e-301	acod1	ENSDARG00000019260	dhrs9	https://zfin.org/ZDB-GENE-030131-1249	dehydrogenase/reductase (SDR family) member 9 [Source:ZFIN;Acc:ZDB-GENE-030131-1249]	0.356098	acod1_vs_all_other_cells	dhrs9	dhrs9
FO704661.1	0	0.320426	0.714	0.452	0	acod1	ENSDARG00000102758	FO704661.1	https://zfin.org/	gamma-glutamyl hydrolase [Source:NCBI gene;Acc:553228]	0.361398	acod1_vs_all_other_cells	FO704661.1	FO704661.1
ncf2	4.62607e-273	0.318443	0.657	0.425	8.80665e-269	acod1	ENSDARG00000005821	ncf2	https://zfin.org/ZDB-GENE-070209-29	neutrophil cytosolic factor 2 [Source:ZFIN;Acc:ZDB-GENE-070209-29]	0.323425	acod1_vs_all_other_cells	ncf2	ncf2
cxcl8a	3.58337e-180	0.318021	0.302	0.152	6.82167e-176	acod1	ENSDARG00000104795	cxcl8a	https://zfin.org/ZDB-GENE-081104-317	chemokine (C-X-C motif) ligand 8a [Source:ZFIN;Acc:ZDB-GENE-081104-317]	0.190821	acod1_vs_all_other_cells	cxcl8a	cxcl8a
tcirg1b	3.25375e-243	0.317516	0.749	0.532	6.19416e-239	acod1	ENSDARG00000105142	tcirg1b	https://zfin.org/ZDB-GENE-040426-2022	T cell immune regulator 1, ATPase H+ transporting V0 subunit a3b [Source:ZFIN;Acc:ZDB-GENE-040426-2022]	0.334825	acod1_vs_all_other_cells	tcirg1b	tcirg1b
gapdhs	2.60196e-253	0.316427	0.952	0.867	4.95335e-249	acod1	ENSDARG00000039914	gapdhs	https://zfin.org/ZDB-GENE-020913-1	glyceraldehyde-3-phosphate dehydrogenase, spermatogenic [Source:NCBI gene;Acc:406367]	0.330772	acod1_vs_all_other_cells	gapdhs	gapdhs
lifrb	0	0.311988	0.244	0.064	0	acod1	ENSDARG00000039863	lifrb	https://zfin.org/ZDB-GENE-080107-2	LIF receptor subunit alpha b [Source:ZFIN;Acc:ZDB-GENE-080107-2]	0.290227	acod1_vs_all_other_cells	lifrb	lifrb
myca	2.56464e-241	0.309837	0.345	0.171	4.88231e-237	acod1	ENSDARG00000045695	myca	https://zfin.org/ZDB-GENE-990415-162	MYC proto-oncogene, bHLH transcription factor a [Source:NCBI gene;Acc:30686]	0.215663	acod1_vs_all_other_cells	myca	myca
anxa1a	5.08015e-144	0.30204	0.445	0.286	9.67108e-140	acod1	ENSDARG00000026726	anxa1a	https://zfin.org/ZDB-GENE-030131-6664	annexin A1a [Source:ZFIN;Acc:ZDB-GENE-030131-6664]	0.209131	acod1_vs_all_other_cells	anxa1a	anxa1a
hspd1	3.72406e-249	0.301716	0.478	0.273	7.0895e-245	acod1	ENSDARG00000056160	hspd1	https://zfin.org/ZDB-GENE-021206-1	heat shock 60 protein 1 [Source:ZFIN;Acc:ZDB-GENE-021206-1]	0.252517	acod1_vs_all_other_cells	hspd1	hspd1
pgam1a	2.50602e-269	0.30072	0.701	0.475	4.77071e-265	acod1	ENSDARG00000005423	pgam1a	https://zfin.org/ZDB-GENE-030131-1827	phosphoglycerate mutase 1a [Source:ZFIN;Acc:ZDB-GENE-030131-1827]	0.311104	acod1_vs_all_other_cells	pgam1a	pgam1a
ms4a17a.6	0	0.299773	0.496	0.255	0	acod1	ENSDARG00000007018	ms4a17a.6	https://zfin.org/ZDB-GENE-070209-265	membrane-spanning 4-domains, subfamily A, member 17A.6 [Source:ZFIN;Acc:ZDB-GENE-070209-265]	0.289212	acod1_vs_all_other_cells	ms4a17a.6	ms4a17a.6
ehd1a	0	0.297341	0.407	0.192	0	acod1	ENSDARG00000098853	ehd1a	https://zfin.org/ZDB-GENE-040426-2518	EH-domain containing 1a [Source:ZFIN;Acc:ZDB-GENE-040426-2518]	0.256533	acod1_vs_all_other_cells	ehd1a	ehd1a
atf3	8.53211e-265	0.296725	0.275	0.112	1.62426e-260	acod1	ENSDARG00000007823	atf3	https://zfin.org/ZDB-GENE-040426-728	activating transcription factor 3 [Source:ZFIN;Acc:ZDB-GENE-040426-728]	0.200356	acod1_vs_all_other_cells	atf3	atf3
sucla2	2.81794e-305	0.289258	0.462	0.24	5.36451e-301	acod1	ENSDARG00000005359	sucla2	https://zfin.org/ZDB-GENE-040426-1963	succinate-CoA ligase, ADP-forming, beta subunit [Source:ZFIN;Acc:ZDB-GENE-040426-1963]	0.257252	acod1_vs_all_other_cells	sucla2	sucla2
pgp	7.06369e-284	0.289213	0.424	0.215	1.34472e-279	acod1	ENSDARG00000029695	pgp	https://zfin.org/ZDB-GENE-030131-6240	phosphoglycolate phosphatase [Source:ZFIN;Acc:ZDB-GENE-030131-6240]	0.241831	acod1_vs_all_other_cells	pgp	pgp
hk2	0	0.285928	0.486	0.25	0	acod1	ENSDARG00000101482	hk2	https://zfin.org/ZDB-GENE-040426-2017	hexokinase 2 [Source:ZFIN;Acc:ZDB-GENE-040426-2017]	0.27014	acod1_vs_all_other_cells	hk2	hk2
eif4a1a	3.08323e-213	0.285076	0.652	0.45	5.86954e-209	acod1	ENSDARG00000092115	eif4a1a	https://zfin.org/ZDB-GENE-031030-2	eukaryotic translation initiation factor 4A1A [Source:ZFIN;Acc:ZDB-GENE-031030-2]	0.269305	acod1_vs_all_other_cells	eif4a1a	eif4a1a
tnfaip2b	3.30021e-236	0.283854	0.226	0.088	6.28261e-232	acod1	ENSDARG00000058160	tnfaip2b	https://zfin.org/ZDB-GENE-081107-56	tumor necrosis factor, alpha-induced protein 2b [Source:ZFIN;Acc:ZDB-GENE-081107-56]	0.164752	acod1_vs_all_other_cells	tnfaip2b	tnfaip2b
suclg2	0	0.282241	0.357	0.156	0	acod1	ENSDARG00000044914	suclg2	https://zfin.org/ZDB-GENE-030114-3	succinate-CoA ligase, GDP-forming, beta subunit [Source:ZFIN;Acc:ZDB-GENE-030114-3]	0.230585	acod1_vs_all_other_cells	suclg2	suclg2
mapk11	2.40296e-272	0.281833	0.746	0.491	4.57451e-268	acod1	ENSDARG00000045836	mapk11	https://zfin.org/ZDB-GENE-040625-75	mitogen-activated protein kinase 11 [Source:ZFIN;Acc:ZDB-GENE-040625-75]	0.319439	acod1_vs_all_other_cells	mapk11	mapk11
gsdmea	0	0.280269	0.346	0.148	0	acod1	ENSDARG00000086762	gsdmea	https://zfin.org/ZDB-GENE-120215-186	gasdermin Ea [Source:ZFIN;Acc:ZDB-GENE-120215-186]	0.226708	acod1_vs_all_other_cells	dfna5a	gsdmea
ier2a	2.70332e-157	0.280027	0.431	0.263	5.1463e-153	acod1	ENSDARG00000099195	ier2a	https://zfin.org/ZDB-GENE-030131-9126	immediate early response 2a [Source:NCBI gene;Acc:797137]	0.197787	acod1_vs_all_other_cells	ier2a	ier2a
anxa4	1.1259e-234	0.279582	0.898	0.76	2.14338e-230	acod1	ENSDARG00000036456	anxa4	https://zfin.org/ZDB-GENE-030707-1	annexin A4 [Source:ZFIN;Acc:ZDB-GENE-030707-1]	0.296653	acod1_vs_all_other_cells	anxa4	anxa4
COX5B*1	3.31906e-240	0.276416	0.946	0.865	6.3185e-236	acod1	ENSDARG00000015978	COX5B	https://zfin.org/ZDB-GENE-040625-180	zgc:86599 [Source:ZFIN;Acc:ZDB-GENE-040625-180]	0.285976	acod1_vs_all_other_cells	COX5B	COX5B*1
slc6a9	2.71161e-268	0.272424	0.284	0.117	5.16209e-264	acod1	ENSDARG00000018534	slc6a9	https://zfin.org/ZDB-GENE-050105-3	solute carrier family 6 member 9 [Source:ZFIN;Acc:ZDB-GENE-050105-3]	0.1878	acod1_vs_all_other_cells	slc6a9	slc6a9
grna	2.57748e-226	0.272395	0.769	0.532	4.90676e-222	acod1	ENSDARG00000004954	grna	https://zfin.org/ZDB-GENE-030131-8434	granulin a [Source:ZFIN;Acc:ZDB-GENE-030131-8434]	0.302789	acod1_vs_all_other_cells	grna	grna
nop10	6.26077e-188	0.269567	0.763	0.58	1.19186e-183	acod1	ENSDARG00000104227	nop10	https://zfin.org/ZDB-GENE-041007-4	NOP10 ribonucleoprotein homolog (yeast) [Source:NCBI gene;Acc:445391]	0.270575	acod1_vs_all_other_cells	nop10	nop10
nrros	5.62429e-221	0.268297	0.697	0.471	1.0707e-216	acod1	ENSDARG00000071491	nrros	https://zfin.org/ZDB-GENE-040808-36	negative regulator of reactive oxygen species [Source:NCBI gene;Acc:445318]	0.276733	acod1_vs_all_other_cells	nrros	nrros
tmed2	2.90157e-208	0.267877	0.785	0.615	5.52373e-204	acod1	ENSDARG00000026908	tmed2	https://zfin.org/ZDB-GENE-030131-269	transmembrane p24 trafficking protein 2 [Source:ZFIN;Acc:ZDB-GENE-030131-269]	0.26841	acod1_vs_all_other_cells	tmed2	tmed2
slc20a1b	8.26101e-197	0.264582	0.552	0.348	1.57265e-192	acod1	ENSDARG00000010641	slc20a1b	https://zfin.org/ZDB-GENE-030131-260	solute carrier family 20 member 1b [Source:NCBI gene;Acc:321541]	0.231664	acod1_vs_all_other_cells	slc20a1b	slc20a1b
atp5mc1	1.15532e-132	0.264219	0.802	0.675	2.19938e-128	acod1	ENSDARG00000056008	atp5mc1	https://zfin.org/ZDB-GENE-040426-1966	ATP synthase membrane subunit c locus 1 [Source:ZFIN;Acc:ZDB-GENE-040426-1966]	0.251772	acod1_vs_all_other_cells	atp5g1	atp5mc1
cox7c	3.45585e-200	0.264065	0.935	0.848	6.5789e-196	acod1	ENSDARG00000104537	cox7c	https://zfin.org/ZDB-GENE-030131-8062	cytochrome c oxidase subunit 7C [Source:ZFIN;Acc:ZDB-GENE-030131-8062]	0.272231	acod1_vs_all_other_cells	cox7c	cox7c
ms4a17a.10	2.26117e-292	0.263797	0.745	0.468	4.30459e-288	acod1	ENSDARG00000095695	ms4a17a.10	https://zfin.org/ZDB-GENE-080829-3	membrane-spanning 4-domains, subfamily A, member 17A.10 [Source:ZFIN;Acc:ZDB-GENE-080829-3]	0.312851	acod1_vs_all_other_cells	ms4a17a.10	ms4a17a.10
ms4a17a.10	2.26117e-292	0.263797	0.745	0.468	4.30459e-288	acod1	ENSDARG00000095695	ms4a17a.10	https://zfin.org/ZDB-GENE-080829-3	membrane-spanning 4-domains, subfamily A, member 17A.10 [Source:ZFIN;Acc:ZDB-GENE-080829-3]	0.312851	acod1_vs_all_other_cells	ms4a17a.10	ms4a17a.10
si:ch73-248e21.5	1.59923e-157	0.263099	0.621	0.442	3.04446e-153	acod1	ENSDARG00000088283	si:ch73-248e21.5	https://zfin.org/ZDB-GENE-120215-255	si:ch73-248e21.5 [Source:ZFIN;Acc:ZDB-GENE-120215-255]	0.229552	acod1_vs_all_other_cells	si:ch73-248e21.5	si:ch73-248e21.5
arl6ip1	3.32604e-207	0.26277	0.906	0.771	6.33179e-203	acod1	ENSDARG00000054578	arl6ip1	https://zfin.org/ZDB-GENE-040426-1087	ADP-ribosylation factor-like 6 interacting protein 1 [Source:ZFIN;Acc:ZDB-GENE-040426-1087]	0.279755	acod1_vs_all_other_cells	arl6ip1	arl6ip1
sgk1	3.72523e-293	0.261531	0.405	0.191	7.09173e-289	acod1	ENSDARG00000025522	sgk1	https://zfin.org/ZDB-GENE-030131-2860	serum/glucocorticoid regulated kinase 1 [Source:NCBI gene;Acc:324140]	0.224595	acod1_vs_all_other_cells	sgk1	sgk1
igflr1	0	0.260905	0.219	0.069	0	acod1	ENSDARG00000091650	igflr1	https://zfin.org/ZDB-GENE-121211-3	IGF-like family receptor 1 [Source:ZFIN;Acc:ZDB-GENE-121211-3]	0.181351	acod1_vs_all_other_cells	igflr1	igflr1
si:ch211-243a20.4	1.06278e-201	0.260835	0.665	0.448	2.02322e-197	acod1	ENSDARG00000105481	si:ch211-243a20.4	https://zfin.org/ZDB-GENE-061207-29	si:ch211-243a20.4 [Source:ZFIN;Acc:ZDB-GENE-061207-29]	0.257473	acod1_vs_all_other_cells	si:ch211-243a20.4	si:ch211-243a20.4
ssr3	8.40652e-183	0.260282	0.909	0.799	1.60035e-178	acod1	ENSDARG00000014165	ssr3	https://zfin.org/ZDB-GENE-030131-9134	signal sequence receptor, gamma [Source:ZFIN;Acc:ZDB-GENE-030131-9134]	0.269169	acod1_vs_all_other_cells	ssr3	ssr3
hspa5	1.17474e-109	0.259836	0.544	0.395	2.23636e-105	acod1	ENSDARG00000103846	hspa5	https://zfin.org/ZDB-GENE-031001-11	heat shock protein 5 [Source:NCBI gene;Acc:378848]	0.194671	acod1_vs_all_other_cells	hspa5	hspa5
cebpa	7.18616e-119	0.259543	0.769	0.598	1.36803e-114	acod1	ENSDARG00000036074	cebpa	https://zfin.org/ZDB-GENE-020111-2	CCAAT enhancer binding protein alpha [Source:ZFIN;Acc:ZDB-GENE-020111-2]	0.256661	acod1_vs_all_other_cells	cebpa	cebpa
nfkbiaa	7.76656e-175	0.257975	0.604	0.407	1.47852e-170	acod1	ENSDARG00000005481	nfkbiaa	https://zfin.org/ZDB-GENE-040426-2227	nuclear factor of kappa light polypeptide gene enhancer in B-cells inhibitor, alpha a [Source:ZFIN;Acc:ZDB-GENE-040426-2227]	0.231237	acod1_vs_all_other_cells	nfkbiaa	nfkbiaa
abcf1	7.87332e-181	0.257793	0.543	0.354	1.49884e-176	acod1	ENSDARG00000031795	abcf1	https://zfin.org/ZDB-GENE-050517-31	ATP-binding cassette, sub-family F (GCN20), member 1 [Source:ZFIN;Acc:ZDB-GENE-050517-31]	0.214718	acod1_vs_all_other_cells	abcf1	abcf1
csf3r	2.5977e-244	0.255868	0.447	0.242	4.94525e-240	acod1	ENSDARG00000045959	csf3r	https://zfin.org/ZDB-GENE-080104-4	colony stimulating factor 3 receptor (granulocyte) [Source:ZFIN;Acc:ZDB-GENE-080104-4]	0.21126	acod1_vs_all_other_cells	csf3r	csf3r
gpr84	0	0.253889	0.266	0.083	0	acod1	ENSDARG00000077308	gpr84	https://zfin.org/ZDB-GENE-070928-33	G protein-coupled receptor 84 [Source:ZFIN;Acc:ZDB-GENE-070928-33]	0.216436	acod1_vs_all_other_cells	gpr84	gpr84
mef2cb	8.01019e-212	0.252667	0.53	0.324	1.5249e-207	acod1	ENSDARG00000009418	mef2cb	https://zfin.org/ZDB-GENE-040901-7	myocyte enhancer factor 2cb [Source:ZFIN;Acc:ZDB-GENE-040901-7]	0.219056	acod1_vs_all_other_cells	mef2cb	mef2cb
atp6v1ab	2.6472e-213	0.251181	0.565	0.354	5.03947e-209	acod1	ENSDARG00000076318	atp6v1ab	https://zfin.org/ZDB-GENE-030131-9529	ATPase H+ transporting V1 subunit Ab [Source:ZFIN;Acc:ZDB-GENE-030131-9529]	0.226506	acod1_vs_all_other_cells	atp6v1ab	atp6v1ab
hsp90b1	4.20393e-111	0.251063	0.606	0.457	8.00302e-107	acod1	ENSDARG00000003570	hsp90b1	https://zfin.org/ZDB-GENE-031002-1	heat shock protein 90, beta (grp94), member 1 [Source:ZFIN;Acc:ZDB-GENE-031002-1]	0.201749	acod1_vs_all_other_cells	hsp90b1	hsp90b1
sept2	4.63526e-50	-0.254649	0.39	0.447	8.82415e-46	acod1	ENSDARG00000027590	sept2	https://zfin.org/ZDB-GENE-030131-911	septin 2 [Source:ZFIN;Acc:ZDB-GENE-030131-911]	-0.086649	acod1_vs_all_other_cells	sept2	sept2
dok2	5.40627e-44	-0.256151	0.248	0.317	1.02919e-39	acod1	ENSDARG00000075818	dok2	https://zfin.org/ZDB-GENE-080721-4	docking protein 2 [Source:ZFIN;Acc:ZDB-GENE-080721-4]	-0.049698	acod1_vs_all_other_cells	dok2	dok2
cdh1	1.49873e-51	-0.256679	0.065	0.131	2.85312e-47	acod1	ENSDARG00000102750	cdh1	https://zfin.org/ZDB-GENE-010606-1	cadherin 1, type 1, E-cadherin (epithelial) [Source:ZFIN;Acc:ZDB-GENE-010606-1]	-0.00827838	acod1_vs_all_other_cells	cdh1	cdh1
cdh1	1.49873e-51	-0.256679	0.065	0.131	2.85312e-47	acod1	ENSDARG00000102750	cdh1	https://zfin.org/ZDB-GENE-010606-1	cadherin 1, type 1, E-cadherin (epithelial) [Source:ZFIN;Acc:ZDB-GENE-010606-1]	-0.00827838	acod1_vs_all_other_cells	cdh1	cdh1
fabp10a	3.34955e-06	-0.257391	0.089	0.107	0.0637655	acod1	ENSDARG00000038439	fabp10a	https://zfin.org/ZDB-GENE-020318-1	fatty acid binding protein 10a, liver basic [Source:NCBI gene;Acc:171481]	-0.0190541	acod1_vs_all_other_cells	fabp10a	fabp10a
si:dkey-172h23.2	5.53473e-23	-0.258314	0.351	0.382	1.05365e-18	acod1	ENSDARG00000023868	si:dkey-172h23.2	https://zfin.org/ZDB-GENE-141212-258	si:dkey-172h23.2 [Source:ZFIN;Acc:ZDB-GENE-141212-258]	-0.0833103	acod1_vs_all_other_cells	*281	si:dkey-172h23.2
pclaf	2.21366e-31	-0.259099	0.115	0.168	4.21414e-27	acod1	ENSDARG00000097691	pclaf	https://zfin.org/ZDB-GENE-131127-543	PCNA clamp associated factor [Source:ZFIN;Acc:ZDB-GENE-131127-543]	-0.0203963	acod1_vs_all_other_cells	kiaa0101	pclaf
slc38a5b	1.69888e-18	-0.259936	0.147	0.187	3.23417e-14	acod1	ENSDARG00000014587	slc38a5b	https://zfin.org/ZDB-GENE-040718-395	solute carrier family 38 member 5b [Source:ZFIN;Acc:ZDB-GENE-040718-395]	-0.0300372	acod1_vs_all_other_cells	slc38a5b	slc38a5b
foxp4	2.24048e-15	-0.259987	0.077	0.108	4.26521e-11	acod1	ENSDARG00000076120	foxp4	https://zfin.org/ZDB-GENE-101207-1	forkhead box P4 [Source:ZFIN;Acc:ZDB-GENE-101207-1]	-0.0142728	acod1_vs_all_other_cells	foxp4	foxp4
gpd1a	5.73904e-75	-0.261871	0.064	0.15	1.09254e-70	acod1	ENSDARG00000043701	gpd1a	https://zfin.org/ZDB-GENE-050417-209	glycerol-3-phosphate dehydrogenase 1a [Source:ZFIN;Acc:ZDB-GENE-050417-209]	-0.00715083	acod1_vs_all_other_cells	gpd1a	gpd1a
tprg1	1.02895e-16	-0.264357	0.228	0.257	1.9588e-12	acod1	ENSDARG00000056026	tprg1	https://zfin.org/ZDB-GENE-070410-113	tumor protein p63 regulated 1 [Source:ZFIN;Acc:ZDB-GENE-070410-113]	-0.0534721	acod1_vs_all_other_cells	tprg1	tprg1
ppdpfa	1.4723e-07	-0.268178	0.118	0.137	0.00280281	acod1	ENSDARG00000007682	ppdpfa	https://zfin.org/ZDB-GENE-030219-204	pancreatic progenitor cell differentiation and proliferation factor a [Source:NCBI gene;Acc:338304]	-0.0272562	acod1_vs_all_other_cells	ppdpfa	ppdpfa
krt8	1.48834e-06	-0.278129	0.725	0.63	0.0283336	acod1	ENSDARG00000058358	krt8	https://zfin.org/ZDB-GENE-030411-5	keratin 8 [Source:NCBI gene;Acc:797433]	-0.23205	acod1_vs_all_other_cells	krt8	krt8
dut	1.48133e-36	-0.279395	0.101	0.158	2.82002e-32	acod1	ENSDARG00000106529	dut	https://zfin.org/ZDB-GENE-041010-93	deoxyuridine triphosphatase [Source:ZFIN;Acc:ZDB-GENE-041010-93]	-0.0180387	acod1_vs_all_other_cells	FQ377889.1	dut
cd7al	1.35191e-09	-0.280084	0.142	0.166	2.57362e-05	acod1	ENSDARG00000098787	cd7al	https://zfin.org/ZDB-GENE-061207-47	cd7 antigen-like [Source:ZFIN;Acc:ZDB-GENE-061207-47]	-0.0340218	acod1_vs_all_other_cells	si:dkey-10p5.7	cd7al
fzd2	5.81692e-51	-0.280236	0.118	0.191	1.10737e-46	acod1	ENSDARG00000054438	fzd2	https://zfin.org/ZDB-GENE-990415-224	frizzled class receptor 2 [Source:ZFIN;Acc:ZDB-GENE-990415-224]	-0.0204294	acod1_vs_all_other_cells	fzd2	fzd2
jupa	3.41518e-78	-0.281357	0.061	0.148	6.50148e-74	acod1	ENSDARG00000070787	jupa	https://zfin.org/ZDB-GENE-991207-22	junction plakoglobin a [Source:ZFIN;Acc:ZDB-GENE-991207-22]	-0.00707386	acod1_vs_all_other_cells	jupa	jupa
capgb	7.68863e-38	-0.282424	0.81	0.758	1.46368e-33	acod1	ENSDARG00000099672	capgb	https://zfin.org/ZDB-GENE-030131-8541	capping protein (actin filament), gelsolin-like b [Source:ZFIN;Acc:ZDB-GENE-030131-8541]	-0.244457	acod1_vs_all_other_cells	capgb	capgb
sult2st1	6.41943e-41	-0.286028	0.1	0.162	1.22207e-36	acod1	ENSDARG00000033170	sult2st1	https://zfin.org/ZDB-GENE-030219-114	sulfotransferase family 2, cytosolic sulfotransferase 1 [Source:ZFIN;Acc:ZDB-GENE-030219-114]	-0.017656	acod1_vs_all_other_cells	sult2st1	sult2st1
abcc5	1.06162e-15	-0.286593	0.278	0.305	2.021e-11	acod1	ENSDARG00000061233	abcc5	https://zfin.org/ZDB-GENE-050517-17	ATP-binding cassette, sub-family C (CFTR/MRP), member 5 [Source:ZFIN;Acc:ZDB-GENE-050517-17]	-0.0726199	acod1_vs_all_other_cells	abcc5	abcc5
pleca	7.22997e-88	-0.287761	0.044	0.135	1.37637e-83	acod1	ENSDARG00000062590	pleca	https://zfin.org/ZDB-GENE-030131-8984	plectin a [Source:ZFIN;Acc:ZDB-GENE-030131-8984]	-0.00412671	acod1_vs_all_other_cells	pleca	pleca
ela2l	4.5528e-10	-0.29054	0.151	0.176	8.66716e-06	acod1	ENSDARG00000056765	ela2l	https://zfin.org/ZDB-GENE-040511-1	elastase 2 like [Source:ZFIN;Acc:ZDB-GENE-040511-1]	-0.0376398	acod1_vs_all_other_cells	ela2l	ela2l
ak1	2.17162e-120	-0.292197	0.049	0.164	4.13412e-116	acod1	ENSDARG00000001950	ak1	https://zfin.org/ZDB-GENE-040822-37	adenylate kinase 1 [Source:ZFIN;Acc:ZDB-GENE-040822-37]	-0.00427784	acod1_vs_all_other_cells	ak1	ak1
fuca1.1	3.28365e-19	-0.292772	0.392	0.408	6.25108e-15	acod1	ENSDARG00000035890	fuca1.1	https://zfin.org/ZDB-GENE-030131-7434	alpha-L-fucosidase 1, tandem duplicate 1 [Source:ZFIN;Acc:ZDB-GENE-030131-7434]	-0.110266	acod1_vs_all_other_cells	fuca1.1	fuca1.1
cldnb	1.25182e-97	-0.296637	0.02	0.107	2.38308e-93	acod1	ENSDARG00000009544	cldnb	https://zfin.org/ZDB-GENE-010328-2	claudin b [Source:ZFIN;Acc:ZDB-GENE-010328-2]	-0.00110893	acod1_vs_all_other_cells	cldnb	cldnb
si:ch211-226m16.2	4.37147e-38	-0.297742	0.426	0.478	8.32197e-34	acod1	ENSDARG00000036785	si:ch211-226m16.2	https://zfin.org/ZDB-GENE-030131-2302	si:ch211-226m16.2 [Source:ZFIN;Acc:ZDB-GENE-030131-2302]	-0.11304	acod1_vs_all_other_cells	si:ch211-226m16.2	si:ch211-226m16.2
pag1	1.18765e-92	-0.300652	0.087	0.191	2.26093e-88	acod1	ENSDARG00000055875	pag1	https://zfin.org/ZDB-GENE-060503-586	phosphoprotein membrane anchor with glycosphingolipid microdomains 1 [Source:ZFIN;Acc:ZDB-GENE-060503-586]	-0.0119143	acod1_vs_all_other_cells	pag1	pag1
ifi30	1.6094e-15	-0.306231	0.598	0.581	3.06382e-11	acod1	ENSDARG00000056378	ifi30	https://zfin.org/ZDB-GENE-030131-8447	IFI30 lysosomal thiol reductase [Source:NCBI gene;Acc:336503]	-0.188484	acod1_vs_all_other_cells	ifi30	ifi30
spic	2.73422e-105	-0.306824	0.017	0.107	5.20513e-101	acod1	ENSDARG00000012435	spic	https://zfin.org/ZDB-GENE-040912-47	Spi-C transcription factor (Spi-1/PU.1 related) [Source:ZFIN;Acc:ZDB-GENE-040912-47]	-0.00082871	acod1_vs_all_other_cells	spic	spic
ppp1r14bb	1.06794e-86	-0.309553	0.11	0.213	2.03305e-82	acod1	ENSDARG00000030161	ppp1r14bb	https://zfin.org/ZDB-GENE-030616-595	protein phosphatase 1, regulatory (inhibitor) subunit 14Bb [Source:ZFIN;Acc:ZDB-GENE-030616-595]	-0.0175849	acod1_vs_all_other_cells	ppp1r14bb	ppp1r14bb
fthl28	0.00037303	-0.312176	0.309	0.268	1	acod1	ENSDARG00000076221	fthl28	https://zfin.org/ZDB-GENE-030131-7540	ferritin, heavy polypeptide-like 28 [Source:ZFIN;Acc:ZDB-GENE-030131-7540]	-0.11122	acod1_vs_all_other_cells	FTL*2	fthl28
prss59.1	3.10483e-08	-0.313102	0.193	0.214	0.000591067	acod1	ENSDARG00000079274	prss59.1	https://zfin.org/ZDB-GENE-030131-1173	serine protease 59, tandem duplicate 1 [Source:ZFIN;Acc:ZDB-GENE-030131-1173]	-0.0544988	acod1_vs_all_other_cells	prss59.1	prss59.1
spink4	2.377e-67	-0.321912	0.051	0.127	4.52509e-63	acod1	ENSDARG00000091609	spink4	https://zfin.org/ZDB-GENE-130821-1	serine peptidase inhibitor, Kazal type 4 [Source:ZFIN;Acc:ZDB-GENE-130821-1]	-0.00659285	acod1_vs_all_other_cells	spink4	spink4
ucp2	9.6353e-43	-0.324755	0.768	0.756	1.83427e-38	acod1	ENSDARG00000043154	ucp2	https://zfin.org/ZDB-GENE-990708-8	uncoupling protein 2 [Source:NCBI gene;Acc:555812]	-0.253371	acod1_vs_all_other_cells	ucp3*1	ucp2
mcamb	4.52588e-85	-0.324946	0.05	0.14	8.61592e-81	acod1	ENSDARG00000005368	mcamb	https://zfin.org/ZDB-GENE-030219-213	melanoma cell adhesion molecule b [Source:ZFIN;Acc:ZDB-GENE-030219-213]	-0.0058026	acod1_vs_all_other_cells	mcamb	mcamb
h1-10	1.10801e-29	-0.325813	0.578	0.611	2.10933e-25	acod1	ENSDARG00000054058	h1-10	https://zfin.org/ZDB-GENE-030131-1228	H1.10 linker histone [Source:ZFIN;Acc:ZDB-GENE-030131-1228]	-0.178149	acod1_vs_all_other_cells	h1fx	h1-10
lgmn	0.00104553	-0.326379	0.569	0.497	1	acod1	ENSDARG00000039150	lgmn	https://zfin.org/ZDB-GENE-021030-1	legumain [Source:ZFIN;Acc:ZDB-GENE-021030-1]	-0.212613	acod1_vs_all_other_cells	lgmn	lgmn
cldni	3.07667e-10	-0.327401	0.114	0.14	5.85706e-06	acod1	ENSDARG00000054616	cldni	https://zfin.org/ZDB-GENE-010328-9	claudin i [Source:ZFIN;Acc:ZDB-GENE-010328-9]	-0.0303922	acod1_vs_all_other_cells	cldni	cldni
si:dkey-87o1.2	6.12982e-109	-0.328748	0.02	0.113	1.16693e-104	acod1	ENSDARG00000095796	si:dkey-87o1.2	https://zfin.org/ZDB-GENE-110411-217	si:dkey-87o1.2 [Source:ZFIN;Acc:ZDB-GENE-110411-217]	-0.00116371	acod1_vs_all_other_cells	si:dkey-87o1.2	si:dkey-87o1.2
pcna	1.47878e-15	-0.338238	0.236	0.261	2.81516e-11	acod1	ENSDARG00000054155	pcna	https://zfin.org/ZDB-GENE-000210-8	proliferating cell nuclear antigen [Source:NCBI gene;Acc:30678]	-0.0721781	acod1_vs_all_other_cells	pcna	pcna
lta4h	6.55368e-33	-0.342372	0.529	0.4	1.24762e-28	acod1	ENSDARG00000006029	lta4h	https://zfin.org/ZDB-GENE-040426-2477	leukotriene A4 hydrolase [Source:ZFIN;Acc:ZDB-GENE-040426-2477]	-0.239524	acod1_vs_all_other_cells	lta4h	lta4h
cd74a	6.5133e-07	-0.342598	0.625	0.603	0.0123994	acod1	ENSDARG00000009087	cd74a	https://zfin.org/ZDB-GENE-000901-1	CD74 molecule, major histocompatibility complex, class II invariant chain a [Source:ZFIN;Acc:ZDB-GENE-000901-1]	-0.221936	acod1_vs_all_other_cells	cd74a	cd74a
ccr9a	1.64549e-58	-0.345133	0.205	0.292	3.13252e-54	acod1	ENSDARG00000055186	ccr9a	https://zfin.org/ZDB-GENE-060130-125	chemokine (C-C motif) receptor 9a [Source:ZFIN;Acc:ZDB-GENE-060130-125]	-0.0496719	acod1_vs_all_other_cells	ccr9a	ccr9a
cela1.6	5.87938e-08	-0.34731	0.237	0.254	0.00111926	acod1	ENSDARG00000017314	cela1.6	https://zfin.org/ZDB-GENE-040808-55	chymotrypsin like elastase family member 1, tandem duplicate 6 [Source:ZFIN;Acc:ZDB-GENE-040808-55]	-0.0768033	acod1_vs_all_other_cells	*266	cela1.6
prr13	6.17286e-59	-0.348017	0.127	0.207	1.17513e-54	acod1	ENSDARG00000086216	prr13	https://zfin.org/ZDB-GENE-080709-1	proline rich 13 [Source:ZFIN;Acc:ZDB-GENE-080709-1]	-0.0271167	acod1_vs_all_other_cells	prr13	prr13
selenop	2.34309e-06	-0.348551	0.578	0.534	0.0446055	acod1	ENSDARG00000093549	selenop	https://zfin.org/ZDB-GENE-030311-1	selenoprotein P [Source:NCBI gene;Acc:352931]	-0.218062	acod1_vs_all_other_cells	sepp1a	selenop
ctsz	2.86148e-23	-0.348846	0.74	0.578	5.4474e-19	acod1	ENSDARG00000043081	ctsz	https://zfin.org/ZDB-GENE-041010-139	cathepsin Z [Source:ZFIN;Acc:ZDB-GENE-041010-139]	-0.330499	acod1_vs_all_other_cells	ctsz	ctsz
si:ch73-281n10.2	1.04224e-23	-0.349444	0.403	0.426	1.98411e-19	acod1	ENSDARG00000097102	si:ch73-281n10.2	https://zfin.org/ZDB-GENE-131120-172	si:ch73-281n10.2 [Source:ZFIN;Acc:ZDB-GENE-131120-172]	-0.133223	acod1_vs_all_other_cells	si:ch73-281n10.2	si:ch73-281n10.2
arpc1b	5.29464e-130	-0.349562	0.955	0.917	1.00794e-125	acod1	ENSDARG00000027063	arpc1b	https://zfin.org/ZDB-GENE-030131-7414	actin related protein 2/3 complex, subunit 1B [Source:ZFIN;Acc:ZDB-GENE-030131-7414]	-0.347666	acod1_vs_all_other_cells	arpc1b	arpc1b
gm2a	4.18855e-26	-0.351968	0.834	0.762	7.97374e-22	acod1	ENSDARG00000088439	gm2a	https://zfin.org/ZDB-GENE-050417-373	GM2 ganglioside activator [Source:ZFIN;Acc:ZDB-GENE-050417-373]	-0.321278	acod1_vs_all_other_cells	gm2a	gm2a
CR396595.3	2.2712e-111	-0.355068	0.013	0.105	4.32368e-107	acod1	ENSDARG00000117325	CR396595.3	https://zfin.org/		-0.00057149	acod1_vs_all_other_cells		CR396595.3
chia.6*1	1.74481e-134	-0.36697	0.032	0.148	3.32159e-130	acod1	ENSDARG00000093193	chia.6	https://zfin.org/ZDB-GENE-030131-1140	chitinase, acidic.6 [Source:ZFIN;Acc:ZDB-GENE-030131-1140]	-0.00253903	acod1_vs_all_other_cells	chia.6	chia.6*1
tppp	3.68939e-05	-0.368086	0.478	0.422	0.702348	acod1	ENSDARG00000104399	tppp	https://zfin.org/ZDB-GENE-101115-2	tubulin polymerization promoting protein [Source:ZFIN;Acc:ZDB-GENE-101115-2]	-0.199293	acod1_vs_all_other_cells	tppp	tppp
ctrb1	1.27213e-09	-0.370976	0.249	0.27	2.42175e-05	acod1	ENSDARG00000090428	ctrb1	https://zfin.org/ZDB-GENE-030131-1171	chymotrypsinogen B1 [Source:ZFIN;Acc:ZDB-GENE-030131-1171]	-0.0851883	acod1_vs_all_other_cells	ctrb1	ctrb1
sh3bgrl	1.20602e-55	-0.377825	0.416	0.468	2.29591e-51	acod1	ENSDARG00000058302	sh3bgrl	https://zfin.org/ZDB-GENE-040426-1376	SH3 domain binding glutamate-rich protein like [Source:ZFIN;Acc:ZDB-GENE-040426-1376]	-0.139711	acod1_vs_all_other_cells	sh3bgrl	sh3bgrl
nipal4	2.12771e-101	-0.378369	0.023	0.113	4.05052e-97	acod1	ENSDARG00000059365	nipal4	https://zfin.org/ZDB-GENE-040718-412	NIPA like domain containing 4 [Source:ZFIN;Acc:ZDB-GENE-040718-412]	-0.0017713	acod1_vs_all_other_cells	nipal4	nipal4
si:dkey-33i11.9	1.7444e-21	-0.384057	0.452	0.466	3.32081e-17	acod1	ENSDARG00000102555	si:dkey-33i11.9	https://zfin.org/ZDB-GENE-060503-262	si:dkey-33i11.9 [Source:ZFIN;Acc:ZDB-GENE-060503-262]	-0.168379	acod1_vs_all_other_cells	si:dkey-33i11.9	si:dkey-33i11.9
ptmaa	6.49582e-170	-0.385558	0.944	0.928	1.23661e-165	acod1	ENSDARG00000021113	ptmaa	https://zfin.org/ZDB-GENE-030131-7647	prothymosin alpha a [Source:NCBI gene;Acc:335707]	-0.370242	acod1_vs_all_other_cells	ptmaa	ptmaa
zgc:101744	1.34382e-111	-0.391482	0.025	0.123	2.55823e-107	acod1	ENSDARG00000038694	zgc:101744	https://zfin.org/ZDB-GENE-050320-111	zgc:101744 [Source:ZFIN;Acc:ZDB-GENE-050320-111]	-0.00198924	acod1_vs_all_other_cells	zgc:101744	zgc:101744
sat1a.1	4.73605e-131	-0.393568	0.072	0.202	9.01603e-127	acod1	ENSDARG00000035652	sat1a.1	https://zfin.org/ZDB-GENE-050913-41	spermidine/spermine N1-acetyltransferase 1a, duplicate 1 [Source:NCBI gene;Acc:565700]	-0.0101003	acod1_vs_all_other_cells	sat1a.2*1	sat1a.1
hmgb2a	2.11262e-51	-0.401816	0.761	0.746	4.02179e-47	acod1	ENSDARG00000029722	hmgb2a	https://zfin.org/ZDB-GENE-051120-126	high mobility group box 2a [Source:ZFIN;Acc:ZDB-GENE-051120-126]	-0.31193	acod1_vs_all_other_cells	hmgb2a	hmgb2a
CR753876.1	6.82323e-60	-0.402514	0.173	0.258	1.29894e-55	acod1	ENSDARG00000097137	CR753876.1	https://zfin.org/		-0.0466932	acod1_vs_all_other_cells	CR753876.1	CR753876.1
mhc2a	2.50519e-49	-0.402852	0.181	0.259	4.76914e-45	acod1	ENSDARG00000031745	mhc2a	https://zfin.org/ZDB-GENE-990415-150	major histocompatibility complex class II integral membrane alpha chain gene [Source:ZFIN;Acc:ZDB-GENE-990415-150]	-0.0509569	acod1_vs_all_other_cells	si:busm1-266f07.2	mhc2a
runx3	1.02302e-130	-0.406246	0.052	0.175	1.94753e-126	acod1	ENSDARG00000052826	runx3	https://zfin.org/ZDB-GENE-000605-2	RUNX family transcription factor 3 [Source:ZFIN;Acc:ZDB-GENE-000605-2]	-0.00627707	acod1_vs_all_other_cells	runx3	runx3
prss1	7.35933e-11	-0.409101	0.271	0.294	1.401e-06	acod1	ENSDARG00000042993	prss1	https://zfin.org/ZDB-GENE-010131-7	serine protease 1 [Source:ZFIN;Acc:ZDB-GENE-010131-7]	-0.102193	acod1_vs_all_other_cells	try	prss1
cyt1	1.86915e-26	-0.410029	0.077	0.123	3.5583e-22	acod1	ENSDARG00000092947	cyt1	https://zfin.org/ZDB-GENE-991008-6	type I cytokeratin, enveloping layer [Source:ZFIN;Acc:ZDB-GENE-991008-6]	-0.0197648	acod1_vs_all_other_cells	cyt1	cyt1
si:ch211-165d12.4	7.15761e-28	-0.410683	0.331	0.367	1.36259e-23	acod1	ENSDARG00000079353	si:ch211-165d12.4	https://zfin.org/ZDB-GENE-080303-7	si:ch211-165d12.4 [Source:ZFIN;Acc:ZDB-GENE-080303-7]	-0.122602	acod1_vs_all_other_cells	si:ch211-165d12.4	si:ch211-165d12.4
prss59.2	7.57506e-12	-0.410972	0.291	0.314	1.44206e-07	acod1	ENSDARG00000073742	prss59.2	https://zfin.org/ZDB-GENE-110408-10	serine protease 59, tandem duplicate 2 [Source:ZFIN;Acc:ZDB-GENE-110408-10]	-0.110833	acod1_vs_all_other_cells	prss59.2	prss59.2
krtt1c19e	5.25041e-11	-0.414724	0.088	0.115	9.9952e-07	acod1	ENSDARG00000090268	krtt1c19e	https://zfin.org/ZDB-GENE-050506-95	keratin type 1 c19e [Source:ZFIN;Acc:ZDB-GENE-050506-95]	-0.0279272	acod1_vs_all_other_cells	krtt1c19e	krtt1c19e
gapdh	2.25566e-39	-0.415873	0.115	0.176	4.2941e-35	acod1	ENSDARG00000043457	gapdh	https://zfin.org/ZDB-GENE-030115-1	glyceraldehyde-3-phosphate dehydrogenase [Source:NCBI gene;Acc:317743]	-0.0312496	acod1_vs_all_other_cells	gapdh	gapdh
epdl1	2.36361e-58	-0.41713	0.139	0.224	4.4996e-54	acod1	ENSDARG00000076386	epdl1	https://zfin.org/ZDB-GENE-090710-3	ependymin-like 1 [Source:ZFIN;Acc:ZDB-GENE-090710-3]	-0.0359794	acod1_vs_all_other_cells	epdl1	epdl1
BX539325.2	5.10107e-79	-0.42008	0.083	0.175	9.71091e-75	acod1	ENSDARG00000095909	BX539325.2	https://zfin.org/		-0.0165367	acod1_vs_all_other_cells	BX539325.1	BX539325.2
ctsla	5.84744e-11	-0.425346	0.749	0.615	1.11318e-06	acod1	ENSDARG00000007836	ctsla	https://zfin.org/ZDB-GENE-030131-106	cathepsin La [Source:ZFIN;Acc:ZDB-GENE-030131-106]	-0.387999	acod1_vs_all_other_cells	ctsla	ctsla
glula	1.19864e-97	-0.426787	0.067	0.171	2.28185e-93	acod1	ENSDARG00000099776	glula	https://zfin.org/ZDB-GENE-030131-688	glutamate-ammonia ligase (glutamine synthase) a [Source:ZFIN;Acc:ZDB-GENE-030131-688]	-0.0112038	acod1_vs_all_other_cells	glula	glula
opn1sw2	5.82778e-92	-0.427884	0.043	0.134	1.10943e-87	acod1	ENSDARG00000017274	opn1sw2	https://zfin.org/ZDB-GENE-990604-40	opsin 1 (cone pigments), short-wave-sensitive 2 [Source:NCBI gene;Acc:30435]	-0.00590416	acod1_vs_all_other_cells	opn1sw2	opn1sw2
vaspa	1.2312e-117	-0.431711	0.118	0.241	2.34384e-113	acod1	ENSDARG00000099690	vaspa	https://zfin.org/ZDB-GENE-070424-68	vasodilator stimulated phosphoprotein a [Source:ZFIN;Acc:ZDB-GENE-070424-68]	-0.0249425	acod1_vs_all_other_cells	vaspa	vaspa
CT573231.1	9.19675e-117	-0.433554	0.03	0.135	1.75079e-112	acod1	ENSDARG00000095693	CT573231.1	https://zfin.org/		-0.00289036	acod1_vs_all_other_cells	CT573231.1	CT573231.1
stmn1a	1.93969e-85	-0.436378	0.068	0.163	3.69259e-81	acod1	ENSDARG00000004169	stmn1a	https://zfin.org/ZDB-GENE-031006-14	stathmin 1a [Source:ZFIN;Acc:ZDB-GENE-031006-14]	-0.0123792	acod1_vs_all_other_cells	stmn1a	stmn1a
cpa5	2.07587e-53	-0.43943	0.08	0.15	3.95183e-49	acod1	ENSDARG00000021339	cpa5	https://zfin.org/ZDB-GENE-020514-1	carboxypeptidase A5 [Source:ZFIN;Acc:ZDB-GENE-020514-1]	-0.018749	acod1_vs_all_other_cells	cpa5	cpa5
si:ch73-158p21.3	1.85613e-83	-0.445291	0.331	0.43	3.53352e-79	acod1	ENSDARG00000101030	si:ch73-158p21.3	https://zfin.org/ZDB-GENE-030131-4747	si:ch73-158p21.3 [Source:ZFIN;Acc:ZDB-GENE-030131-4747]	-0.113457	acod1_vs_all_other_cells	si:ch73-158p21.3	si:ch73-158p21.3
ccl20a.3	1.99689e-50	-0.463405	0.046	0.108	3.80147e-46	acod1	ENSDARG00000101040	ccl20a.3	https://zfin.org/ZDB-GENE-081022-193	chemokine (C-C motif) ligand 20a, duplicate 3 [Source:ZFIN;Acc:ZDB-GENE-081022-193]	-0.00907931	acod1_vs_all_other_cells	ccl20a.3	ccl20a.3
scpp8	9.62822e-08	-0.463469	0.14	0.159	0.00183292	acod1	ENSDARG00000093124	scpp8	https://zfin.org/ZDB-GENE-090424-2	secretory calcium-binding phosphoprotein 8 [Source:ZFIN;Acc:ZDB-GENE-090424-2]	-0.057132	acod1_vs_all_other_cells	scpp8	scpp8
CT956002.2	1.6456e-36	-0.464608	0.13	0.191	3.13273e-32	acod1	ENSDARG00000102873	CT956002.2	https://zfin.org/		-0.0411093	acod1_vs_all_other_cells	CT956002.2	CT956002.2
si:ch1073-190k2.1	6.05926e-42	-0.469936	0.141	0.203	1.1535e-37	acod1	ENSDARG00000097973	si:ch1073-190k2.1	https://zfin.org/ZDB-GENE-131127-449	si:ch1073-190k2.1 [Source:ZFIN;Acc:ZDB-GENE-131127-449]	-0.0460236	acod1_vs_all_other_cells	si:ch1073-190k2.1	si:ch1073-190k2.1
s100u	3.70717e-137	-0.473123	0.021	0.135	7.05735e-133	acod1	ENSDARG00000071014	s100u	https://zfin.org/ZDB-GENE-030131-3121	S100 calcium binding protein U [Source:ZFIN;Acc:ZDB-GENE-030131-3121]	-0.00154554	acod1_vs_all_other_cells	s100u	s100u
apoa2	9.22603e-06	-0.4735	0.194	0.21	0.175636	acod1	ENSDARG00000015866	apoa2	https://zfin.org/ZDB-GENE-030131-1046	apolipoprotein A-II [Source:ZFIN;Acc:ZDB-GENE-030131-1046]	-0.0848603	acod1_vs_all_other_cells	apoa2	apoa2
rnaset2	0.000222322	-0.474766	0.563	0.513	1	acod1	ENSDARG00000036282	rnaset2	https://zfin.org/ZDB-GENE-030131-2513	ribonuclease T2 [Source:NCBI gene;Acc:791890]	-0.293345	acod1_vs_all_other_cells	rnaset2	rnaset2
ponzr6	5.92488e-141	-0.476426	0.037	0.16	1.12792e-136	acod1	ENSDARG00000036382	ponzr6	https://zfin.org/ZDB-GENE-081104-326	plac8 onzin related protein 6 [Source:ZFIN;Acc:ZDB-GENE-081104-326]	-0.00407642	acod1_vs_all_other_cells	ponzr6	ponzr6
aqp3a	3.14049e-123	-0.4857	0.068	0.189	5.97854e-119	acod1	ENSDARG00000003808	aqp3a	https://zfin.org/ZDB-GENE-040426-2826	aquaporin 3a [Source:ZFIN;Acc:ZDB-GENE-040426-2826]	-0.0118829	acod1_vs_all_other_cells	aqp3a	aqp3a
wasa	4.77403e-149	-0.489691	0.352	0.475	9.08833e-145	acod1	ENSDARG00000015149	wasa	https://zfin.org/ZDB-GENE-081104-419	WASP actin nucleation promoting factor a [Source:ZFIN;Acc:ZDB-GENE-081104-419]	-0.127736	acod1_vs_all_other_cells	wasa	wasa
id2a	1.17621e-76	-0.495748	0.39	0.468	2.23915e-72	acod1	ENSDARG00000055283	id2a	https://zfin.org/ZDB-GENE-020910-1	inhibitor of DNA binding 2a [Source:ZFIN;Acc:ZDB-GENE-020910-1]	-0.161118	acod1_vs_all_other_cells	id2a	id2a
BX322618.1	5.86298e-14	-0.514966	0.582	0.551	1.11614e-09	acod1	ENSDARG00000096508	BX322618.1	https://zfin.org/		-0.316572	acod1_vs_all_other_cells	BX322618.1	BX322618.1
fabp7b	1.14166e-18	-0.52154	0.193	0.228	2.17338e-14	acod1	ENSDARG00000034650	fabp7b	https://zfin.org/ZDB-GENE-040614-4	fatty acid binding protein 7, brain, b [Source:ZFIN;Acc:ZDB-GENE-040614-4]	-0.0852055	acod1_vs_all_other_cells	fabp7b	fabp7b
aldob	7.9267e-44	-0.532816	0.106	0.171	1.50901e-39	acod1	ENSDARG00000053684	aldob	https://zfin.org/ZDB-GENE-030131-383	aldolase b, fructose-bisphosphate [Source:NCBI gene;Acc:321664]	-0.0350101	acod1_vs_all_other_cells	aldob	aldob
si:ch211-214p16.2	8.29015e-16	-0.535569	0.126	0.162	1.5782e-11	acod1	ENSDARG00000094975	si:ch211-214p16.2	https://zfin.org/	si:ch211-214p16.2 [Source:NCBI gene;Acc:368902]	-0.0524857	acod1_vs_all_other_cells	FP015823.2	si:ch211-214p16.2
bhmt	6.87941e-45	-0.543557	0.072	0.134	1.30963e-40	acod1	ENSDARG00000013430	bhmt	https://zfin.org/ZDB-GENE-030131-947	betaine-homocysteine methyltransferase [Source:NCBI gene;Acc:322228]	-0.0210284	acod1_vs_all_other_cells	bhmt	bhmt
s100v1	1.50107e-106	-0.553835	0.042	0.142	2.85759e-102	acod1	ENSDARG00000070427	s100v1	https://zfin.org/ZDB-GENE-080407-1	S100 calcium binding protein V1 [Source:ZFIN;Acc:ZDB-GENE-080407-1]	-0.00688004	acod1_vs_all_other_cells	s100v1	s100v1
BX901920.1	1.24817e-36	-0.556745	0.526	0.537	2.37615e-32	acod1	ENSDARG00000096655	BX901920.1	https://zfin.org/		-0.286849	acod1_vs_all_other_cells	BX901920.1	BX901920.1
CR936442.1	3.21274e-28	-0.570082	0.454	0.476	6.11609e-24	acod1	ENSDARG00000105592	CR936442.1	https://zfin.org/		-0.246855	acod1_vs_all_other_cells	CR936442.1	CR936442.1
krt4	4.21593e-36	-0.579881	0.109	0.169	8.02587e-32	acod1	ENSDARG00000017624	krt4	https://zfin.org/ZDB-GENE-000607-83	keratin 4 [Source:ZFIN;Acc:ZDB-GENE-000607-83]	-0.0407667	acod1_vs_all_other_cells	krt4	krt4
apoa1b	5.99271e-11	-0.602175	0.251	0.277	1.14083e-06	acod1	ENSDARG00000101324	apoa1b	https://zfin.org/ZDB-GENE-050302-172	apolipoprotein A-Ib [Source:ZFIN;Acc:ZDB-GENE-050302-172]	-0.136959	acod1_vs_all_other_cells	apoa1b	apoa1b
si:ch211-222l21.1	7.14129e-95	-0.621862	0.291	0.388	1.35949e-90	acod1	ENSDARG00000076532	si:ch211-222l21.1	https://zfin.org/ZDB-GENE-030131-247	si:ch211-222l21.1 [Source:ZFIN;Acc:ZDB-GENE-030131-247]	-0.135721	acod1_vs_all_other_cells	si:ch211-222l21.1	si:ch211-222l21.1
kctd12.2	6.35316e-219	-0.630943	0.447	0.581	1.20945e-214	acod1	ENSDARG00000053542	kctd12.2	https://zfin.org/ZDB-GENE-060117-4	potassium channel tetramerisation domain containing 12.2 [Source:ZFIN;Acc:ZDB-GENE-060117-4]	-0.216985	acod1_vs_all_other_cells	kctd12.2	kctd12.2
si:ch73-359m17.5	8.81292e-91	-0.640379	0.051	0.144	1.67771e-86	acod1	ENSDARG00000101088	si:ch73-359m17.5	https://zfin.org/ZDB-GENE-141212-366	si:ch73-359m17.5 [Source:ZFIN;Acc:ZDB-GENE-141212-366]	-0.0115669	acod1_vs_all_other_cells	si:ch73-359m17.5	si:ch73-359m17.5
calm1b	5.98716e-238	-0.64793	0.05	0.235	1.13978e-233	acod1	ENSDARG00000034187	calm1b	https://zfin.org/ZDB-GENE-030804-2	calmodulin 1b [Source:ZFIN;Acc:ZDB-GENE-030804-2]	-0.00689288	acod1_vs_all_other_cells	calm1b	calm1b
calm1b	5.98716e-238	-0.64793	0.05	0.235	1.13978e-233	acod1	ENSDARG00000034187	calm1b	https://zfin.org/ZDB-GENE-030804-2	calmodulin 1b [Source:ZFIN;Acc:ZDB-GENE-030804-2]	-0.00689288	acod1_vs_all_other_cells	calm1b	calm1b
calm1b	5.98716e-238	-0.64793	0.05	0.235	1.13978e-233	acod1	ENSDARG00000034187	calm1b	https://zfin.org/ZDB-GENE-030804-2	calmodulin 1b [Source:ZFIN;Acc:ZDB-GENE-030804-2]	-0.00689288	acod1_vs_all_other_cells	calm1b	calm1b
calm1b	5.98716e-238	-0.64793	0.05	0.235	1.13978e-233	acod1	ENSDARG00000034187	calm1b	https://zfin.org/ZDB-GENE-030804-2	calmodulin 1b [Source:ZFIN;Acc:ZDB-GENE-030804-2]	-0.00689288	acod1_vs_all_other_cells	calm1b	calm1b
mmp9	4.79859e-12	-0.658798	0.111	0.14	9.13507e-08	acod1	ENSDARG00000042816	mmp9	https://zfin.org/ZDB-GENE-040426-2132	matrix metallopeptidase 9 [Source:ZFIN;Acc:ZDB-GENE-040426-2132]	-0.0579789	acod1_vs_all_other_cells	mmp9	mmp9
pmp22a	2.73415e-83	-0.669638	0.032	0.113	5.20501e-79	acod1	ENSDARG00000105223	pmp22a	https://zfin.org/ZDB-GENE-030131-6757	peripheral myelin protein 22a [Source:ZFIN;Acc:ZDB-GENE-030131-6757]	-0.00606823	acod1_vs_all_other_cells	pmp22a	pmp22a
sparc	1.42392e-65	-0.674337	0.053	0.127	2.71071e-61	acod1	ENSDARG00000019353	sparc	https://zfin.org/ZDB-GENE-030131-9	secreted protein, acidic, cysteine-rich (osteonectin) [Source:ZFIN;Acc:ZDB-GENE-030131-9]	-0.0149151	acod1_vs_all_other_cells	sparc	sparc
FP085399.2	4.89839e-83	-0.689419	0.169	0.266	9.32507e-79	acod1	ENSDARG00000103738	FP085399.2	https://zfin.org/	dispanin subfamily A member 2b-like [Source:NCBI gene;Acc:100149761]	-0.0740244	acod1_vs_all_other_cells	FP085399.2	FP085399.2
fabp11a	2.03523e-35	-0.747811	0.428	0.459	3.87446e-31	acod1	ENSDARG00000017299	fabp11a	https://zfin.org/ZDB-GENE-040912-132	fatty acid binding protein 11a [Source:ZFIN;Acc:ZDB-GENE-040912-132]	-0.298447	acod1_vs_all_other_cells	fabp11a	fabp11a
si:ch211-251b21.1	6.93636e-44	-0.749018	0.054	0.111	1.32047e-39	acod1	ENSDARG00000007275	si:ch211-251b21.1	https://zfin.org/ZDB-GENE-060809-5	si:ch211-251b21.1 [Source:ZFIN;Acc:ZDB-GENE-060809-5]	-0.0196769	acod1_vs_all_other_cells	si:ch211-251b21.1	si:ch211-251b21.1
si:ch73-359m17.9	1.78275e-63	-0.77994	0.082	0.16	3.39382e-59	acod1	ENSDARG00000098662	si:ch73-359m17.9	https://zfin.org/ZDB-GENE-141212-237	si:ch73-359m17.9 [Source:ZFIN;Acc:ZDB-GENE-141212-237]	-0.032777	acod1_vs_all_other_cells	si:ch73-359m17.9	si:ch73-359m17.9
mt2	7.10518e-66	-0.833751	0.091	0.174	1.35261e-61	acod1	ENSDARG00000041623	mt2	https://zfin.org/ZDB-GENE-030131-4174	metallothionein 2 [Source:NCBI gene;Acc:100174951]	-0.0396798	acod1_vs_all_other_cells	mt2	mt2
mmp13a	9.41205e-13	-0.839076	0.132	0.16	1.79177e-08	acod1	ENSDARG00000012395	mmp13a	https://zfin.org/ZDB-GENE-031202-2	matrix metallopeptidase 13a [Source:ZFIN;Acc:ZDB-GENE-031202-2]	-0.0913753	acod1_vs_all_other_cells	mmp13a	mmp13a
krt91	2.92138e-37	-0.851008	0.132	0.194	5.56143e-33	acod1	ENSDARG00000036830	krt91	https://zfin.org/ZDB-GENE-040801-181	keratin 91 [Source:ZFIN;Acc:ZDB-GENE-040801-181]	-0.0764328	acod1_vs_all_other_cells	krt17*1	krt91
ctsl.1	7.98888e-22	-0.856134	0.697	0.549	1.52084e-17	acod1	ENSDARG00000003902	ctsl.1	https://zfin.org/ZDB-GENE-040718-61	cathepsin L.1 [Source:ZFIN;Acc:ZDB-GENE-040718-61]	-0.757592	acod1_vs_all_other_cells	ctsl.1	ctsl.1
si:ch211-207n23.2	2.87512e-83	-0.873673	0.084	0.177	5.47337e-79	acod1	ENSDARG00000097157	si:ch211-207n23.2	https://zfin.org/ZDB-GENE-131121-310	si:ch211-207n23.2 [Source:ZFIN;Acc:ZDB-GENE-131121-310]	-0.0348285	acod1_vs_all_other_cells	si:ch211-207n23.2	si:ch211-207n23.2
cfl1l	1.31816e-183	-0.877055	0.097	0.257	2.50938e-179	acod1	ENSDARG00000012972	cfl1l	https://zfin.org/ZDB-GENE-040426-2770	cofilin 1 (non-muscle), like [Source:ZFIN;Acc:ZDB-GENE-040426-2770]	-0.0321098	acod1_vs_all_other_cells	cfl1l	cfl1l
hbbe1.3	5.95318e-05	-0.878908	0.107	0.121	1	acod1	ENSDARG00000087390	hbbe1.3	https://zfin.org/ZDB-GENE-131120-128	hemoglobin, beta embryonic 1.3 [Source:ZFIN;Acc:ZDB-GENE-131120-128]	-0.0831621	acod1_vs_all_other_cells	hbbe1.3	hbbe1.3
col5a1	7.34326e-57	-0.888024	0.08	0.153	1.39794e-52	acod1	ENSDARG00000012593	col5a1	https://zfin.org/ZDB-GENE-041105-6	procollagen, type V, alpha 1 [Source:ZFIN;Acc:ZDB-GENE-041105-6]	-0.0371461	acod1_vs_all_other_cells	col5a1	col5a1
ccl34b.1	4.62019e-36	-0.900285	0.882	0.864	8.79545e-32	acod1	ENSDARG00000093608	ccl34b.1	https://zfin.org/ZDB-GENE-091204-276	chemokine (C-C motif) ligand 34b, duplicate 1 [Source:ZFIN;Acc:ZDB-GENE-091204-276]	-0.810595	acod1_vs_all_other_cells	ccl34b.1	ccl34b.1
thy1	2.53826e-33	-0.912724	0.252	0.293	4.83209e-29	acod1	ENSDARG00000035018	thy1	https://zfin.org/ZDB-GENE-030131-8561	Thy-1 cell surface antigen [Source:ZFIN;Acc:ZDB-GENE-030131-8561]	-0.197821	acod1_vs_all_other_cells	thy1	thy1
mpx	2.55312e-68	-0.919446	0.069	0.149	4.86037e-64	acod1	ENSDARG00000019521	mpx	https://zfin.org/ZDB-GENE-030131-9460	myeloid-specific peroxidase [Source:ZFIN;Acc:ZDB-GENE-030131-9460]	-0.0293791	acod1_vs_all_other_cells	mpx	mpx
nme2b.2	2.11551e-160	-0.938178	0.119	0.267	4.0273e-156	acod1	ENSDARG00000099420	nme2b.2	https://zfin.org/ZDB-GENE-000210-33	NME/NM23 nucleoside diphosphate kinase 2b, tandem duplicate 2 [Source:ZFIN;Acc:ZDB-GENE-000210-33]	-0.0497586	acod1_vs_all_other_cells	nme2b.2	nme2b.2
epcam	1.497e-120	-0.944136	0.056	0.169	2.84983e-116	acod1	ENSDARG00000040534	epcam	https://zfin.org/ZDB-GENE-040426-2209	epithelial cell adhesion molecule [Source:ZFIN;Acc:ZDB-GENE-040426-2209]	-0.0175196	acod1_vs_all_other_cells	epcam	epcam
si:ch211-9d9.1	3.81891e-26	-0.978435	0.118	0.163	7.27006e-22	acod1	ENSDARG00000099839	si:ch211-9d9.1	https://zfin.org/ZDB-GENE-030131-2657	si:ch211-9d9.1 [Source:ZFIN;Acc:ZDB-GENE-030131-2657]	-0.0835812	acod1_vs_all_other_cells	si:ch211-9d9.1	si:ch211-9d9.1
col1a1b	6.15446e-55	-0.988395	0.083	0.154	1.17162e-50	acod1	ENSDARG00000035809	col1a1b	https://zfin.org/ZDB-GENE-030131-4400	collagen, type I, alpha 1b [Source:ZFIN;Acc:ZDB-GENE-030131-4400]	-0.0442146	acod1_vs_all_other_cells	col1a1b	col1a1b
col1a2	9.73124e-66	-0.994893	0.067	0.144	1.85254e-61	acod1	ENSDARG00000020007	col1a2	https://zfin.org/ZDB-GENE-030131-8415	collagen, type I, alpha 2 [Source:ZFIN;Acc:ZDB-GENE-030131-8415]	-0.0310144	acod1_vs_all_other_cells	col1a2	col1a2
apoeb	7.622e-48	-1.04516	0.124	0.194	1.451e-43	acod1	ENSDARG00000040295	apoeb	https://zfin.org/ZDB-GENE-980526-368	apolipoprotein Eb [Source:NCBI gene;Acc:30314]	-0.0828368	acod1_vs_all_other_cells	apoeb	apoeb
lyz	2.71524e-47	-1.05207	0.077	0.141	5.169e-43	acod1	ENSDARG00000057789	lyz	https://zfin.org/ZDB-GENE-020515-2	lysozyme [Source:ZFIN;Acc:ZDB-GENE-020515-2]	-0.0442391	acod1_vs_all_other_cells	lyz	lyz
si:ch211-214p16.1	8.78483e-67	-1.08535	0.159	0.248	1.67237e-62	acod1	ENSDARG00000044129	si:ch211-214p16.1	https://zfin.org/	si:ch211-214p16.1 [Source:NCBI gene;Acc:368901]	-0.11064	acod1_vs_all_other_cells	FP015823.1	si:ch211-214p16.1
si:dkey-247k7.2	7.88565e-46	-1.09621	0.108	0.175	1.50119e-41	acod1	ENSDARG00000103199	si:dkey-247k7.2	https://zfin.org/ZDB-GENE-031118-45	si:dkey-247k7.2 [Source:ZFIN;Acc:ZDB-GENE-031118-45]	-0.0730642	acod1_vs_all_other_cells	si:dkey-247k7.2	si:dkey-247k7.2
col1a1a	4.22595e-62	-1.12502	0.081	0.158	8.04493e-58	acod1	ENSDARG00000012405	col1a1a	https://zfin.org/ZDB-GENE-030131-9102	collagen, type I, alpha 1a [Source:ZFIN;Acc:ZDB-GENE-030131-9102]	-0.0467167	acod1_vs_all_other_cells	col1a1a	col1a1a
npsn	3.80129e-121	-1.17852	0.139	0.266	7.23651e-117	acod1	ENSDARG00000010423	npsn	https://zfin.org/ZDB-GENE-040420-2	nephrosin [Source:ZFIN;Acc:ZDB-GENE-040420-2]	-0.0856024	acod1_vs_all_other_cells	npsn	npsn
cxcl19	6.6883e-16	-1.19141	0.175	0.208	1.27325e-11	acod1	ENSDARG00000102776	cxcl19	https://zfin.org/ZDB-GENE-140708-2	chemokine (C-X-C motif) ligand 19 [Source:ZFIN;Acc:ZDB-GENE-140708-2]	-0.175418	acod1_vs_all_other_cells	cxcl19	cxcl19
si:ch73-343g19.4	7.73344e-86	-1.1917	0.072	0.165	1.47221e-81	acod1	ENSDARG00000104398	si:ch73-343g19.4	https://zfin.org/ZDB-GENE-100922-108	si:ch73-343g19.4 [Source:ZFIN;Acc:ZDB-GENE-100922-108]	-0.037441	acod1_vs_all_other_cells	si:ch73-343g19.4	si:ch73-343g19.4
si:ch211-195b11.3	1.16334e-93	-1.2067	0.172	0.276	2.21466e-89	acod1	ENSDARG00000100582	si:ch211-195b11.3	https://zfin.org/ZDB-GENE-141222-6	si:ch211-195b11.3 [Source:ZFIN;Acc:ZDB-GENE-141222-6]	-0.129345	acod1_vs_all_other_cells	si:ch211-195b11.3	si:ch211-195b11.3
si:ch73-359m17.7	8.59331e-71	-1.22308	0.172	0.257	1.63591e-66	acod1	ENSDARG00000103319	si:ch73-359m17.7	https://zfin.org/ZDB-GENE-141212-401	si:ch73-359m17.7 [Source:ZFIN;Acc:ZDB-GENE-141212-401]	-0.140792	acod1_vs_all_other_cells	si:ch73-359m17.7	si:ch73-359m17.7
cldnh	4.49742e-75	-1.45662	0.111	0.199	8.56173e-71	acod1	ENSDARG00000069503	cldnh	https://zfin.org/ZDB-GENE-010328-8	claudin h [Source:ZFIN;Acc:ZDB-GENE-010328-8]	-0.0901862	acod1_vs_all_other_cells	cldnh	cldnh
rbp4	5.66474e-57	-1.46237	0.153	0.232	1.0784e-52	acod1	ENSDARG00000101199	rbp4	https://zfin.org/ZDB-GENE-000210-19	retinol binding protein 4, plasma [Source:ZFIN;Acc:ZDB-GENE-000210-19]	-0.147555	acod1_vs_all_other_cells	rbp4	rbp4
icn	3.41292e-87	-1.59877	0.756	0.767	6.49717e-83	acod1	ENSDARG00000009978	icn	https://zfin.org/ZDB-GENE-030131-8599	ictacalcin [Source:ZFIN;Acc:ZDB-GENE-030131-8599]	-1.19133	acod1_vs_all_other_cells	icn	icn
apoc1	6.29487e-75	-1.83687	0.42	0.491	1.19835e-70	acod1	ENSDARG00000092170	apoc1	https://zfin.org/ZDB-GENE-030131-1074	apolipoprotein C-I [Source:ZFIN;Acc:ZDB-GENE-030131-1074]	-0.659925	acod1_vs_all_other_cells	apoc1	apoc1
grn2	2.42638e-26	-2.01671	0.933	0.904	4.6191e-22	acod1	ENSDARG00000088641	grn2	https://zfin.org/ZDB-GENE-050522-264	granulin 2 [Source:ZFIN;Acc:ZDB-GENE-050522-264]	-1.94195	acod1_vs_all_other_cells	grn2	grn2
ccl33.3	8.40756e-36	-2.09224	0.336	0.384	1.60055e-31	acod1	ENSDARG00000099401	ccl33.3	https://zfin.org/ZDB-GENE-081104-131	chemokine (C-C motif) ligand 33, duplicate 3 [Source:ZFIN;Acc:ZDB-GENE-081104-131]	-0.61512	acod1_vs_all_other_cells	ccl33.3	ccl33.3

## Sheet: mcamb
Gene.name.uniq	p_val	avg_logFC	pct.1	pct.2	p_val_adj	cluster	Gene.stable.ID	Gene.name	ZFIN.ID	Gene.description	pete_score	ident	Ens91.Gene.name.uniq	Ens102.Gene.name.uniq
apoc1	0	2.80558	0.787	0.455	0	mcamb	ENSDARG00000092170	apoc1	https://zfin.org/ZDB-GENE-030131-1074	apolipoprotein C-I [Source:ZFIN;Acc:ZDB-GENE-030131-1074]	3.8191	mcamb_vs_all_other_cells	apoc1	apoc1
ccl34b.1	0	2.1322	0.996	0.853	0	mcamb	ENSDARG00000093608	ccl34b.1	https://zfin.org/ZDB-GENE-091204-276	chemokine (C-C motif) ligand 34b, duplicate 1 [Source:ZFIN;Acc:ZDB-GENE-091204-276]	2.47969	mcamb_vs_all_other_cells	ccl34b.1	ccl34b.1
apoeb	0	1.90349	0.493	0.158	0	mcamb	ENSDARG00000040295	apoeb	https://zfin.org/ZDB-GENE-980526-368	apolipoprotein Eb [Source:NCBI gene;Acc:30314]	2.9281	mcamb_vs_all_other_cells	apoeb	apoeb
BX649485.4	0	1.62694	0.783	0.551	0	mcamb	ENSDARG00000095820	BX649485.4	https://zfin.org/		1.81027	mcamb_vs_all_other_cells	BX649485.4	BX649485.4
CT956002.2	0	1.48924	0.48	0.157	0	mcamb	ENSDARG00000102873	CT956002.2	https://zfin.org/		2.18548	mcamb_vs_all_other_cells	CT956002.2	CT956002.2
lgals3bpb	0	1.4339	0.856	0.422	0	mcamb	ENSDARG00000040528	lgals3bpb	https://zfin.org/ZDB-GENE-040426-2262	lectin, galactoside-binding, soluble, 3 binding protein b [Source:NCBI gene;Acc:405809]	2.48973	mcamb_vs_all_other_cells	lgals3bpb	lgals3bpb
BX322618.1	0	1.35866	0.908	0.52	0	mcamb	ENSDARG00000096508	BX322618.1	https://zfin.org/		2.15417	mcamb_vs_all_other_cells	BX322618.1	BX322618.1
BX901920.1	0	1.32257	0.911	0.5	0	mcamb	ENSDARG00000096655	BX901920.1	https://zfin.org/		2.19526	mcamb_vs_all_other_cells	BX901920.1	BX901920.1
BX539325.2	0	1.3024	0.642	0.12	0	mcamb	ENSDARG00000095909	BX539325.2	https://zfin.org/		4.47335	mcamb_vs_all_other_cells	BX539325.1	BX539325.2
tgm2l	0	1.2559	0.402	0.044	0	mcamb	ENSDARG00000093381	tgm2l	https://zfin.org/ZDB-GENE-050420-97	transglutaminase 2, like [Source:ZFIN;Acc:ZDB-GENE-050420-97]	4.61269	mcamb_vs_all_other_cells	tgm2l	tgm2l
BX248082.2	0	1.20163	0.853	0.561	0	mcamb	ENSDARG00000105408	BX248082.2	https://zfin.org/		1.55849	mcamb_vs_all_other_cells	BX248082.1	BX248082.2
mcamb	0	1.19764	0.61	0.085	0	mcamb	ENSDARG00000005368	mcamb	https://zfin.org/ZDB-GENE-030219-213	melanoma cell adhesion molecule b [Source:ZFIN;Acc:ZDB-GENE-030219-213]	5.24285	mcamb_vs_all_other_cells	mcamb	mcamb
BX649485.2	0	1.19543	0.764	0.592	0	mcamb	ENSDARG00000095801	BX649485.2	https://zfin.org/		1.17866	mcamb_vs_all_other_cells	BX649485.2	BX649485.2
cd74a	0	1.07648	0.823	0.584	0	mcamb	ENSDARG00000009087	cd74a	https://zfin.org/ZDB-GENE-000901-1	CD74 molecule, major histocompatibility complex, class II invariant chain a [Source:ZFIN;Acc:ZDB-GENE-000901-1]	1.24851	mcamb_vs_all_other_cells	cd74a	cd74a
glula	0	1.02613	0.471	0.131	0	mcamb	ENSDARG00000099776	glula	https://zfin.org/ZDB-GENE-030131-688	glutamate-ammonia ligase (glutamine synthase) a [Source:ZFIN;Acc:ZDB-GENE-030131-688]	1.73769	mcamb_vs_all_other_cells	glula	glula
tcima	0	1.01302	0.895	0.654	0	mcamb	ENSDARG00000079497	tcima	https://zfin.org/ZDB-GENE-050320-36	transcriptional and immune response regulator a [Source:ZFIN;Acc:ZDB-GENE-050320-36]	1.24076	mcamb_vs_all_other_cells	TCIM	tcima
ccl35.1	0	1.01095	0.651	0.443	0	mcamb	ENSDARG00000103466	ccl35.1	https://zfin.org/ZDB-GENE-081022-33	chemokine (C-C motif) ligand 35, duplicate 1 [Source:ZFIN;Acc:ZDB-GENE-081022-33]	0.967138	mcamb_vs_all_other_cells	ccl35.1	ccl35.1
CR759843.2	0	0.989643	0.215	0.05	0	mcamb	ENSDARG00000114030	CR759843.2	https://zfin.org/		0.914925	mcamb_vs_all_other_cells		CR759843.2
BX649485.1	0	0.949833	0.582	0.327	0	mcamb	ENSDARG00000087623	BX649485.1	https://zfin.org/		0.983888	mcamb_vs_all_other_cells	BX649485.1	BX649485.1
si:dkey-27i16.2	0	0.929554	0.9	0.622	0	mcamb	ENSDARG00000098293	si:dkey-27i16.2	https://zfin.org/ZDB-GENE-030131-9667	si:dkey-27i16.2 [Source:ZFIN;Acc:ZDB-GENE-030131-9667]	1.21051	mcamb_vs_all_other_cells	si:dkey-27i16.2	si:dkey-27i16.2
si:ch73-158p21.3	0	0.887616	0.693	0.395	0	mcamb	ENSDARG00000101030	si:ch73-158p21.3	https://zfin.org/ZDB-GENE-030131-4747	si:ch73-158p21.3 [Source:ZFIN;Acc:ZDB-GENE-030131-4747]	1.07918	mcamb_vs_all_other_cells	si:ch73-158p21.3	si:ch73-158p21.3
mt2	6.86484e-102	0.865296	0.257	0.157	1.30686e-97	mcamb	ENSDARG00000041623	mt2	https://zfin.org/ZDB-GENE-030131-4174	metallothionein 2 [Source:NCBI gene;Acc:100174951]	0.364025	mcamb_vs_all_other_cells	mt2	mt2
si:ch73-86n18.1	0	0.855127	0.373	0.042	0	mcamb	ENSDARG00000056379	si:ch73-86n18.1	https://zfin.org/ZDB-GENE-141216-19	si:ch73-86n18.1 [Source:ZFIN;Acc:ZDB-GENE-141216-19]	2.83269	mcamb_vs_all_other_cells	si:ch73-86n18.1	si:ch73-86n18.1
CR855337.1	0	0.851376	0.574	0.257	0	mcamb	ENSDARG00000094295	CR855337.1	https://zfin.org/	KIAA0040 ortholog [Source:NCBI gene;Acc:100536987]	1.09147	mcamb_vs_all_other_cells	CR855337.1	CR855337.1
vmp1	0	0.841056	0.775	0.568	0	mcamb	ENSDARG00000012450	vmp1	https://zfin.org/ZDB-GENE-030131-8733	vacuole membrane protein 1 [Source:NCBI gene;Acc:336789]	0.889365	mcamb_vs_all_other_cells	vmp1	vmp1
CU499330.1	0	0.83409	0.683	0.395	0	mcamb	ENSDARG00000092985	CU499330.1	https://zfin.org/		0.985048	mcamb_vs_all_other_cells	CU499330.1	CU499330.1
scn4bb	0	0.825937	0.355	0.041	0	mcamb	ENSDARG00000060319	scn4bb	https://zfin.org/ZDB-GENE-031116-71	sodium channel, voltage-gated, type IV, beta b [Source:ZFIN;Acc:ZDB-GENE-031116-71]	2.53875	mcamb_vs_all_other_cells	scn4bb	scn4bb
CU914776.1	0	0.806526	0.445	0.237	0	mcamb	ENSDARG00000095351	CU914776.1	https://zfin.org/		0.673892	mcamb_vs_all_other_cells	CU914776.1	CU914776.1
slc22a21	0	0.803342	0.87	0.616	0	mcamb	ENSDARG00000094112	slc22a21	https://zfin.org/ZDB-GENE-091118-62	solute carrier family 22 member 21 [Source:ZFIN;Acc:ZDB-GENE-091118-62]	0.987094	mcamb_vs_all_other_cells	slc22a21	slc22a21
slc7a7	0	0.777587	0.765	0.457	0	mcamb	ENSDARG00000055226	slc7a7	https://zfin.org/ZDB-GENE-051127-5	solute carrier family 7 member 7 [Source:ZFIN;Acc:ZDB-GENE-051127-5]	0.995763	mcamb_vs_all_other_cells	slc7a7	slc7a7
havcr2	0	0.7661	0.526	0.25	0	mcamb	ENSDARG00000091692	havcr2	https://zfin.org/ZDB-GENE-091204-20	hepatitis A virus cellular receptor 2 [Source:ZFIN;Acc:ZDB-GENE-091204-20]	0.847846	mcamb_vs_all_other_cells	havcr2	havcr2
si:dkey-11n14.1	0	0.764662	0.311	0.044	0	mcamb	ENSDARG00000101374	si:dkey-11n14.1	https://zfin.org/ZDB-GENE-060503-332	si:dkey-11n14.1 [Source:ZFIN;Acc:ZDB-GENE-060503-332]	1.68088	mcamb_vs_all_other_cells	si:dkey-11n14.1	si:dkey-11n14.1
si:dkey-11n14.1	0	0.764662	0.311	0.044	0	mcamb	ENSDARG00000101374	si:dkey-11n14.1	https://zfin.org/ZDB-GENE-060503-332	si:dkey-11n14.1 [Source:ZFIN;Acc:ZDB-GENE-060503-332]	1.68088	mcamb_vs_all_other_cells	si:dkey-11n14.1	si:dkey-11n14.1
si:dkey-11n14.1	0	0.764662	0.311	0.044	0	mcamb	ENSDARG00000101374	si:dkey-11n14.1	https://zfin.org/ZDB-GENE-060503-332	si:dkey-11n14.1 [Source:ZFIN;Acc:ZDB-GENE-060503-332]	1.68088	mcamb_vs_all_other_cells	si:dkey-11n14.1	si:dkey-11n14.1
havcr1	0	0.736707	0.908	0.623	0	mcamb	ENSDARG00000040178	havcr1	https://zfin.org/ZDB-GENE-040718-131	hepatitis A virus cellular receptor 1 [Source:ZFIN;Acc:ZDB-GENE-040718-131]	0.974942	mcamb_vs_all_other_cells	havcr1	havcr1
cd74b	0	0.732978	0.834	0.646	0	mcamb	ENSDARG00000036628	cd74b	https://zfin.org/ZDB-GENE-990910-10	CD74 molecule, major histocompatibility complex, class II invariant chain b [Source:ZFIN;Acc:ZDB-GENE-990910-10]	0.789206	mcamb_vs_all_other_cells	cd74b	cd74b
si:cabz01074946.1	0	0.726641	0.575	0.343	0	mcamb	ENSDARG00000090396	si:cabz01074946.1	https://zfin.org/ZDB-GENE-160113-134	si:cabz01074946.1 [Source:ZFIN;Acc:ZDB-GENE-160113-134]	0.700425	mcamb_vs_all_other_cells	si:cabz01074946.1	si:cabz01074946.1
fzd2	0	0.712639	0.464	0.157	0	mcamb	ENSDARG00000054438	fzd2	https://zfin.org/ZDB-GENE-990415-224	frizzled class receptor 2 [Source:ZFIN;Acc:ZDB-GENE-990415-224]	0.977251	mcamb_vs_all_other_cells	fzd2	fzd2
csf1rb	0	0.697435	0.491	0.305	0	mcamb	ENSDARG00000053624	csf1rb	https://zfin.org/ZDB-GENE-091118-1	colony stimulating factor 1 receptor, b [Source:ZFIN;Acc:ZDB-GENE-091118-1]	0.551273	mcamb_vs_all_other_cells	csf1rb	csf1rb
CR753876.1	0	0.689931	0.492	0.226	0	mcamb	ENSDARG00000097137	CR753876.1	https://zfin.org/		0.738971	mcamb_vs_all_other_cells	CR753876.1	CR753876.1
si:zfos-741a10.3	0	0.681755	0.652	0.433	0	mcamb	ENSDARG00000098774	si:zfos-741a10.3	https://zfin.org/ZDB-GENE-141216-452	si:zfos-741a10.3 [Source:ZFIN;Acc:ZDB-GENE-141216-452]	0.669323	mcamb_vs_all_other_cells	si:zfos-741a10.3	si:zfos-741a10.3
gng10	0	0.681268	0.722	0.515	0	mcamb	ENSDARG00000104043	gng10	https://zfin.org/ZDB-GENE-091020-1	guanine nucleotide binding protein (G protein), gamma 10 [Source:NCBI gene;Acc:796780]	0.689581	mcamb_vs_all_other_cells	gng10	gng10
slc3a2a	0	0.680002	0.802	0.566	0	mcamb	ENSDARG00000036427	slc3a2a	https://zfin.org/ZDB-GENE-000831-3	solute carrier family 3 member 2a [Source:ZFIN;Acc:ZDB-GENE-000831-3]	0.772756	mcamb_vs_all_other_cells	slc3a2a	slc3a2a
nfkbiab	0	0.679458	0.744	0.618	0	mcamb	ENSDARG00000007693	nfkbiab	https://zfin.org/ZDB-GENE-030131-1819	nuclear factor of kappa light polypeptide gene enhancer in B-cells inhibitor, alpha b [Source:ZFIN;Acc:ZDB-GENE-030131-1819]	0.608584	mcamb_vs_all_other_cells	nfkbiab	nfkbiab
tnfsf12	0	0.675593	0.583	0.351	0	mcamb	ENSDARG00000069376	tnfsf12	https://zfin.org/ZDB-GENE-060929-376	TNF superfamily member 12 [Source:ZFIN;Acc:ZDB-GENE-060929-376]	0.654207	mcamb_vs_all_other_cells	tnfsf12	tnfsf12
abcc5	0	0.667559	0.513	0.282	0	mcamb	ENSDARG00000061233	abcc5	https://zfin.org/ZDB-GENE-050517-17	ATP-binding cassette, sub-family C (CFTR/MRP), member 5 [Source:ZFIN;Acc:ZDB-GENE-050517-17]	0.622981	mcamb_vs_all_other_cells	abcc5	abcc5
ms4a17a.10	0	0.660717	0.67	0.477	0	mcamb	ENSDARG00000095695	ms4a17a.10	https://zfin.org/ZDB-GENE-080829-3	membrane-spanning 4-domains, subfamily A, member 17A.10 [Source:ZFIN;Acc:ZDB-GENE-080829-3]	0.621795	mcamb_vs_all_other_cells	ms4a17a.10	ms4a17a.10
ms4a17a.10	0	0.660717	0.67	0.477	0	mcamb	ENSDARG00000095695	ms4a17a.10	https://zfin.org/ZDB-GENE-080829-3	membrane-spanning 4-domains, subfamily A, member 17A.10 [Source:ZFIN;Acc:ZDB-GENE-080829-3]	0.621795	mcamb_vs_all_other_cells	ms4a17a.10	ms4a17a.10
mpzl2b	0	0.655604	0.45	0.193	0	mcamb	ENSDARG00000027345	mpzl2b	https://zfin.org/ZDB-GENE-030131-8774	myelin protein zero-like 2b [Source:ZFIN;Acc:ZDB-GENE-030131-8774]	0.687875	mcamb_vs_all_other_cells	mpzl2b	mpzl2b
si:dkey-56m19.5	0	0.636162	0.616	0.428	0	mcamb	ENSDARG00000068432	si:dkey-56m19.5	https://zfin.org/ZDB-GENE-030131-226	si:dkey-56m19.5 [Source:ZFIN;Acc:ZDB-GENE-030131-226]	0.564008	mcamb_vs_all_other_cells	si:dkey-56m19.5	si:dkey-56m19.5
si:ch1073-392o20.2	0	0.626656	0.839	0.676	0	mcamb	ENSDARG00000102599	si:ch1073-392o20.2	https://zfin.org/ZDB-GENE-091204-431	si:ch1073-392o20.2 [Source:ZFIN;Acc:ZDB-GENE-091204-431]	0.652539	mcamb_vs_all_other_cells	si:ch1073-392o20.2	si:ch1073-392o20.2
mafbb	0	0.619558	0.698	0.451	0	mcamb	ENSDARG00000070542	mafbb	https://zfin.org/ZDB-GENE-010605-4	v-maf avian musculoaponeurotic fibrosarcoma oncogene homolog Bb [Source:ZFIN;Acc:ZDB-GENE-010605-4]	0.669293	mcamb_vs_all_other_cells	mafbb	mafbb
BX571880.1	0	0.608729	0.529	0.331	0	mcamb	ENSDARG00000097533	BX571880.1	https://zfin.org/		0.514645	mcamb_vs_all_other_cells	BX571880.1	BX571880.1
abhd12	1.75315e-291	0.60794	0.491	0.306	3.33748e-287	mcamb	ENSDARG00000071004	abhd12	https://zfin.org/ZDB-GENE-060929-268	abhydrolase domain containing 12 [Source:NCBI gene;Acc:767657]	0.478963	mcamb_vs_all_other_cells	abhd12	abhd12
acvrl1	0	0.607543	0.362	0.111	0	mcamb	ENSDARG00000018179	acvrl1	https://zfin.org/ZDB-GENE-021003-1	activin A receptor like type 1 [Source:ZFIN;Acc:ZDB-GENE-021003-1]	0.717251	mcamb_vs_all_other_cells	acvrl1	acvrl1
enpp1	5.3393e-291	0.606748	0.522	0.34	1.01644e-286	mcamb	ENSDARG00000005789	enpp1	https://zfin.org/ZDB-GENE-040724-172	ectonucleotide pyrophosphatase/phosphodiesterase 1 [Source:ZFIN;Acc:ZDB-GENE-040724-172]	0.486262	mcamb_vs_all_other_cells	enpp1	enpp1
mhc2dab	0	0.59146	0.709	0.528	0	mcamb	ENSDARG00000079105	mhc2dab	https://zfin.org/ZDB-GENE-980526-200	major histocompatibility complex class II DAB gene [Source:ZFIN;Acc:ZDB-GENE-980526-200]	0.563098	mcamb_vs_all_other_cells	mhc2dab	mhc2dab
antxr1c	0	0.586773	0.342	0.096	0	mcamb	ENSDARG00000063612	antxr1c	https://zfin.org/ZDB-GENE-090514-5	ANTXR cell adhesion molecule 1c [Source:ZFIN;Acc:ZDB-GENE-090514-5]	0.714909	mcamb_vs_all_other_cells	antxr1c	antxr1c
ctsla	0	0.580494	0.791	0.612	0	mcamb	ENSDARG00000007836	ctsla	https://zfin.org/ZDB-GENE-030131-106	cathepsin La [Source:ZFIN;Acc:ZDB-GENE-030131-106]	0.593471	mcamb_vs_all_other_cells	ctsla	ctsla
slc35f6	0	0.579799	0.635	0.435	0	mcamb	ENSDARG00000016745	slc35f6	https://zfin.org/ZDB-GENE-040718-297	solute carrier family 35 member F6 [Source:ZFIN;Acc:ZDB-GENE-040718-297]	0.537447	mcamb_vs_all_other_cells	slc35f6	slc35f6
cblb	0	0.577247	0.422	0.207	0	mcamb	ENSDARG00000015199	cblb	https://zfin.org/ZDB-GENE-030616-417	Cbl proto-oncogene B, E3 ubiquitin protein ligase [Source:ZFIN;Acc:ZDB-GENE-030616-417]	0.496611	mcamb_vs_all_other_cells	cblb	cblb
cblb	0	0.577247	0.422	0.207	0	mcamb	ENSDARG00000015199	cblb	https://zfin.org/ZDB-GENE-030616-417	Cbl proto-oncogene B, E3 ubiquitin protein ligase [Source:ZFIN;Acc:ZDB-GENE-030616-417]	0.496611	mcamb_vs_all_other_cells	cblb	cblb
itgae.1	0	0.576948	0.714	0.487	0	mcamb	ENSDARG00000098012	itgae.1	https://zfin.org/ZDB-GENE-131121-125	integrin, alpha E, tandem duplicate 1 [Source:ZFIN;Acc:ZDB-GENE-131121-125]	0.603955	mcamb_vs_all_other_cells	itgae.1	itgae.1
CABZ01068358.1	4.1908e-278	0.573902	0.477	0.286	7.97802e-274	mcamb	ENSDARG00000106669	CABZ01068358.1	https://zfin.org/	uncharacterized LOC562542 [Source:NCBI gene;Acc:562542]	0.456571	mcamb_vs_all_other_cells	CABZ01068358.1	CABZ01068358.1
srgap2	0	0.563373	0.436	0.227	0	mcamb	ENSDARG00000032161	srgap2	https://zfin.org/ZDB-GENE-060915-2	SLIT-ROBO Rho GTPase activating protein 2 [Source:NCBI gene;Acc:556198]	0.471784	mcamb_vs_all_other_cells	srgap2	srgap2
rbp2a	0	0.550119	0.342	0.15	0	mcamb	ENSDARG00000070038	rbp2a	https://zfin.org/ZDB-GENE-020320-2	retinol binding protein 2a, cellular [Source:ZFIN;Acc:ZDB-GENE-020320-2]	0.42896	mcamb_vs_all_other_cells	rbp2a	rbp2a
tspan36	0	0.542702	0.937	0.756	0	mcamb	ENSDARG00000024540	tspan36	https://zfin.org/ZDB-GENE-040718-248	tetraspanin 36 [Source:NCBI gene;Acc:437021]	0.630259	mcamb_vs_all_other_cells	tspan36	tspan36
CABZ01073834.1	0	0.537879	0.727	0.6	0	mcamb	ENSDARG00000117781	CABZ01073834.1	https://zfin.org/		0.473808	mcamb_vs_all_other_cells		CABZ01073834.1
abhd16a	4.31184e-143	0.534379	0.388	0.279	8.20845e-139	mcamb	ENSDARG00000078929	abhd16a	https://zfin.org/ZDB-GENE-010601-2	abhydrolase domain containing 16A [Source:ZFIN;Acc:ZDB-GENE-010601-2]	0.288342	mcamb_vs_all_other_cells	abhd16a	abhd16a
BX908750.1	0	0.533948	0.337	0.139	0	mcamb	ENSDARG00000097553	BX908750.1	https://zfin.org/	uncharacterized LOC110439470 [Source:NCBI gene;Acc:110439470]	0.436258	mcamb_vs_all_other_cells	BX908750.1	BX908750.1
naga	6.58048e-259	0.530936	0.623	0.487	1.25273e-254	mcamb	ENSDARG00000099313	naga	https://zfin.org/ZDB-GENE-051113-256	N-acetylgalactosaminidase, alpha [Source:ZFIN;Acc:ZDB-GENE-051113-256]	0.423145	mcamb_vs_all_other_cells	naga	naga
si:dkey-164f24.2	0	0.527765	0.228	0.038	0	mcamb	ENSDARG00000089418	si:dkey-164f24.2	https://zfin.org/ZDB-GENE-030131-7035	si:dkey-164f24.2 [Source:ZFIN;Acc:ZDB-GENE-030131-7035]	0.721983	mcamb_vs_all_other_cells	si:dkey-164f24.2	si:dkey-164f24.2
scpep1	0	0.526029	0.845	0.688	0	mcamb	ENSDARG00000040072	scpep1	https://zfin.org/ZDB-GENE-040426-890	serine carboxypeptidase 1 [Source:ZFIN;Acc:ZDB-GENE-040426-890]	0.545928	mcamb_vs_all_other_cells	scpep1	scpep1
mhc2a	5.40279e-176	0.519596	0.391	0.238	1.02853e-171	mcamb	ENSDARG00000031745	mhc2a	https://zfin.org/ZDB-GENE-990415-150	major histocompatibility complex class II integral membrane alpha chain gene [Source:ZFIN;Acc:ZDB-GENE-990415-150]	0.333766	mcamb_vs_all_other_cells	si:busm1-266f07.2	mhc2a
mpp1	1.80039e-298	0.515721	0.634	0.457	3.42741e-294	mcamb	ENSDARG00000105287	mpp1	https://zfin.org/ZDB-GENE-031113-4	membrane protein, palmitoylated 1 [Source:ZFIN;Acc:ZDB-GENE-031113-4]	0.453604	mcamb_vs_all_other_cells	mpp1	mpp1
mafba	3.28393e-245	0.515552	0.493	0.324	6.25161e-241	mcamb	ENSDARG00000017121	mafba	https://zfin.org/ZDB-GENE-980526-515	v-maf avian musculoaponeurotic fibrosarcoma oncogene homolog Ba [Source:NCBI gene;Acc:30210]	0.386742	mcamb_vs_all_other_cells	mafba	mafba
cxcr3.2	0	0.509269	0.696	0.525	0	mcamb	ENSDARG00000041041	cxcr3.2	https://zfin.org/ZDB-GENE-041114-186	chemokine (C-X-C motif) receptor 3, tandem duplicate 2 [Source:NCBI gene;Acc:791973]	0.469901	mcamb_vs_all_other_cells	cxcr3.2	cxcr3.2
atp1b1a	0	0.507652	0.755	0.651	0	mcamb	ENSDARG00000013144	atp1b1a	https://zfin.org/ZDB-GENE-001127-3	ATPase Na+/K+ transporting subunit beta 1a [Source:ZFIN;Acc:ZDB-GENE-001127-3]	0.444508	mcamb_vs_all_other_cells	atp1b1a	atp1b1a
rgs2	1.65712e-177	0.507239	0.48	0.334	3.15466e-173	mcamb	ENSDARG00000098761	rgs2	https://zfin.org/ZDB-GENE-040718-410	regulator of G protein signaling 2 [Source:ZFIN;Acc:ZDB-GENE-040718-410]	0.349904	mcamb_vs_all_other_cells	rgs2	rgs2
clic2	2.75243e-275	0.507081	0.674	0.515	5.23979e-271	mcamb	ENSDARG00000010625	clic2	https://zfin.org/ZDB-GENE-040718-299	chloride intracellular channel 2 [Source:ZFIN;Acc:ZDB-GENE-040718-299]	0.447291	mcamb_vs_all_other_cells	clic2	clic2
bsg	0	0.507042	0.805	0.716	0	mcamb	ENSDARG00000019881	bsg	https://zfin.org/ZDB-GENE-030131-9638	basigin [Source:ZFIN;Acc:ZDB-GENE-030131-9638]	0.458905	mcamb_vs_all_other_cells	bsg	bsg
mfng	2.44449e-267	0.504657	0.7	0.616	4.65357e-263	mcamb	ENSDARG00000042925	mfng	https://zfin.org/ZDB-GENE-041130-1	MFNG O-fucosylpeptide 3-beta-N-acetylglucosaminyltransferase [Source:NCBI gene;Acc:493633]	0.401432	mcamb_vs_all_other_cells	mfng	mfng
sall3a	0	0.503229	0.213	0.023	0	mcamb	ENSDARG00000079613	sall3a	https://zfin.org/ZDB-GENE-020228-4	spalt-like transcription factor 3a [Source:ZFIN;Acc:ZDB-GENE-020228-4]	0.992651	mcamb_vs_all_other_cells	sall3a	sall3a
gsto2	0	0.503027	0.795	0.706	0	mcamb	ENSDARG00000033285	gsto2	https://zfin.org/ZDB-GENE-041114-67	glutathione S-transferase omega 2 [Source:ZFIN;Acc:ZDB-GENE-041114-67]	0.450319	mcamb_vs_all_other_cells	gsto2	gsto2
c1qc	0	0.492427	0.774	0.545	0	mcamb	ENSDARG00000095627	c1qc	https://zfin.org/ZDB-GENE-041010-51	complement component 1, q subcomponent, C chain [Source:ZFIN;Acc:ZDB-GENE-041010-51]	0.541286	mcamb_vs_all_other_cells	c1qc	c1qc
CU928117.1	9.08079e-211	0.487811	0.339	0.19	1.72871e-206	mcamb	ENSDARG00000059587	CU928117.1	https://zfin.org/		0.295051	mcamb_vs_all_other_cells	ABR	CU928117.1
psap	0	0.485354	0.909	0.785	0	mcamb	ENSDARG00000013968	psap	https://zfin.org/ZDB-GENE-020108-1	prosaposin [Source:ZFIN;Acc:ZDB-GENE-020108-1]	0.510877	mcamb_vs_all_other_cells	psap	psap
ctsh	0	0.481362	0.809	0.636	0	mcamb	ENSDARG00000041108	ctsh	https://zfin.org/ZDB-GENE-030131-3539	cathepsin H [Source:ZFIN;Acc:ZDB-GENE-030131-3539]	0.49535	mcamb_vs_all_other_cells	ctsh	ctsh
si:dkey-148a17.6	6.13234e-239	0.477301	0.534	0.376	1.16741e-234	mcamb	ENSDARG00000053124	si:dkey-148a17.6	https://zfin.org/ZDB-GENE-160728-65	si:dkey-148a17.6 [Source:ZFIN;Acc:ZDB-GENE-160728-65]	0.361982	mcamb_vs_all_other_cells	si:dkey-148a17.6	si:dkey-148a17.6
lgals9l3	1.57278e-207	0.467351	0.502	0.361	2.99411e-203	mcamb	ENSDARG00000041060	lgals9l3	https://zfin.org/ZDB-GENE-040718-159	lectin, galactoside-binding, soluble, 9 (galectin 9)-like 3 [Source:ZFIN;Acc:ZDB-GENE-040718-159]	0.326245	mcamb_vs_all_other_cells	lgals9l3	lgals9l3
BX005183.3	0	0.466696	0.274	0.103	0	mcamb	ENSDARG00000097610	BX005183.3	https://zfin.org/		0.340172	mcamb_vs_all_other_cells	BX005183.3	BX005183.3
BX664622.1	1.30999e-98	0.465659	0.232	0.142	2.49382e-94	mcamb	ENSDARG00000101754	BX664622.1	https://zfin.org/		0.176505	mcamb_vs_all_other_cells	BX664622.3	BX664622.1
si:ch73-160i9.3	0	0.464213	0.272	0.095	0	mcamb	ENSDARG00000076574	si:ch73-160i9.3	https://zfin.org/ZDB-GENE-141212-252	si:ch73-160i9.3 [Source:ZFIN;Acc:ZDB-GENE-141212-252]	0.36152	mcamb_vs_all_other_cells	si:ch211-171h4.6	si:ch73-160i9.3
si:ch73-160i9.3	0	0.464213	0.272	0.095	0	mcamb	ENSDARG00000076574	si:ch73-160i9.3	https://zfin.org/ZDB-GENE-141212-252	si:ch73-160i9.3 [Source:ZFIN;Acc:ZDB-GENE-141212-252]	0.36152	mcamb_vs_all_other_cells	si:ch211-171h4.6	si:ch73-160i9.3
rgs5b	1.7156e-200	0.462994	0.247	0.115	3.26598e-196	mcamb	ENSDARG00000017860	rgs5b	https://zfin.org/ZDB-GENE-050417-359	regulator of G protein signaling 5b [Source:ZFIN;Acc:ZDB-GENE-050417-359]	0.245624	mcamb_vs_all_other_cells	rgs5b	rgs5b
ier2b	2.81625e-72	0.462475	0.314	0.233	5.3613e-68	mcamb	ENSDARG00000086881	ier2b	https://zfin.org/ZDB-GENE-030131-8244	immediate early response 2b [Source:ZFIN;Acc:ZDB-GENE-030131-8244]	0.1957	mcamb_vs_all_other_cells	IER2	ier2b
si:dkey-26c10.5	9.3328e-261	0.46146	0.31	0.141	1.77669e-256	mcamb	ENSDARG00000088023	si:dkey-26c10.5	https://zfin.org/ZDB-GENE-060607-13	si:dkey-26c10.5 [Source:ZFIN;Acc:ZDB-GENE-060607-13]	0.314513	mcamb_vs_all_other_cells	si:dkey-26c10.5	si:dkey-26c10.5
lgals9l1	2.01073e-224	0.460775	0.65	0.503	3.82783e-220	mcamb	ENSDARG00000025903	lgals9l1	https://zfin.org/ZDB-GENE-030131-9543	lectin, galactoside-binding, soluble, 9 (galectin 9)-like 1 [Source:ZFIN;Acc:ZDB-GENE-030131-9543]	0.387032	mcamb_vs_all_other_cells	lgals9l1	lgals9l1
asah1b	2.23361e-293	0.458941	0.76	0.613	4.25213e-289	mcamb	ENSDARG00000034817	asah1b	https://zfin.org/ZDB-GENE-040426-1512	N-acylsphingosine amidohydrolase (acid ceramidase) 1b [Source:ZFIN;Acc:ZDB-GENE-040426-1512]	0.432438	mcamb_vs_all_other_cells	asah1b	asah1b
zgc:153184	6.43451e-252	0.458135	0.373	0.196	1.22494e-247	mcamb	ENSDARG00000099645	zgc:153184	https://zfin.org/ZDB-GENE-060825-136	zgc:153184 [Source:ZFIN;Acc:ZDB-GENE-060825-136]	0.325204	mcamb_vs_all_other_cells	zgc:153184	zgc:153184
CABZ01056054.1	6.94244e-174	0.457457	0.399	0.254	1.32163e-169	mcamb	ENSDARG00000117263	CABZ01056054.1	https://zfin.org/		0.286723	mcamb_vs_all_other_cells		CABZ01056054.1
abi1b	0	0.454501	0.236	0.042	0	mcamb	ENSDARG00000062991	abi1b	https://zfin.org/ZDB-GENE-060929-1182	abl-interactor 1b [Source:ZFIN;Acc:ZDB-GENE-060929-1182]	0.602711	mcamb_vs_all_other_cells	abi1b	abi1b
ifi30	1.70207e-185	0.453965	0.667	0.575	3.24023e-181	mcamb	ENSDARG00000056378	ifi30	https://zfin.org/ZDB-GENE-030131-8447	IFI30 lysosomal thiol reductase [Source:NCBI gene;Acc:336503]	0.351242	mcamb_vs_all_other_cells	ifi30	ifi30
mef2cb	2.49122e-145	0.453743	0.449	0.334	4.74253e-141	mcamb	ENSDARG00000009418	mef2cb	https://zfin.org/ZDB-GENE-040901-7	myocyte enhancer factor 2cb [Source:ZFIN;Acc:ZDB-GENE-040901-7]	0.273877	mcamb_vs_all_other_cells	mef2cb	mef2cb
zgc:154125	5.96829e-192	0.453404	0.357	0.21	1.13618e-187	mcamb	ENSDARG00000071463	zgc:154125	https://zfin.org/ZDB-GENE-061013-717	zgc:154125 [Source:ZFIN;Acc:ZDB-GENE-061013-717]	0.275171	mcamb_vs_all_other_cells	zgc:154125	zgc:154125
zgc:162730	1.71091e-302	0.452455	0.891	0.864	3.25706e-298	mcamb	ENSDARG00000103720	zgc:162730	https://zfin.org/ZDB-GENE-030131-6366	zgc:162730 [Source:ZFIN;Acc:ZDB-GENE-030131-6366]	0.415735	mcamb_vs_all_other_cells	zgc:162730	zgc:162730
cmklr1	6.08327e-215	0.45078	0.456	0.286	1.15807e-210	mcamb	ENSDARG00000090890	cmklr1	https://zfin.org/ZDB-GENE-060526-126	chemokine-like receptor 1 [Source:ZFIN;Acc:ZDB-GENE-060526-126]	0.327739	mcamb_vs_all_other_cells	cmklr1	cmklr1
ttc39c	9.48629e-170	0.448759	0.33	0.198	1.8059e-165	mcamb	ENSDARG00000102308	ttc39c	https://zfin.org/ZDB-GENE-050522-194	tetratricopeptide repeat domain 39C [Source:NCBI gene;Acc:553591]	0.246818	mcamb_vs_all_other_cells	ttc39c	ttc39c
cd2ap	1.34754e-228	0.447493	0.371	0.21	2.56532e-224	mcamb	ENSDARG00000015224	cd2ap	https://zfin.org/ZDB-GENE-030131-8078	CD2-associated protein [Source:ZFIN;Acc:ZDB-GENE-030131-8078]	0.293302	mcamb_vs_all_other_cells	cd2ap	cd2ap
tnfb	1.22249e-148	0.445729	0.393	0.253	2.32725e-144	mcamb	ENSDARG00000013598	tnfb	https://zfin.org/ZDB-GENE-050601-2	tumor necrosis factor b (TNF superfamily, member 2) [Source:ZFIN;Acc:ZDB-GENE-050601-2]	0.272104	mcamb_vs_all_other_cells	tnfb	tnfb
si:ch73-158p21.2	3.95584e-190	0.444597	0.282	0.147	7.53074e-186	mcamb	ENSDARG00000101690	si:ch73-158p21.2	https://zfin.org/ZDB-GENE-161017-23	si:ch73-158p21.2 [Source:ZFIN;Acc:ZDB-GENE-161017-23]	0.240518	mcamb_vs_all_other_cells	si:ch73-158p21.2	si:ch73-158p21.2
marcksl1a	0	0.443214	0.857	0.773	0	mcamb	ENSDARG00000039034	marcksl1a	https://zfin.org/ZDB-GENE-040426-2146	MARCKS-like 1a [Source:NCBI gene;Acc:406407]	0.42111	mcamb_vs_all_other_cells	marcksl1a	marcksl1a
zgc:123010	2.3589e-160	0.441683	0.382	0.254	4.49064e-156	mcamb	ENSDARG00000039082	zgc:123010	https://zfin.org/ZDB-GENE-051120-15	zgc:123010 [Source:ZFIN;Acc:ZDB-GENE-051120-15]	0.253749	mcamb_vs_all_other_cells	zgc:123010	zgc:123010
slco2b1	1.56609e-181	0.440702	0.302	0.166	2.98136e-177	mcamb	ENSDARG00000054609	slco2b1	https://zfin.org/ZDB-GENE-051023-6	solute carrier organic anion transporter family, member 2B1 [Source:ZFIN;Acc:ZDB-GENE-051023-6]	0.242131	mcamb_vs_all_other_cells	slco2b1	slco2b1
csf1ra	3.24173e-195	0.437065	0.382	0.233	6.17127e-191	mcamb	ENSDARG00000102986	csf1ra	https://zfin.org/ZDB-GENE-001205-1	colony stimulating factor 1 receptor, a [Source:NCBI gene;Acc:64274]	0.273727	mcamb_vs_all_other_cells	csf1ra	csf1ra
atp6ap2	1.72275e-258	0.437052	0.722	0.609	3.2796e-254	mcamb	ENSDARG00000008735	atp6ap2	https://zfin.org/ZDB-GENE-040426-1960	ATPase H+ transporting accessory protein 2 [Source:ZFIN;Acc:ZDB-GENE-040426-1960]	0.374102	mcamb_vs_all_other_cells	atp6ap2	atp6ap2
si:ch211-236g6.1	0	0.43629	0.194	0.026	0	mcamb	ENSDARG00000071590	si:ch211-236g6.1	https://zfin.org/ZDB-GENE-050208-448	si:ch211-236g6.1 [Source:ZFIN;Acc:ZDB-GENE-050208-448]	0.631546	mcamb_vs_all_other_cells	si:ch211-236g6.1	si:ch211-236g6.1
glud1a	1.03547e-109	0.435862	0.379	0.28	1.97122e-105	mcamb	ENSDARG00000008816	glud1a	https://zfin.org/ZDB-GENE-030114-2	glutamate dehydrogenase 1a [Source:ZFIN;Acc:ZDB-GENE-030114-2]	0.223599	mcamb_vs_all_other_cells	glud1a	glud1a
dnase1l4.1	6.86457e-148	0.433993	0.472	0.353	1.30681e-143	mcamb	ENSDARG00000015123	dnase1l4.1	https://zfin.org/ZDB-GENE-040808-35	deoxyribonuclease 1 like 4, tandem duplicate 1 [Source:ZFIN;Acc:ZDB-GENE-040808-35]	0.2739	mcamb_vs_all_other_cells	dnase1l4.1	dnase1l4.1
fosab	1.36533e-89	0.431544	0.298	0.202	2.59918e-85	mcamb	ENSDARG00000031683	fosab	https://zfin.org/ZDB-GENE-031222-4	v-fos FBJ murine osteosarcoma viral oncogene homolog Ab [Source:ZFIN;Acc:ZDB-GENE-031222-4]	0.189717	mcamb_vs_all_other_cells	fosab	fosab
irf8	4.56121e-192	0.427433	0.58	0.445	8.68317e-188	mcamb	ENSDARG00000056407	irf8	https://zfin.org/ZDB-GENE-040718-367	interferon regulatory factor 8 [Source:ZFIN;Acc:ZDB-GENE-040718-367]	0.32312	mcamb_vs_all_other_cells	irf8	irf8
ctsz	0	0.425016	0.764	0.577	0	mcamb	ENSDARG00000043081	ctsz	https://zfin.org/ZDB-GENE-041010-139	cathepsin Z [Source:ZFIN;Acc:ZDB-GENE-041010-139]	0.429949	mcamb_vs_all_other_cells	ctsz	ctsz
smox	8.08056e-137	0.422324	0.468	0.356	1.5383e-132	mcamb	ENSDARG00000036967	smox	https://zfin.org/ZDB-GENE-031201-3	spermine oxidase [Source:ZFIN;Acc:ZDB-GENE-031201-3]	0.259829	mcamb_vs_all_other_cells	smox	smox
ctsba	0	0.421167	0.967	0.829	0	mcamb	ENSDARG00000055120	ctsba	https://zfin.org/ZDB-GENE-040426-2650	cathepsin Ba [Source:ZFIN;Acc:ZDB-GENE-040426-2650]	0.475065	mcamb_vs_all_other_cells	ctsba	ctsba
cx32.2	2.14049e-177	0.41491	0.493	0.354	4.07485e-173	mcamb	ENSDARG00000076789	cx32.2	https://zfin.org/ZDB-GENE-050303-1	connexin 32.2 [Source:NCBI gene;Acc:566647]	0.284869	mcamb_vs_all_other_cells	cx32.2	cx32.2
PPEF2	0	0.414512	0.2	0.045	0	mcamb	ENSDARG00000104980	PPEF2	https://zfin.org/	protein phosphatase with EF-hand domain 2a [Source:NCBI gene;Acc:100537120]	0.368455	mcamb_vs_all_other_cells	*422	PPEF2
ier2a	1.32322e-52	0.411628	0.334	0.274	2.51901e-48	mcamb	ENSDARG00000099195	ier2a	https://zfin.org/ZDB-GENE-030131-9126	immediate early response 2a [Source:NCBI gene;Acc:797137]	0.16759	mcamb_vs_all_other_cells	ier2a	ier2a
robo4	0	0.409559	0.209	0.061	0	mcamb	ENSDARG00000009387	robo4	https://zfin.org/ZDB-GENE-020809-1	roundabout, axon guidance receptor, homolog 4 (Drosophila) [Source:ZFIN;Acc:ZDB-GENE-020809-1]	0.293278	mcamb_vs_all_other_cells	robo4	robo4
plekha3	2.19349e-204	0.407694	0.276	0.136	4.17575e-200	mcamb	ENSDARG00000056601	plekha3	https://zfin.org/ZDB-GENE-040426-1252	pleckstrin homology domain containing, family A (phosphoinositide binding specific) member 3 [Source:ZFIN;Acc:ZDB-GENE-040426-1252]	0.228357	mcamb_vs_all_other_cells	plekha3	plekha3
dusp2	1.41119e-96	0.405366	0.173	0.089	2.68649e-92	mcamb	ENSDARG00000098108	dusp2	https://zfin.org/ZDB-GENE-040801-188	dual specificity phosphatase 2 [Source:ZFIN;Acc:ZDB-GENE-040801-188]	0.136317	mcamb_vs_all_other_cells	dusp2	dusp2
rnf213a	6.80613e-282	0.405111	0.827	0.707	1.29568e-277	mcamb	ENSDARG00000099465	rnf213a	https://zfin.org/ZDB-GENE-050302-100	Danio rerio ring finger protein 213a (rnf213a), mRNA. [Source:RefSeq mRNA;Acc:NM_001353835]	0.391892	mcamb_vs_all_other_cells	rnf213a	rnf213a
gpd1a	2.15518e-267	0.404679	0.295	0.127	4.10281e-263	mcamb	ENSDARG00000043701	gpd1a	https://zfin.org/ZDB-GENE-050417-209	glycerol-3-phosphate dehydrogenase 1a [Source:ZFIN;Acc:ZDB-GENE-050417-209]	0.277301	mcamb_vs_all_other_cells	gpd1a	gpd1a
atp2b1a	3.76371e-102	0.403532	0.28	0.184	7.16498e-98	mcamb	ENSDARG00000012684	atp2b1a	https://zfin.org/ZDB-GENE-030925-29	ATPase plasma membrane Ca2+ transporting 1a [Source:ZFIN;Acc:ZDB-GENE-030925-29]	0.17194	mcamb_vs_all_other_cells	atp2b1a	atp2b1a
p2ry12	1.08873e-224	0.403062	0.25	0.112	2.07262e-220	mcamb	ENSDARG00000069945	p2ry12	https://zfin.org/ZDB-GENE-110208-4	purinergic receptor P2Y12 [Source:ZFIN;Acc:ZDB-GENE-110208-4]	0.224923	mcamb_vs_all_other_cells	p2ry12	p2ry12
slc43a2b	4.77627e-129	0.402237	0.37	0.243	9.09258e-125	mcamb	ENSDARG00000061120	slc43a2b	https://zfin.org/ZDB-GENE-041212-6	solute carrier family 43 member 2b [Source:ZFIN;Acc:ZDB-GENE-041212-6]	0.22661	mcamb_vs_all_other_cells	slc43a2b	slc43a2b
rnaset2l	8.59315e-161	0.398215	0.565	0.443	1.63588e-156	mcamb	ENSDARG00000058413	rnaset2l	https://zfin.org/ZDB-GENE-090819-2	ribonuclease T2, like [Source:ZFIN;Acc:ZDB-GENE-090819-2]	0.286953	mcamb_vs_all_other_cells	rnaset2l	rnaset2l
acsl4b	4.45115e-53	0.397329	0.389	0.334	8.47365e-49	mcamb	ENSDARG00000010752	acsl4b	https://zfin.org/ZDB-GENE-030131-6493	acyl-CoA synthetase long chain family member 4b [Source:ZFIN;Acc:ZDB-GENE-030131-6493]	0.180012	mcamb_vs_all_other_cells	acsl4b	acsl4b
acsl4b	4.45115e-53	0.397329	0.389	0.334	8.47365e-49	mcamb	ENSDARG00000010752	acsl4b	https://zfin.org/ZDB-GENE-030131-6493	acyl-CoA synthetase long chain family member 4b [Source:ZFIN;Acc:ZDB-GENE-030131-6493]	0.180012	mcamb_vs_all_other_cells	acsl4b	acsl4b
si:ch211-191c10.1	3.85469e-129	0.397283	0.288	0.173	7.33818e-125	mcamb	ENSDARG00000097993	si:ch211-191c10.1	https://zfin.org/ZDB-GENE-131127-387	si:ch211-191c10.1 [Source:ZFIN;Acc:ZDB-GENE-131127-387]	0.190475	mcamb_vs_all_other_cells	si:ch211-191c10.1	si:ch211-191c10.1
swap70b	7.65195e-109	0.392506	0.433	0.347	1.4567e-104	mcamb	ENSDARG00000057286	swap70b	https://zfin.org/ZDB-GENE-030131-3587	switching B cell complex subunit SWAP70b [Source:ZFIN;Acc:ZDB-GENE-030131-3587]	0.212076	mcamb_vs_all_other_cells	swap70b	swap70b
acp5a	0	0.391852	0.7	0.491	0	mcamb	ENSDARG00000019763	acp5a	https://zfin.org/ZDB-GENE-040426-2864	acid phosphatase 5a, tartrate resistant [Source:ZFIN;Acc:ZDB-GENE-040426-2864]	0.391054	mcamb_vs_all_other_cells	acp5a	acp5a
srgap3	8.17477e-89	0.389098	0.466	0.393	1.55623e-84	mcamb	ENSDARG00000060309	srgap3	https://zfin.org/ZDB-GENE-060524-4	SLIT-ROBO Rho GTPase activating protein 3 [Source:ZFIN;Acc:ZDB-GENE-060524-4]	0.215	mcamb_vs_all_other_cells	srgap3	srgap3
CABZ01078737.1	7.80511e-261	0.389098	0.655	0.497	1.48586e-256	mcamb	ENSDARG00000100461	CABZ01078737.1	https://zfin.org/	interleukin-1 receptor type 2 [Source:NCBI gene;Acc:101882195]	0.33588	mcamb_vs_all_other_cells	CABZ01078737.1	CABZ01078737.1
sgpl1	2.86957e-122	0.385979	0.344	0.227	5.46281e-118	mcamb	ENSDARG00000061375	sgpl1	https://zfin.org/ZDB-GENE-070410-24	sphingosine-1-phosphate lyase 1 [Source:ZFIN;Acc:ZDB-GENE-070410-24]	0.201212	mcamb_vs_all_other_cells	sgpl1	sgpl1
slc45a4b	5.53284e-186	0.383956	0.311	0.167	1.05329e-181	mcamb	ENSDARG00000077326	slc45a4b	https://zfin.org/ZDB-GENE-091230-5	solute carrier family 45 member 4b [Source:ZFIN;Acc:ZDB-GENE-091230-5]	0.222375	mcamb_vs_all_other_cells	slc45a4	slc45a4b
smap1	4.37053e-129	0.383143	0.573	0.5	8.32019e-125	mcamb	ENSDARG00000031302	smap1	https://zfin.org/ZDB-GENE-060920-2	small ArfGAP 1 [Source:ZFIN;Acc:ZDB-GENE-060920-2]	0.251594	mcamb_vs_all_other_cells	smap1	smap1
adgrg3	8.5888e-121	0.381349	0.373	0.255	1.63505e-116	mcamb	ENSDARG00000074782	adgrg3	https://zfin.org/ZDB-GENE-140106-110	adhesion G protein-coupled receptor G3 [Source:ZFIN;Acc:ZDB-GENE-140106-110]	0.208065	mcamb_vs_all_other_cells	adgrg3	adgrg3
scarb2a	2.40583e-132	0.380892	0.352	0.229	4.57998e-128	mcamb	ENSDARG00000098312	scarb2a	https://zfin.org/ZDB-GENE-020419-29	scavenger receptor class B, member 2a [Source:ZFIN;Acc:ZDB-GENE-020419-29]	0.206087	mcamb_vs_all_other_cells	scarb2a	scarb2a
ddit3	2.25568e-95	0.379389	0.296	0.199	4.29413e-91	mcamb	ENSDARG00000059836	ddit3	https://zfin.org/ZDB-GENE-070410-90	DNA-damage-inducible transcript 3 [Source:ZFIN;Acc:ZDB-GENE-070410-90]	0.167038	mcamb_vs_all_other_cells	ddit3	ddit3
sh3gl3a	2.68468e-211	0.378926	0.247	0.111	5.11082e-207	mcamb	ENSDARG00000013360	sh3gl3a	https://zfin.org/ZDB-GENE-070112-242	SH3-domain GRB2-like 3a [Source:ZFIN;Acc:ZDB-GENE-070112-242]	0.208269	mcamb_vs_all_other_cells	sh3gl3a	sh3gl3a
dock4b	9.40763e-207	0.373468	0.264	0.126	1.79093e-202	mcamb	ENSDARG00000024874	dock4b	https://zfin.org/ZDB-GENE-060130-74	dedicator of cytokinesis 4b [Source:ZFIN;Acc:ZDB-GENE-060130-74]	0.206581	mcamb_vs_all_other_cells	dock4b	dock4b
vsir	5.21322e-225	0.373092	0.786	0.706	9.92441e-221	mcamb	ENSDARG00000068784	vsir	https://zfin.org/ZDB-GENE-060929-716	V-set immunoregulatory receptor [Source:ZFIN;Acc:ZDB-GENE-060929-716]	0.32648	mcamb_vs_all_other_cells	*685	vsir
abca1b	5.88955e-125	0.373027	0.374	0.256	1.12119e-120	mcamb	ENSDARG00000079009	abca1b	https://zfin.org/ZDB-GENE-030131-9826	ATP-binding cassette, sub-family A (ABC1), member 1B [Source:ZFIN;Acc:ZDB-GENE-030131-9826]	0.203819	mcamb_vs_all_other_cells	abca1b	abca1b
pdgfba	7.04857e-216	0.370642	0.232	0.1	1.34184e-211	mcamb	ENSDARG00000086778	pdgfba	https://zfin.org/ZDB-GENE-050208-525	platelet-derived growth factor beta polypeptide a [Source:ZFIN;Acc:ZDB-GENE-050208-525]	0.199494	mcamb_vs_all_other_cells	pdgfba	pdgfba
lyn	4.97563e-123	0.368514	0.604	0.543	9.47211e-119	mcamb	ENSDARG00000067916	lyn	https://zfin.org/ZDB-GENE-040912-7	LYN proto-oncogene, Src family tyrosine kinase [Source:ZFIN;Acc:ZDB-GENE-040912-7]	0.247587	mcamb_vs_all_other_cells	tgs1*1	lyn
trpv1	1.89197e-111	0.368143	0.433	0.331	3.60174e-107	mcamb	ENSDARG00000059883	trpv1	https://zfin.org/ZDB-GENE-030912-8	transient receptor potential cation channel, subfamily V, member 1 [Source:ZFIN;Acc:ZDB-GENE-030912-8]	0.208528	mcamb_vs_all_other_cells	trpv1	trpv1
DAB2	3.89882e-71	0.365963	0.37	0.279	7.42217e-67	mcamb	ENSDARG00000053091	DAB2	https://zfin.org/ZDB-GENE-030429-35	si:ch211-204c21.1 [Source:ZFIN;Acc:ZDB-GENE-030429-35]	0.179571	mcamb_vs_all_other_cells	*310	DAB2
txnipa	5.3519e-136	0.365334	0.696	0.637	1.01884e-131	mcamb	ENSDARG00000036107	txnipa	https://zfin.org/ZDB-GENE-030804-10	thioredoxin interacting protein a [Source:ZFIN;Acc:ZDB-GENE-030804-10]	0.277824	mcamb_vs_all_other_cells	txnipa	txnipa
grapa	9.27546e-100	0.364452	0.337	0.238	1.76577e-95	mcamb	ENSDARG00000005414	grapa	https://zfin.org/ZDB-GENE-050522-347	GRB2 related adaptor protein a [Source:ZFIN;Acc:ZDB-GENE-050522-347]	0.173909	mcamb_vs_all_other_cells	grapa	grapa
xpr1b	4.28031e-122	0.36363	0.309	0.196	8.14842e-118	mcamb	ENSDARG00000029671	xpr1b	https://zfin.org/ZDB-GENE-060503-266	xenotropic and polytropic retrovirus receptor 1b [Source:NCBI gene;Acc:558034]	0.177142	mcamb_vs_all_other_cells	xpr1b	xpr1b
si:ch211-222k6.3	3.13784e-155	0.361397	0.255	0.135	5.97351e-151	mcamb	ENSDARG00000071578	si:ch211-222k6.3	https://zfin.org/ZDB-GENE-050208-567	si:ch211-222k6.3 [Source:ZFIN;Acc:ZDB-GENE-050208-567]	0.174073	mcamb_vs_all_other_cells	si:ch211-222k6.3	si:ch211-222k6.3
si:ch211-222k6.3	3.13784e-155	0.361397	0.255	0.135	5.97351e-151	mcamb	ENSDARG00000071578	si:ch211-222k6.3	https://zfin.org/ZDB-GENE-050208-567	si:ch211-222k6.3 [Source:ZFIN;Acc:ZDB-GENE-050208-567]	0.174073	mcamb_vs_all_other_cells	si:ch211-222k6.3	si:ch211-222k6.3
si:ch1073-303k11.2	0	0.356285	0.194	0.057	0	mcamb	ENSDARG00000088247	si:ch1073-303k11.2	https://zfin.org/ZDB-GENE-141216-99	si:ch1073-303k11.2 [Source:ZFIN;Acc:ZDB-GENE-141216-99]	0.235248	mcamb_vs_all_other_cells	si:ch1073-303k11.2	si:ch1073-303k11.2
dpp7	1.30284e-210	0.3551	0.725	0.582	2.48022e-206	mcamb	ENSDARG00000027750	dpp7	https://zfin.org/ZDB-GENE-050306-16	dipeptidyl-peptidase 7 [Source:ZFIN;Acc:ZDB-GENE-050306-16]	0.320703	mcamb_vs_all_other_cells	dpp7	dpp7
hbegfb	0	0.354363	0.121	0.02	0	mcamb	ENSDARG00000031246	hbegfb	https://zfin.org/ZDB-GENE-070820-6	heparin-binding EGF-like growth factor b [Source:ZFIN;Acc:ZDB-GENE-070820-6]	0.259412	mcamb_vs_all_other_cells	hbegfb	hbegfb
rnaseka	4.22798e-278	0.353973	0.848	0.748	8.0488e-274	mcamb	ENSDARG00000069461	rnaseka	https://zfin.org/ZDB-GENE-060825-301	ribonuclease, RNase K a [Source:NCBI gene;Acc:751692]	0.340298	mcamb_vs_all_other_cells	rnaseka	rnaseka
socs3a	1.30173e-32	0.351682	0.334	0.284	2.4781e-28	mcamb	ENSDARG00000025428	socs3a	https://zfin.org/ZDB-GENE-030131-7349	suppressor of cytokine signaling 3a [Source:ZFIN;Acc:ZDB-GENE-030131-7349]	0.138142	mcamb_vs_all_other_cells	socs3a	socs3a
sdc4	3.03012e-185	0.351426	0.637	0.481	5.76844e-181	mcamb	ENSDARG00000059906	sdc4	https://zfin.org/ZDB-GENE-061111-1	syndecan 4 [Source:ZFIN;Acc:ZDB-GENE-061111-1]	0.296461	mcamb_vs_all_other_cells	sdc4	sdc4
ctsa	7.56031e-139	0.35077	0.58	0.478	1.43926e-134	mcamb	ENSDARG00000098114	ctsa	https://zfin.org/ZDB-GENE-030131-537	cathepsin A [Source:ZFIN;Acc:ZDB-GENE-030131-537]	0.24686	mcamb_vs_all_other_cells	ctsa	ctsa
gnas	2.22421e-62	0.348436	0.328	0.261	4.23423e-58	mcamb	ENSDARG00000043094	gnas	https://zfin.org/ZDB-GENE-090417-2	GNAS complex locus [Source:ZFIN;Acc:ZDB-GENE-090417-2]	0.143625	mcamb_vs_all_other_cells	gnas	gnas
si:ch211-196l7.4	1.29704e-109	0.344289	0.734	0.742	2.46917e-105	mcamb	ENSDARG00000095451	si:ch211-196l7.4	https://zfin.org/ZDB-GENE-050419-122	si:ch211-196l7.4 [Source:ZFIN;Acc:ZDB-GENE-050419-122]	0.249983	mcamb_vs_all_other_cells	si:ch211-196l7.4	si:ch211-196l7.4
cd99l2	1.68641e-195	0.339881	0.203	0.086	3.21042e-191	mcamb	ENSDARG00000056722	cd99l2	https://zfin.org/ZDB-GENE-030131-1986	CD99 molecule-like 2 [Source:NCBI gene;Acc:323266]	0.162862	mcamb_vs_all_other_cells	cd99l2	cd99l2
fermt3a	1.56175e-129	0.339307	0.653	0.582	2.9731e-125	mcamb	ENSDARG00000079267	fermt3a	https://zfin.org/ZDB-GENE-081031-46	fermitin family member 3a [Source:ZFIN;Acc:ZDB-GENE-081031-46]	0.248597	mcamb_vs_all_other_cells	FERMT3	fermt3a
ctsk	7.29058e-206	0.338152	0.645	0.488	1.38791e-201	mcamb	ENSDARG00000040251	ctsk	https://zfin.org/ZDB-GENE-001205-4	cathepsin K [Source:ZFIN;Acc:ZDB-GENE-001205-4]	0.288278	mcamb_vs_all_other_cells	ctsk	ctsk
arhgap12b	0	0.336057	0.154	0.031	0	mcamb	ENSDARG00000026482	arhgap12b	https://zfin.org/ZDB-GENE-040426-1727	Rho GTPase activating protein 12b [Source:ZFIN;Acc:ZDB-GENE-040426-1727]	0.257095	mcamb_vs_all_other_cells	arhgap12b	arhgap12b
selenop	2.89264e-217	0.335535	0.703	0.523	5.50673e-213	mcamb	ENSDARG00000093549	selenop	https://zfin.org/ZDB-GENE-030311-1	selenoprotein P [Source:NCBI gene;Acc:352931]	0.317064	mcamb_vs_all_other_cells	sepp1a	selenop
stab1	1.34925e-238	0.335291	0.2	0.073	2.56857e-234	mcamb	ENSDARG00000076484	stab1	https://zfin.org/ZDB-GENE-050208-554	stabilin 1 [Source:ZFIN;Acc:ZDB-GENE-050208-554]	0.183721	mcamb_vs_all_other_cells	stab1	stab1
mpeg1.1	4.16091e-204	0.333897	0.774	0.647	7.92112e-200	mcamb	ENSDARG00000055290	mpeg1.1	https://zfin.org/ZDB-GENE-030131-7347	macrophage expressed 1, tandem duplicate 1 [Source:ZFIN;Acc:ZDB-GENE-030131-7347]	0.309165	mcamb_vs_all_other_cells	mpeg1.1	mpeg1.1
mertka	2.309e-123	0.331349	0.262	0.151	4.39564e-119	mcamb	ENSDARG00000074695	mertka	https://zfin.org/ZDB-GENE-081107-1	c-mer proto-oncogene tyrosine kinase a [Source:ZFIN;Acc:ZDB-GENE-081107-1]	0.15063	mcamb_vs_all_other_cells	mertka	mertka
plekho1b	3.81898e-75	0.330436	0.531	0.473	7.27019e-71	mcamb	ENSDARG00000077499	plekho1b	https://zfin.org/ZDB-GENE-100609-2	pleckstrin homology domain containing, family O member 1b [Source:ZFIN;Acc:ZDB-GENE-100609-2]	0.196977	mcamb_vs_all_other_cells	plekho1b	plekho1b
gab1	2.90117e-97	0.329994	0.3	0.201	5.52296e-93	mcamb	ENSDARG00000037018	gab1	https://zfin.org/ZDB-GENE-040426-2674	GRB2-associated binding protein 1 [Source:ZFIN;Acc:ZDB-GENE-040426-2674]	0.147759	mcamb_vs_all_other_cells	gab1	gab1
ppdpfb	3.74168e-73	0.329842	0.641	0.634	7.12303e-69	mcamb	ENSDARG00000031317	ppdpfb	https://zfin.org/ZDB-GENE-030131-8247	pancreatic progenitor cell differentiation and proliferation factor b [Source:NCBI gene;Acc:336303]	0.213763	mcamb_vs_all_other_cells	ppdpfb	ppdpfb
bzw2	9.00868e-169	0.326997	0.101	0.029	1.71498e-164	mcamb	ENSDARG00000035918	bzw2	https://zfin.org/ZDB-GENE-040426-746	basic leucine zipper and W2 domains 2 [Source:NCBI gene;Acc:393892]	0.115024	mcamb_vs_all_other_cells	bzw2	bzw2
phb2a	8.9253e-67	0.326674	0.241	0.168	1.69911e-62	mcamb	ENSDARG00000045297	phb2a	https://zfin.org/ZDB-GENE-030131-3141	prohibitin 2a [Source:ZFIN;Acc:ZDB-GENE-030131-3141]	0.112938	mcamb_vs_all_other_cells	phb2a	phb2a
rassf2a	7.52517e-77	0.326424	0.499	0.455	1.43257e-72	mcamb	ENSDARG00000029865	rassf2a	https://zfin.org/ZDB-GENE-040912-124	Ras association domain family member 2a [Source:ZFIN;Acc:ZDB-GENE-040912-124]	0.178637	mcamb_vs_all_other_cells	rassf2a	rassf2a
si:dkey-192g7.3	3.89074e-73	0.325525	0.372	0.292	7.4068e-69	mcamb	ENSDARG00000094012	si:dkey-192g7.3	https://zfin.org/ZDB-GENE-070912-411	si:dkey-192g7.3 [Source:ZFIN;Acc:ZDB-GENE-070912-411]	0.154272	mcamb_vs_all_other_cells	si:dkey-192g7.3	si:dkey-192g7.3
nucb1	6.63366e-73	0.325083	0.353	0.279	1.26285e-68	mcamb	ENSDARG00000054833	nucb1	https://zfin.org/ZDB-GENE-060825-222	nucleobindin 1 [Source:ZFIN;Acc:ZDB-GENE-060825-222]	0.145191	mcamb_vs_all_other_cells	nucb1	nucb1
gna15.4	0	0.322759	0.141	0.019	0	mcamb	ENSDARG00000071416	gna15.4	https://zfin.org/ZDB-GENE-050208-781	guanine nucleotide binding protein (G protein), alpha 15 (Gq class), tandem duplicate 4 [Source:ZFIN;Acc:ZDB-GENE-050208-781]	0.337725	mcamb_vs_all_other_cells	gna15.4	gna15.4
slc1a3a	4.582e-91	0.321744	0.283	0.19	8.72274e-87	mcamb	ENSDARG00000104431	slc1a3a	https://zfin.org/ZDB-GENE-030131-2159	solute carrier family 1 member 3a [Source:NCBI gene;Acc:323439]	0.135622	mcamb_vs_all_other_cells	slc1a3a	slc1a3a
gadd45bb	3.03296e-59	0.320381	0.208	0.138	5.77384e-55	mcamb	ENSDARG00000013576	gadd45bb	https://zfin.org/ZDB-GENE-050223-1	growth arrest and DNA-damage-inducible, beta b [Source:ZFIN;Acc:ZDB-GENE-050223-1]	0.100442	mcamb_vs_all_other_cells	gadd45bb	gadd45bb
zfr2	6.27921e-66	0.319211	0.408	0.338	1.19537e-61	mcamb	ENSDARG00000071683	zfr2	https://zfin.org/ZDB-GENE-070705-184	zinc finger RNA binding protein 2 [Source:ZFIN;Acc:ZDB-GENE-070705-184]	0.15721	mcamb_vs_all_other_cells	zfr2	zfr2
slc16a9a	6.1113e-38	0.318341	0.161	0.11	1.16341e-33	mcamb	ENSDARG00000013926	slc16a9a	https://zfin.org/ZDB-GENE-040426-1364	solute carrier family 16 member 9a [Source:ZFIN;Acc:ZDB-GENE-040426-1364]	0.0750155	mcamb_vs_all_other_cells	slc16a9a	slc16a9a
abca1a	8.0508e-75	0.318001	0.438	0.351	1.53263e-70	mcamb	ENSDARG00000074635	abca1a	https://zfin.org/ZDB-GENE-031006-12	ATP-binding cassette, sub-family A (ABC1), member 1A [Source:ZFIN;Acc:ZDB-GENE-031006-12]	0.173808	mcamb_vs_all_other_cells	abca1a	abca1a
xaf1	1.49663e-64	0.314936	0.356	0.279	2.84914e-60	mcamb	ENSDARG00000068939	xaf1	https://zfin.org/ZDB-GENE-060929-840	XIAP associated factor 1 [Source:ZFIN;Acc:ZDB-GENE-060929-840]	0.14306	mcamb_vs_all_other_cells	xaf1	xaf1
tmem63ba	1.34574e-164	0.313956	0.177	0.073	2.56189e-160	mcamb	ENSDARG00000104559	tmem63ba	https://zfin.org/ZDB-GENE-030131-4320	transmembrane protein 63Ba [Source:ZFIN;Acc:ZDB-GENE-030131-4320]	0.134739	mcamb_vs_all_other_cells	tmem63ba	tmem63ba
ralgps1	5.70536e-46	0.310134	0.309	0.246	1.08613e-41	mcamb	ENSDARG00000068370	ralgps1	https://zfin.org/ZDB-GENE-070720-16	Ral GEF with PH domain and SH3 binding motif 1 [Source:NCBI gene;Acc:100101642]	0.120373	mcamb_vs_all_other_cells	ralgps1	ralgps1
egr1	5.24794e-82	0.306016	0.162	0.087	9.99049e-78	mcamb	ENSDARG00000037421	egr1	https://zfin.org/ZDB-GENE-980526-320	early growth response 1 [Source:NCBI gene;Acc:30498]	0.0923113	mcamb_vs_all_other_cells	egr1	egr1
etv4	3.0997e-68	0.305968	0.274	0.197	5.90091e-64	mcamb	ENSDARG00000018303	etv4	https://zfin.org/ZDB-GENE-990415-71	ETS variant transcription factor 4 [Source:NCBI gene;Acc:30700]	0.116603	mcamb_vs_all_other_cells	etv4	etv4
gnpda1	5.50167e-97	0.305296	0.57	0.505	1.04735e-92	mcamb	ENSDARG00000037307	gnpda1	https://zfin.org/ZDB-GENE-050417-417	glucosamine-6-phosphate deaminase 1 [Source:ZFIN;Acc:ZDB-GENE-050417-417]	0.196417	mcamb_vs_all_other_cells	gnpda1	gnpda1
slc37a2	1.35544e-90	0.304784	0.475	0.381	2.58034e-86	mcamb	ENSDARG00000023394	slc37a2	https://zfin.org/ZDB-GENE-040426-1949	solute carrier family 37 member 2 [Source:NCBI gene;Acc:406287]	0.180491	mcamb_vs_all_other_cells	slc37a2	slc37a2
zgc:112492	2.02674e-254	0.300168	0.151	0.044	3.8583e-250	mcamb	ENSDARG00000076848	zgc:112492	https://zfin.org/ZDB-GENE-050417-143	zgc:112492 [Source:ZFIN;Acc:ZDB-GENE-050417-143]	0.155549	mcamb_vs_all_other_cells	LGALS3BP	zgc:112492
sdr16c5b	2.37644e-136	0.299902	0.701	0.611	4.52404e-132	mcamb	ENSDARG00000017794	sdr16c5b	https://zfin.org/ZDB-GENE-040426-2861	short chain dehydrogenase/reductase family 16C, member 5b [Source:ZFIN;Acc:ZDB-GENE-040426-2861]	0.241198	mcamb_vs_all_other_cells	sdr16c5b	sdr16c5b
ngfrb	1.46276e-166	0.297938	0.186	0.079	2.78465e-162	mcamb	ENSDARG00000089223	ngfrb	https://zfin.org/ZDB-GENE-070606-2	nerve growth factor receptor b [Source:ZFIN;Acc:ZDB-GENE-070606-2]	0.130474	mcamb_vs_all_other_cells	ngfrb	ngfrb
rasa4	2.26679e-140	0.297794	0.184	0.084	4.31528e-136	mcamb	ENSDARG00000029372	rasa4	https://zfin.org/ZDB-GENE-060526-349	RAS p21 protein activator 4 [Source:ZFIN;Acc:ZDB-GENE-060526-349]	0.120025	mcamb_vs_all_other_cells	rasa4	rasa4
mtss1lb	5.51865e-225	0.295668	0.149	0.047	1.05059e-220	mcamb	ENSDARG00000087260	mtss1lb	https://zfin.org/ZDB-GENE-140718-4	MTSS I-BAR domain containing 2b [Source:ZFIN;Acc:ZDB-GENE-140718-4]	0.139662	mcamb_vs_all_other_cells	mtss1lb	mtss1lb
slc36a1	3.19615e-70	0.293958	0.286	0.204	6.08451e-66	mcamb	ENSDARG00000075618	slc36a1	https://zfin.org/ZDB-GENE-061117-1	solute carrier family 36 member 1 [Source:ZFIN;Acc:ZDB-GENE-061117-1]	0.117866	mcamb_vs_all_other_cells	slc36a1	slc36a1
zfp36l1b	2.04151e-88	0.29331	0.274	0.179	3.88642e-84	mcamb	ENSDARG00000021443	zfp36l1b	https://zfin.org/ZDB-GENE-030131-2391	zinc finger protein 36, C3H type-like 1b [Source:ZFIN;Acc:ZDB-GENE-030131-2391]	0.12302	mcamb_vs_all_other_cells	zfp36l1b	zfp36l1b
si:ch211-209f23.6	7.84447e-53	0.29128	0.288	0.222	1.49335e-48	mcamb	ENSDARG00000077309	si:ch211-209f23.6	https://zfin.org/ZDB-GENE-141211-79	si:ch211-209f23.6 [Source:ZFIN;Acc:ZDB-GENE-141211-79]	0.108828	mcamb_vs_all_other_cells	si:ch211-209f23.6	si:ch211-209f23.6
si:ch211-209f23.6	7.84447e-53	0.29128	0.288	0.222	1.49335e-48	mcamb	ENSDARG00000077309	si:ch211-209f23.6	https://zfin.org/ZDB-GENE-141211-79	si:ch211-209f23.6 [Source:ZFIN;Acc:ZDB-GENE-141211-79]	0.108828	mcamb_vs_all_other_cells	si:ch211-209f23.6	si:ch211-209f23.6
eepd1	2.11593e-87	0.290819	0.218	0.13	4.0281e-83	mcamb	ENSDARG00000071116	eepd1	https://zfin.org/ZDB-GENE-040426-1831	endonuclease/exonuclease/phosphatase family domain containing 1 [Source:NCBI gene;Acc:402965]	0.106315	mcamb_vs_all_other_cells	eepd1	eepd1
si:dkey-42i9.6	4.66524e-34	0.290027	0.352	0.314	8.88122e-30	mcamb	ENSDARG00000013681	si:dkey-42i9.6	https://zfin.org/ZDB-GENE-030131-6596	si:dkey-42i9.6 [Source:ZFIN;Acc:ZDB-GENE-030131-6596]	0.114444	mcamb_vs_all_other_cells	si:dkey-42i9.6	si:dkey-42i9.6
ano6	5.8721e-64	0.28962	0.277	0.203	1.11787e-59	mcamb	ENSDARG00000061544	ano6	https://zfin.org/ZDB-GENE-081104-64	anoctamin 6 [Source:ZFIN;Acc:ZDB-GENE-081104-64]	0.109469	mcamb_vs_all_other_cells	ano6	ano6
TAGAP	4.38271e-27	0.288894	0.41	0.395	8.34336e-23	mcamb	ENSDARG00000043475	TAGAP	https://zfin.org/ZDB-GENE-121214-340	si:ch211-122h15.4 [Source:ZFIN;Acc:ZDB-GENE-121214-340]	0.122945	mcamb_vs_all_other_cells	tagapb	TAGAP
TAGAP	4.38271e-27	0.288894	0.41	0.395	8.34336e-23	mcamb	ENSDARG00000043475	TAGAP	https://zfin.org/ZDB-GENE-121214-340	si:ch211-122h15.4 [Source:ZFIN;Acc:ZDB-GENE-121214-340]	0.122945	mcamb_vs_all_other_cells	tagapb	TAGAP
tmem131	1.84568e-56	0.288683	0.487	0.447	3.51362e-52	mcamb	ENSDARG00000056259	tmem131	https://zfin.org/ZDB-GENE-130530-662	transmembrane protein 131 [Source:ZFIN;Acc:ZDB-GENE-130530-662]	0.153169	mcamb_vs_all_other_cells	tmem131	tmem131
rxrga	2.34368e-67	0.288356	0.167	0.098	4.46167e-63	mcamb	ENSDARG00000005593	rxrga	https://zfin.org/ZDB-GENE-980526-36	retinoid x receptor, gamma a [Source:NCBI gene;Acc:30464]	0.0820608	mcamb_vs_all_other_cells	rxrga	rxrga
npc2	9.49342e-235	0.288037	0.872	0.795	1.80726e-230	mcamb	ENSDARG00000090912	npc2	https://zfin.org/ZDB-GENE-021206-13	Niemann-Pick disease, type C2 [Source:NCBI gene;Acc:282673]	0.275495	mcamb_vs_all_other_cells	npc2	npc2
entpd1	6.14716e-51	0.286673	0.468	0.429	1.17024e-46	mcamb	ENSDARG00000045066	entpd1	https://zfin.org/ZDB-GENE-040801-58	ectonucleoside triphosphate diphosphohydrolase 1 [Source:ZFIN;Acc:ZDB-GENE-040801-58]	0.14636	mcamb_vs_all_other_cells	entpd1	entpd1
fxyd1	4.41693e-40	0.286294	0.376	0.328	8.4085e-36	mcamb	ENSDARG00000099014	fxyd1	https://zfin.org/ZDB-GENE-050309-14	FXYD domain containing ion transport regulator 1 (phospholemman) [Source:ZFIN;Acc:ZDB-GENE-050309-14]	0.1234	mcamb_vs_all_other_cells	fxyd1	fxyd1
smad7	9.21585e-100	0.285628	0.228	0.131	1.75442e-95	mcamb	ENSDARG00000016858	smad7	https://zfin.org/ZDB-GENE-030128-3	SMAD family member 7 [Source:ZFIN;Acc:ZDB-GENE-030128-3]	0.113344	mcamb_vs_all_other_cells	smad7	smad7
npc1	9.37003e-49	0.285024	0.301	0.237	1.78377e-44	mcamb	ENSDARG00000017180	npc1	https://zfin.org/ZDB-GENE-030131-3161	Niemann-Pick disease, type C1 [Source:ZFIN;Acc:ZDB-GENE-030131-3161]	0.10896	mcamb_vs_all_other_cells	npc1	npc1
prcp	1.44797e-64	0.284138	0.245	0.171	2.7565e-60	mcamb	ENSDARG00000037883	prcp	https://zfin.org/ZDB-GENE-040718-447	prolylcarboxypeptidase (angiotensinase C) [Source:ZFIN;Acc:ZDB-GENE-040718-447]	0.0997392	mcamb_vs_all_other_cells	prcp	prcp
zmp:0000000936	1.28438e-78	0.284086	0.225	0.143	2.44508e-74	mcamb	ENSDARG00000088672	zmp:0000000936	https://zfin.org/ZDB-GENE-130530-939	zmp:0000000936 [Source:ZFIN;Acc:ZDB-GENE-130530-939]	0.100572	mcamb_vs_all_other_cells	zmp:0000000936	zmp:0000000936
fuca2	8.37568e-76	0.282746	0.539	0.48	1.59448e-71	mcamb	ENSDARG00000044073	fuca2	https://zfin.org/ZDB-GENE-040822-39	alpha-L-fucosidase 2 [Source:ZFIN;Acc:ZDB-GENE-040822-39]	0.171133	mcamb_vs_all_other_cells	fuca2	fuca2
npl	1.17535e-62	0.282687	0.263	0.184	2.23751e-58	mcamb	ENSDARG00000009390	npl	https://zfin.org/ZDB-GENE-030131-926	N-acetylneuraminate pyruvate lyase (dihydrodipicolinate synthase) [Source:NCBI gene;Acc:100148292]	0.106267	mcamb_vs_all_other_cells	npl	npl
slc38a7	1.44606e-88	0.282651	0.25	0.156	2.75286e-84	mcamb	ENSDARG00000012002	slc38a7	https://zfin.org/ZDB-GENE-040801-266	solute carrier family 38 member 7 [Source:NCBI gene;Acc:445254]	0.113242	mcamb_vs_all_other_cells	slc38a7	slc38a7
nfkbiaa	3.06643e-38	0.282637	0.461	0.422	5.83756e-34	mcamb	ENSDARG00000005481	nfkbiaa	https://zfin.org/ZDB-GENE-040426-2227	nuclear factor of kappa light polypeptide gene enhancer in B-cells inhibitor, alpha a [Source:ZFIN;Acc:ZDB-GENE-040426-2227]	0.142337	mcamb_vs_all_other_cells	nfkbiaa	nfkbiaa
si:ch73-31d8.2	2.75622e-267	0.282415	0.144	0.038	5.24702e-263	mcamb	ENSDARG00000097239	si:ch73-31d8.2	https://zfin.org/ZDB-GENE-030131-8387	si:ch73-31d8.2 [Source:ZFIN;Acc:ZDB-GENE-030131-8387]	0.15411	mcamb_vs_all_other_cells	si:ch73-31d8.2	si:ch73-31d8.2
samsn1a	2.46269e-106	0.281936	0.642	0.557	4.68823e-102	mcamb	ENSDARG00000054543	samsn1a	https://zfin.org/ZDB-GENE-030131-8639	SAM domain, SH3 domain and nuclear localisation signals 1a [Source:ZFIN;Acc:ZDB-GENE-030131-8639]	0.208624	mcamb_vs_all_other_cells	samsn1a	samsn1a
slc30a1a	7.24784e-48	0.27926	0.382	0.324	1.37977e-43	mcamb	ENSDARG00000005463	slc30a1a	https://zfin.org/ZDB-GENE-040426-1840	solute carrier family 30 member 1a [Source:ZFIN;Acc:ZDB-GENE-040426-1840]	0.125774	mcamb_vs_all_other_cells	slc30a1a	slc30a1a
ddx5	1.95023e-72	0.278378	0.653	0.644	3.71264e-68	mcamb	ENSDARG00000038068	ddx5	https://zfin.org/ZDB-GENE-030131-925	DEAD (Asp-Glu-Ala-Asp) box helicase 5 [Source:ZFIN;Acc:ZDB-GENE-030131-925]	0.184321	mcamb_vs_all_other_cells	ddx5	ddx5
si:ch73-383g2.1	4.99783e-44	0.277818	0.265	0.207	9.51436e-40	mcamb	ENSDARG00000057107	si:ch73-383g2.1	https://zfin.org/ZDB-GENE-131121-54	si:ch73-383g2.1 [Source:ZFIN;Acc:ZDB-GENE-131121-54]	0.09425	mcamb_vs_all_other_cells	VAV3	si:ch73-383g2.1
mical3b	2.00543e-102	0.275528	0.199	0.107	3.81773e-98	mcamb	ENSDARG00000094732	mical3b	https://zfin.org/ZDB-GENE-050211-1	Danio rerio microtubule associated monooxygenase, calponin and LIM domain containing 3b (mical3b), mRNA. [Source:RefSeq mRNA;Acc:NM_001353875]	0.101974	mcamb_vs_all_other_cells	mical3b	mical3b
si:dkey-56f14.7	1.06894e-48	0.27543	0.316	0.254	2.03494e-44	mcamb	ENSDARG00000055400	si:dkey-56f14.7	https://zfin.org/ZDB-GENE-131121-78	si:dkey-56f14.7 [Source:ZFIN;Acc:ZDB-GENE-131121-78]	0.108281	mcamb_vs_all_other_cells	si:dkey-56f14.7	si:dkey-56f14.7
itm2ba	7.01545e-76	0.273264	0.66	0.659	1.33553e-71	mcamb	ENSDARG00000007098	itm2ba	https://zfin.org/ZDB-GENE-030131-2352	integral membrane protein 2Ba [Source:ZFIN;Acc:ZDB-GENE-030131-2352]	0.180628	mcamb_vs_all_other_cells	itm2ba	itm2ba
arhgap42b	3.2769e-182	0.273209	0.153	0.056	6.23823e-178	mcamb	ENSDARG00000010654	arhgap42b	https://zfin.org/ZDB-GENE-120217-5	Rho GTPase activating protein 42b [Source:ZFIN;Acc:ZDB-GENE-120217-5]	0.114206	mcamb_vs_all_other_cells	arhgap42b	arhgap42b
fcer1gl	1.31469e-257	0.272749	0.968	0.906	2.50277e-253	mcamb	ENSDARG00000104077	fcer1gl	https://zfin.org/ZDB-GENE-070502-4	Fc receptor, IgE, high affinity I, gamma polypeptide like [Source:ZFIN;Acc:ZDB-GENE-070502-4]	0.282089	mcamb_vs_all_other_cells	fcer1gl	fcer1gl
bzw1b	4.21467e-26	0.271284	0.588	0.62	8.02346e-22	mcamb	ENSDARG00000099148	bzw1b	https://zfin.org/ZDB-GENE-040426-2881	basic leucine zipper and W2 domains 1b [Source:NCBI gene;Acc:406812]	0.151282	mcamb_vs_all_other_cells	bzw1b	bzw1b
si:ch211-102c2.4	1.14185e-179	0.270996	0.816	0.75	2.17373e-175	mcamb	ENSDARG00000079387	si:ch211-102c2.4	https://zfin.org/ZDB-GENE-030131-8862	si:ch211-102c2.4 [Source:ZFIN;Acc:ZDB-GENE-030131-8862]	0.240593	mcamb_vs_all_other_cells	si:ch211-102c2.4	si:ch211-102c2.4
slc29a1b	9.03302e-70	0.269823	0.291	0.203	1.71962e-65	mcamb	ENSDARG00000054447	slc29a1b	https://zfin.org/ZDB-GENE-130415-4	solute carrier family 29 member 1b [Source:ZFIN;Acc:ZDB-GENE-130415-4]	0.112556	mcamb_vs_all_other_cells	slc29a1b	slc29a1b
ccnd1	6.11107e-25	0.269786	0.35	0.323	1.16336e-20	mcamb	ENSDARG00000101637	ccnd1	https://zfin.org/ZDB-GENE-980526-176	cyclin D1 [Source:NCBI gene;Acc:30222]	0.102318	mcamb_vs_all_other_cells	ccnd1	ccnd1
ccl35.2	3.47621e-91	0.266011	0.154	0.077	6.61766e-87	mcamb	ENSDARG00000070378	ccl35.2	https://zfin.org/ZDB-GENE-140718-1	chemokine (C-C motif) ligand 35, duplicate 2 [Source:ZFIN;Acc:ZDB-GENE-140718-1]	0.0819313	mcamb_vs_all_other_cells	ccl35.2	ccl35.2
bach1b	3.7669e-51	0.264424	0.219	0.152	7.17105e-47	mcamb	ENSDARG00000002196	bach1b	https://zfin.org/ZDB-GENE-050522-220	BTB and CNC homology 1, basic leucine zipper transcription factor 1 b [Source:ZFIN;Acc:ZDB-GENE-050522-220]	0.0834344	mcamb_vs_all_other_cells	bach1b	bach1b
sptlc2b	2.13644e-11	0.26359	0.226	0.209	4.06714e-07	mcamb	ENSDARG00000074287	sptlc2b	https://zfin.org/ZDB-GENE-080305-8	serine palmitoyltransferase, long chain base subunit 2b [Source:ZFIN;Acc:ZDB-GENE-080305-8]	0.0644168	mcamb_vs_all_other_cells	sptlc2b	sptlc2b
junba	1.76441e-15	0.262986	0.451	0.459	3.35891e-11	mcamb	ENSDARG00000074378	junba	https://zfin.org/ZDB-GENE-040426-2172	JunB proto-oncogene, AP-1 transcription factor subunit a [Source:ZFIN;Acc:ZDB-GENE-040426-2172]	0.116539	mcamb_vs_all_other_cells	junba	junba
si:ch211-39i2.2	1.05522e-67	0.262655	0.179	0.106	2.00882e-63	mcamb	ENSDARG00000104472	si:ch211-39i2.2	https://zfin.org/ZDB-GENE-041008-126	si:ch211-39i2.2 [Source:ZFIN;Acc:ZDB-GENE-041008-126]	0.0793937	mcamb_vs_all_other_cells	si:ch211-39i2.2	si:ch211-39i2.2
zgc:158343	1.2394e-26	0.262386	0.553	0.551	2.35945e-22	mcamb	ENSDARG00000099411	zgc:158343	https://zfin.org/ZDB-GENE-061201-9	zgc:158343 [Source:NCBI gene;Acc:568780]	0.145626	mcamb_vs_all_other_cells	zgc:158343	zgc:158343
cpvl	1.95348e-48	0.262092	0.368	0.309	3.71884e-44	mcamb	ENSDARG00000056480	cpvl	https://zfin.org/ZDB-GENE-031219-2	carboxypeptidase vitellogenic like [Source:ZFIN;Acc:ZDB-GENE-031219-2]	0.114866	mcamb_vs_all_other_cells	cpvl	cpvl
xbp1	2.25609e-127	0.261858	0.781	0.742	4.29492e-123	mcamb	ENSDARG00000035622	xbp1	https://zfin.org/ZDB-GENE-011210-2	X-box binding protein 1 [Source:ZFIN;Acc:ZDB-GENE-011210-2]	0.21526	mcamb_vs_all_other_cells	xbp1	xbp1
bhlhe40	5.74598e-70	0.261616	0.263	0.178	1.09386e-65	mcamb	ENSDARG00000004060	bhlhe40	https://zfin.org/ZDB-GENE-030131-3133	basic helix-loop-helix family, member e40 [Source:ZFIN;Acc:ZDB-GENE-030131-3133]	0.101661	mcamb_vs_all_other_cells	bhlhe40	bhlhe40
si:dkey-148a17.5	8.79996e-107	0.261137	0.211	0.114	1.67525e-102	mcamb	ENSDARG00000103520	si:dkey-148a17.5	https://zfin.org/ZDB-GENE-160728-121	si:dkey-148a17.5 [Source:ZFIN;Acc:ZDB-GENE-160728-121]	0.101983	mcamb_vs_all_other_cells	si:dkey-148a17.5	si:dkey-148a17.5
si:dkey-32n7.4	8.46621e-44	0.260541	0.376	0.321	1.61171e-39	mcamb	ENSDARG00000002956	si:dkey-32n7.4	https://zfin.org/ZDB-GENE-110411-175	si:dkey-32n7.4 [Source:ZFIN;Acc:ZDB-GENE-110411-175]	0.114748	mcamb_vs_all_other_cells	si:dkey-32n7.4	si:dkey-32n7.4
cx43	6.4505e-57	0.260205	0.19	0.122	1.22798e-52	mcamb	ENSDARG00000041799	cx43	https://zfin.org/ZDB-GENE-991105-4	connexin 43 [Source:NCBI gene;Acc:30236]	0.0769952	mcamb_vs_all_other_cells	cx43	cx43
pmaip1	5.18263e-22	0.259947	0.328	0.297	9.86617e-18	mcamb	ENSDARG00000089307	pmaip1	https://zfin.org/ZDB-GENE-070119-3	phorbol-12-myristate-13-acetate-induced protein 1 [Source:ZFIN;Acc:ZDB-GENE-070119-3]	0.094162	mcamb_vs_all_other_cells	pmaip1	pmaip1
fxyd6l	7.44052e-73	0.258652	0.459	0.375	1.41645e-68	mcamb	ENSDARG00000097057	fxyd6l	https://zfin.org/ZDB-GENE-071205-8	FXYD domain containing ion transport regulator 6 like [Source:ZFIN;Acc:ZDB-GENE-071205-8]	0.145315	mcamb_vs_all_other_cells	fxyd6l	fxyd6l
slc16a10	4.67073e-48	0.25851	0.301	0.236	8.89166e-44	mcamb	ENSDARG00000020984	slc16a10	https://zfin.org/ZDB-GENE-040724-214	solute carrier family 16 member 10 [Source:NCBI gene;Acc:566499]	0.0992427	mcamb_vs_all_other_cells	slc16a10	slc16a10
blnk	3.63779e-28	0.258263	0.273	0.233	6.92526e-24	mcamb	ENSDARG00000042722	blnk	https://zfin.org/ZDB-GENE-040702-4	B cell linker [Source:ZFIN;Acc:ZDB-GENE-040702-4]	0.0826099	mcamb_vs_all_other_cells	blnk	blnk
zgc:123107	8.02891e-38	0.258133	0.297	0.242	1.52846e-33	mcamb	ENSDARG00000101675	zgc:123107	https://zfin.org/ZDB-GENE-051113-192	zgc:123107 [Source:ZFIN;Acc:ZDB-GENE-051113-192]	0.0940895	mcamb_vs_all_other_cells	zgc:123107	zgc:123107
trip10a	1.03492e-128	0.257909	0.171	0.078	1.97017e-124	mcamb	ENSDARG00000005679	trip10a	https://zfin.org/ZDB-GENE-041114-105	thyroid hormone receptor interactor 10a [Source:NCBI gene;Acc:492762]	0.096686	mcamb_vs_all_other_cells	trip10a	trip10a
CU896641.1	8.75981e-241	0.257546	0.129	0.034	1.6676e-236	mcamb	ENSDARG00000117643	CU896641.1	https://zfin.org/		0.126054	mcamb_vs_all_other_cells		CU896641.1
CR848032.1	1.04601e-45	0.257535	0.631	0.636	1.99129e-41	mcamb	ENSDARG00000081103	CR848032.1	https://zfin.org/		0.161227	mcamb_vs_all_other_cells	SNORD10	CR848032.1
zgc:162183	7.54511e-93	0.257184	0.206	0.117	1.43636e-88	mcamb	ENSDARG00000074663	zgc:162183	https://zfin.org/ZDB-GENE-070410-30	zgc:162183 [Source:ZFIN;Acc:ZDB-GENE-070410-30]	0.093281	mcamb_vs_all_other_cells	*93	zgc:162183
glb1l	1.19116e-29	0.257096	0.359	0.33	2.26761e-25	mcamb	ENSDARG00000029955	glb1l	https://zfin.org/ZDB-GENE-050309-196	galactosidase, beta 1-like [Source:ZFIN;Acc:ZDB-GENE-050309-196]	0.100408	mcamb_vs_all_other_cells	glb1l	glb1l
rbpjb	1.65453e-79	0.256194	0.191	0.112	3.14973e-75	mcamb	ENSDARG00000052091	rbpjb	https://zfin.org/ZDB-GENE-070319-1	recombination signal binding protein for immunoglobulin kappa J region b [Source:ZFIN;Acc:ZDB-GENE-070319-1]	0.0834482	mcamb_vs_all_other_cells	rbpjb	rbpjb
sat1a.2	3.87061e-73	0.255162	0.846	0.848	7.36849e-69	mcamb	ENSDARG00000095908	sat1a.2	https://zfin.org/ZDB-GENE-040704-4	spermidine/spermine N1-acetyltransferase 1a, duplicate 2 [Source:NCBI gene;Acc:431716]	0.215358	mcamb_vs_all_other_cells	sat1a.2	sat1a.2
rin2	3.62676e-70	0.254987	0.208	0.13	6.90425e-66	mcamb	ENSDARG00000074589	rin2	https://zfin.org/ZDB-GENE-090312-194	Ras and Rab interactor 2 [Source:ZFIN;Acc:ZDB-GENE-090312-194]	0.0848595	mcamb_vs_all_other_cells	rin2	rin2
zeb2a	1.26204e-34	0.253997	0.289	0.239	2.40255e-30	mcamb	ENSDARG00000062338	zeb2a	https://zfin.org/ZDB-GENE-070912-553	zinc finger E-box binding homeobox 2a [Source:ZFIN;Acc:ZDB-GENE-070912-553]	0.0887619	mcamb_vs_all_other_cells	zeb2a	zeb2a
zgc:64051	1.14244e-131	0.253574	0.828	0.792	2.17486e-127	mcamb	ENSDARG00000068233	zgc:64051	https://zfin.org/ZDB-GENE-040426-1349	zgc:64051 [Source:ZFIN;Acc:ZDB-GENE-040426-1349]	0.219503	mcamb_vs_all_other_cells	*325	zgc:64051
tmem59	3.91955e-45	0.252747	0.545	0.53	7.46165e-41	mcamb	ENSDARG00000019033	tmem59	https://zfin.org/ZDB-GENE-070912-397	transmembrane protein 59 [Source:ZFIN;Acc:ZDB-GENE-070912-397]	0.141646	mcamb_vs_all_other_cells	tmem59	tmem59
bin2b	1.11066e-25	0.251032	0.301	0.272	2.11437e-21	mcamb	ENSDARG00000010255	bin2b	https://zfin.org/ZDB-GENE-030131-5598	bridging integrator 2b [Source:ZFIN;Acc:ZDB-GENE-030131-5598]	0.0836167	mcamb_vs_all_other_cells	bin2b	bin2b
igf2b	5.88711e-91	0.250469	0.277	0.174	1.12073e-86	mcamb	ENSDARG00000033307	igf2b	https://zfin.org/ZDB-GENE-030131-2935	insulin-like growth factor 2b [Source:ZFIN;Acc:ZDB-GENE-030131-2935]	0.11045	mcamb_vs_all_other_cells	igf2b	igf2b
itgae.2	2.63063e-52	0.250443	0.466	0.408	5.00794e-48	mcamb	ENSDARG00000057787	itgae.2	https://zfin.org/ZDB-GENE-130530-671	integrin, alpha E, tandem duplicate 2 [Source:ZFIN;Acc:ZDB-GENE-130530-671]	0.133297	mcamb_vs_all_other_cells	itgae.2	itgae.2
krtt1c19e	0.000527481	-0.253971	0.095	0.114	1	mcamb	ENSDARG00000090268	krtt1c19e	https://zfin.org/ZDB-GENE-050506-95	keratin type 1 c19e [Source:ZFIN;Acc:ZDB-GENE-050506-95]	-0.020106	mcamb_vs_all_other_cells	krtt1c19e	krtt1c19e
actb1	1.20237e-49	-0.254531	0.996	0.991	2.28895e-45	mcamb	ENSDARG00000037746	actb1	https://zfin.org/ZDB-GENE-000329-1	actin, beta 1 [Source:NCBI gene;Acc:57934]	-0.254792	mcamb_vs_all_other_cells	actb1	actb1
ccl34a.4	4.87724e-33	-0.258208	0.288	0.383	9.28481e-29	mcamb	ENSDARG00000090873	ccl34a.4	https://zfin.org/ZDB-GENE-070912-32	chemokine (C-C motif) ligand 34a, duplicate 4 [Source:ZFIN;Acc:ZDB-GENE-070912-32]	-0.0559186	mcamb_vs_all_other_cells	ccl34a.4	ccl34a.4
hmgn7	4.97979e-138	-0.259144	0.531	0.728	9.48002e-134	mcamb	ENSDARG00000062326	hmgn7	https://zfin.org/ZDB-GENE-061215-23	high mobility group nucleosomal binding domain 7 [Source:ZFIN;Acc:ZDB-GENE-061215-23]	-0.100369	mcamb_vs_all_other_cells	hmgn7	hmgn7
b2m	1.48522e-99	-0.259405	0.173	0.326	2.82742e-95	mcamb	ENSDARG00000053136	b2m	https://zfin.org/ZDB-GENE-980526-88	beta-2-microglobulin [Source:NCBI gene;Acc:30400]	-0.0238151	mcamb_vs_all_other_cells	b2m	b2m
tiam1a	2.33714e-113	-0.260735	0.087	0.223	4.44922e-109	mcamb	ENSDARG00000078430	tiam1a	https://zfin.org/ZDB-GENE-080325-1	TIAM Rac1 associated GEF 1a [Source:ZFIN;Acc:ZDB-GENE-080325-1]	-0.00884979	mcamb_vs_all_other_cells	tiam1a	tiam1a
cyba	5.90246e-89	-0.260795	0.661	0.795	1.12365e-84	mcamb	ENSDARG00000018283	cyba	https://zfin.org/ZDB-GENE-040426-1526	cytochrome b-245, alpha polypeptide [Source:ZFIN;Acc:ZDB-GENE-040426-1526]	-0.143329	mcamb_vs_all_other_cells	cyba	cyba
marco	1.41567e-07	-0.260871	0.68	0.6	0.00269501	mcamb	ENSDARG00000059294	marco	https://zfin.org/ZDB-GENE-120514-2	macrophage receptor with collagenous structure [Source:ZFIN;Acc:ZDB-GENE-120514-2]	-0.201044	mcamb_vs_all_other_cells	marco	marco
krt4	0.00221529	-0.261283	0.144	0.165	1	mcamb	ENSDARG00000017624	krt4	https://zfin.org/ZDB-GENE-000607-83	keratin 4 [Source:ZFIN;Acc:ZDB-GENE-000607-83]	-0.0328362	mcamb_vs_all_other_cells	krt4	krt4
tpm1	2.11358e-166	-0.261675	0.044	0.2	4.02363e-162	mcamb	ENSDARG00000087402	tpm1	https://zfin.org/ZDB-GENE-040426-854	tropomyosin 1 (alpha) [Source:ZFIN;Acc:ZDB-GENE-040426-854]	-0.00253301	mcamb_vs_all_other_cells	*577	tpm1
CR318588.3	5.7271e-73	-0.262169	0.034	0.115	1.09027e-68	mcamb	ENSDARG00000094719	CR318588.3	https://zfin.org/	uncharacterized LOC101884954 [Source:NCBI gene;Acc:101884954]	-0.00263536	mcamb_vs_all_other_cells	CR318588.3	CR318588.3
pleca	1.2586e-98	-0.262658	0.034	0.136	2.39599e-94	mcamb	ENSDARG00000062590	pleca	https://zfin.org/ZDB-GENE-030131-8984	plectin a [Source:ZFIN;Acc:ZDB-GENE-030131-8984]	-0.0022326	mcamb_vs_all_other_cells	pleca	pleca
nccrp1	4.9256e-95	-0.263564	0.277	0.444	9.37686e-91	mcamb	ENSDARG00000035326	nccrp1	https://zfin.org/ZDB-GENE-000210-13	P1, F-box associated domain containing [Source:NCBI gene;Acc:30078]	-0.0455473	mcamb_vs_all_other_cells	nccrp1	nccrp1
tma7	3.77366e-143	-0.26405	0.532	0.721	7.18392e-139	mcamb	ENSDARG00000071670	tma7	https://zfin.org/ZDB-GENE-061027-176	translation machinery associated 7 homolog [Source:NCBI gene;Acc:768290]	-0.103651	mcamb_vs_all_other_cells	tma7	tma7
efhd2	1.83206e-126	-0.264945	0.375	0.576	3.48769e-122	mcamb	ENSDARG00000055759	efhd2	https://zfin.org/ZDB-GENE-060531-152	EF-hand domain family, member D2 [Source:ZFIN;Acc:ZDB-GENE-060531-152]	-0.0646838	mcamb_vs_all_other_cells	efhd2	efhd2
si:dkey-33i11.9	9.95695e-05	-0.265225	0.451	0.466	1	mcamb	ENSDARG00000102555	si:dkey-33i11.9	https://zfin.org/ZDB-GENE-060503-262	si:dkey-33i11.9 [Source:ZFIN;Acc:ZDB-GENE-060503-262]	-0.115766	mcamb_vs_all_other_cells	si:dkey-33i11.9	si:dkey-33i11.9
cdh1	6.99699e-109	-0.266489	0.028	0.134	1.33202e-104	mcamb	ENSDARG00000102750	cdh1	https://zfin.org/ZDB-GENE-010606-1	cadherin 1, type 1, E-cadherin (epithelial) [Source:ZFIN;Acc:ZDB-GENE-010606-1]	-0.00155916	mcamb_vs_all_other_cells	cdh1	cdh1
cdh1	6.99699e-109	-0.266489	0.028	0.134	1.33202e-104	mcamb	ENSDARG00000102750	cdh1	https://zfin.org/ZDB-GENE-010606-1	cadherin 1, type 1, E-cadherin (epithelial) [Source:ZFIN;Acc:ZDB-GENE-010606-1]	-0.00155916	mcamb_vs_all_other_cells	cdh1	cdh1
si:cabz01036022.1	2.72351e-146	-0.268826	0.043	0.184	5.18474e-142	mcamb	ENSDARG00000074818	si:cabz01036022.1	https://zfin.org/ZDB-GENE-160113-144	si:cabz01036022.1 [Source:ZFIN;Acc:ZDB-GENE-160113-144]	-0.00270141	mcamb_vs_all_other_cells	si:cabz01036022.1	si:cabz01036022.1
crip1	9.9034e-91	-0.273532	0.734	0.828	1.88531e-86	mcamb	ENSDARG00000053858	crip1	https://zfin.org/ZDB-GENE-041111-1	cysteine-rich protein 1 [Source:ZFIN;Acc:ZDB-GENE-041111-1]	-0.17798	mcamb_vs_all_other_cells	crip1	crip1
zgc:153867	1.84184e-134	-0.273904	0.79	0.884	3.5063e-130	mcamb	ENSDARG00000033738	zgc:153867	https://zfin.org/ZDB-GENE-030131-9170	zgc:153867 [Source:ZFIN;Acc:ZDB-GENE-030131-9170]	-0.193375	mcamb_vs_all_other_cells	zgc:153867	zgc:153867
SMIM22	4.99558e-105	-0.276431	0.222	0.384	9.51009e-101	mcamb	ENSDARG00000105068	SMIM22	https://zfin.org/ZDB-GENE-120215-185	si:ch1073-443f11.2 [Source:ZFIN;Acc:ZDB-GENE-120215-185]	-0.0354782	mcamb_vs_all_other_cells	si:ch1073-443f11.2	SMIM22
il16	7.0136e-174	-0.27907	0.157	0.367	1.33518e-169	mcamb	ENSDARG00000102908	il16	https://zfin.org/ZDB-GENE-130103-3	interleukin 16 [Source:ZFIN;Acc:ZDB-GENE-130103-3]	-0.0187433	mcamb_vs_all_other_cells	il16	il16
ak1	2.23907e-149	-0.280179	0.029	0.166	4.26252e-145	mcamb	ENSDARG00000001950	ak1	https://zfin.org/ZDB-GENE-040822-37	adenylate kinase 1 [Source:ZFIN;Acc:ZDB-GENE-040822-37]	-0.00141946	mcamb_vs_all_other_cells	ak1	ak1
si:dkey-195m11.11	4.9952e-112	-0.280424	0.035	0.146	9.50936e-108	mcamb	ENSDARG00000097909	si:dkey-195m11.11	https://zfin.org/ZDB-GENE-131127-648	si:dkey-195m11.11 [Source:ZFIN;Acc:ZDB-GENE-131127-648]	-0.00235287	mcamb_vs_all_other_cells	si:dkey-195m11.11	si:dkey-195m11.11
si:ch73-1a9.3	2.28183e-95	-0.282098	0.463	0.648	4.34392e-91	mcamb	ENSDARG00000103919	si:ch73-1a9.3	https://zfin.org/ZDB-GENE-141216-84	si:ch73-1a9.3 [Source:ZFIN;Acc:ZDB-GENE-141216-84]	-0.0933227	mcamb_vs_all_other_cells	si:ch73-1a9.3	si:ch73-1a9.3
cldnb	3.71548e-93	-0.283621	0.018	0.106	7.07316e-89	mcamb	ENSDARG00000009544	cldnb	https://zfin.org/ZDB-GENE-010328-2	claudin b [Source:ZFIN;Acc:ZDB-GENE-010328-2]	-0.000866918	mcamb_vs_all_other_cells	cldnb	cldnb
cnp	1.9788e-192	-0.284197	0.205	0.443	3.76704e-188	mcamb	ENSDARG00000070822	cnp	https://zfin.org/ZDB-GENE-030521-29	2',3'-cyclic nucleotide 3' phosphodiesterase [Source:ZFIN;Acc:ZDB-GENE-030521-29]	-0.0269602	mcamb_vs_all_other_cells	cnp	cnp
spink4	6.89881e-79	-0.286232	0.039	0.128	1.31333e-74	mcamb	ENSDARG00000091609	spink4	https://zfin.org/ZDB-GENE-130821-1	serine peptidase inhibitor, Kazal type 4 [Source:ZFIN;Acc:ZDB-GENE-130821-1]	-0.00340124	mcamb_vs_all_other_cells	spink4	spink4
g6pd	7.06573e-153	-0.286425	0.111	0.288	1.3451e-148	mcamb	ENSDARG00000071065	g6pd	https://zfin.org/ZDB-GENE-070508-4	glucose-6-phosphate dehydrogenase [Source:ZFIN;Acc:ZDB-GENE-070508-4]	-0.0122536	mcamb_vs_all_other_cells	g6pd	g6pd
ncf1	1.20022e-61	-0.28678	0.489	0.632	2.28486e-57	mcamb	ENSDARG00000033735	ncf1	https://zfin.org/ZDB-GENE-031006-6	neutrophil cytosolic factor 1 [Source:ZFIN;Acc:ZDB-GENE-031006-6]	-0.108505	mcamb_vs_all_other_cells	ncf1	ncf1
gsr	2.28988e-169	-0.288384	0.222	0.447	4.35924e-165	mcamb	ENSDARG00000019236	gsr	https://zfin.org/ZDB-GENE-050522-116	glutathione reductase [Source:ZFIN;Acc:ZDB-GENE-050522-116]	-0.0317958	mcamb_vs_all_other_cells	gsr	gsr
si:ch73-343l4.8	5.02036e-102	-0.289282	0.042	0.151	9.55726e-98	mcamb	ENSDARG00000077975	si:ch73-343l4.8	https://zfin.org/ZDB-GENE-090313-159	si:ch73-343l4.8 [Source:ZFIN;Acc:ZDB-GENE-090313-159]	-0.00337943	mcamb_vs_all_other_cells	si:ch73-343l4.8	si:ch73-343l4.8
calm3a	1.42649e-138	-0.289549	0.269	0.473	2.71562e-134	mcamb	ENSDARG00000015050	calm3a	https://zfin.org/ZDB-GENE-020415-2	calmodulin 3a (phosphorylase kinase, delta) [Source:ZFIN;Acc:ZDB-GENE-030131-5590]	-0.0442961	mcamb_vs_all_other_cells	calm3a*1	calm3a
calm3a	1.42649e-138	-0.289549	0.269	0.473	2.71562e-134	mcamb	ENSDARG00000015050	calm3a	https://zfin.org/ZDB-GENE-020415-2	calmodulin 3a (phosphorylase kinase, delta) [Source:ZFIN;Acc:ZDB-GENE-030131-5590]	-0.0442961	mcamb_vs_all_other_cells	calm3a*1	calm3a
calm3a	1.42649e-138	-0.289549	0.269	0.473	2.71562e-134	mcamb	ENSDARG00000015050	calm3a	https://zfin.org/ZDB-GENE-020415-2	calmodulin 3a (phosphorylase kinase, delta) [Source:ZFIN;Acc:ZDB-GENE-030131-5590]	-0.0442961	mcamb_vs_all_other_cells	calm3a*1	calm3a
cxcl8a	8.37644e-17	-0.290724	0.123	0.17	1.59462e-12	mcamb	ENSDARG00000104795	cxcl8a	https://zfin.org/ZDB-GENE-081104-317	chemokine (C-X-C motif) ligand 8a [Source:ZFIN;Acc:ZDB-GENE-081104-317]	-0.0258727	mcamb_vs_all_other_cells	cxcl8a	cxcl8a
spic	3.9744e-101	-0.2911	0.015	0.107	7.56607e-97	mcamb	ENSDARG00000012435	spic	https://zfin.org/ZDB-GENE-040912-47	Spi-C transcription factor (Spi-1/PU.1 related) [Source:ZFIN;Acc:ZDB-GENE-040912-47]	-0.000612125	mcamb_vs_all_other_cells	spic	spic
fthl28	0.0011237	-0.29441	0.242	0.275	1	mcamb	ENSDARG00000076221	fthl28	https://zfin.org/ZDB-GENE-030131-7540	ferritin, heavy polypeptide-like 28 [Source:ZFIN;Acc:ZDB-GENE-030131-7540]	-0.0626975	mcamb_vs_all_other_cells	FTL*2	fthl28
jupa	4.47926e-141	-0.295563	0.024	0.151	8.52716e-137	mcamb	ENSDARG00000070787	jupa	https://zfin.org/ZDB-GENE-991207-22	junction plakoglobin a [Source:ZFIN;Acc:ZDB-GENE-991207-22]	-0.00112745	mcamb_vs_all_other_cells	jupa	jupa
hp*1	6.69643e-108	-0.296106	0.028	0.133	1.2748e-103	mcamb	ENSDARG00000095807	hp	https://zfin.org/ZDB-GENE-030131-1259	haptoglobin [Source:ZFIN;Acc:ZDB-GENE-030131-1259]	-0.00174547	mcamb_vs_all_other_cells	hp	hp*1
calm3b	5.08825e-167	-0.297935	0.31	0.539	9.6865e-163	mcamb	ENSDARG00000074057	calm3b	https://zfin.org/ZDB-GENE-030131-527	calmodulin 3b (phosphorylase kinase, delta) [Source:ZFIN;Acc:ZDB-GENE-030131-527]	-0.0531198	mcamb_vs_all_other_cells	calm3b	calm3b
calm3b	5.08825e-167	-0.297935	0.31	0.539	9.6865e-163	mcamb	ENSDARG00000074057	calm3b	https://zfin.org/ZDB-GENE-030131-527	calmodulin 3b (phosphorylase kinase, delta) [Source:ZFIN;Acc:ZDB-GENE-030131-527]	-0.0531198	mcamb_vs_all_other_cells	calm3b	calm3b
calm3b	5.08825e-167	-0.297935	0.31	0.539	9.6865e-163	mcamb	ENSDARG00000074057	calm3b	https://zfin.org/ZDB-GENE-030131-527	calmodulin 3b (phosphorylase kinase, delta) [Source:ZFIN;Acc:ZDB-GENE-030131-527]	-0.0531198	mcamb_vs_all_other_cells	calm3b	calm3b
calm3b	5.08825e-167	-0.297935	0.31	0.539	9.6865e-163	mcamb	ENSDARG00000074057	calm3b	https://zfin.org/ZDB-GENE-030131-527	calmodulin 3b (phosphorylase kinase, delta) [Source:ZFIN;Acc:ZDB-GENE-030131-527]	-0.0531198	mcamb_vs_all_other_cells	calm3b	calm3b
tuba8l	1.97091e-73	-0.298308	0.389	0.551	3.75203e-69	mcamb	ENSDARG00000042708	tuba8l	https://zfin.org/ZDB-GENE-030131-9167	tubulin, alpha 8 like [Source:ZFIN;Acc:ZDB-GENE-030131-9167]	-0.0819243	mcamb_vs_all_other_cells	tuba8l	tuba8l
sult2st1	3.06916e-118	-0.2987	0.045	0.167	5.84276e-114	mcamb	ENSDARG00000033170	sult2st1	https://zfin.org/ZDB-GENE-030219-114	sulfotransferase family 2, cytosolic sulfotransferase 1 [Source:ZFIN;Acc:ZDB-GENE-030219-114]	-0.00362196	mcamb_vs_all_other_cells	sult2st1	sult2st1
selenow1	9.32458e-69	-0.299425	0.743	0.866	1.77512e-64	mcamb	ENSDARG00000035136	selenow1	https://zfin.org/ZDB-GENE-030410-5	selenoprotein W, 1 [Source:NCBI gene;Acc:352915]	-0.190874	mcamb_vs_all_other_cells	sepw1	selenow1
cxcl20	7.36071e-33	-0.302888	0.089	0.149	1.40126e-28	mcamb	ENSDARG00000075163	cxcl20	https://zfin.org/ZDB-GENE-111004-2	chemokine (C-X-C motif) ligand 20 [Source:ZFIN;Acc:ZDB-GENE-111004-2]	-0.0161019	mcamb_vs_all_other_cells	cxcl20	cxcl20
gapdh	7.48202e-39	-0.306906	0.105	0.176	1.42435e-34	mcamb	ENSDARG00000043457	gapdh	https://zfin.org/ZDB-GENE-030115-1	glyceraldehyde-3-phosphate dehydrogenase [Source:NCBI gene;Acc:317743]	-0.0192252	mcamb_vs_all_other_cells	gapdh	gapdh
dut	6.70142e-114	-0.307015	0.045	0.163	1.27575e-109	mcamb	ENSDARG00000106529	dut	https://zfin.org/ZDB-GENE-041010-93	deoxyuridine triphosphatase [Source:ZFIN;Acc:ZDB-GENE-041010-93]	-0.00381414	mcamb_vs_all_other_cells	FQ377889.1	dut
batf3	1.74264e-166	-0.309486	0.04	0.195	3.31747e-162	mcamb	ENSDARG00000042577	batf3	https://zfin.org/ZDB-GENE-041014-356	basic leucine zipper transcription factor, ATF-like 3 [Source:ZFIN;Acc:ZDB-GENE-041014-356]	-0.00253938	mcamb_vs_all_other_cells	batf3	batf3
tktb	5.90979e-192	-0.309628	0.169	0.393	1.12505e-187	mcamb	ENSDARG00000006019	tktb	https://zfin.org/ZDB-GENE-030909-13	transketolase b [Source:ZFIN;Acc:ZDB-GENE-030909-13]	-0.022502	mcamb_vs_all_other_cells	tktb	tktb
foxp4	1.30025e-99	-0.310632	0.019	0.113	2.47529e-95	mcamb	ENSDARG00000076120	foxp4	https://zfin.org/ZDB-GENE-101207-1	forkhead box P4 [Source:ZFIN;Acc:ZDB-GENE-101207-1]	-0.000992372	mcamb_vs_all_other_cells	foxp4	foxp4
si:dkey-87o1.2	3.72188e-110	-0.31729	0.015	0.113	7.08534e-106	mcamb	ENSDARG00000095796	si:dkey-87o1.2	https://zfin.org/ZDB-GENE-110411-217	si:dkey-87o1.2 [Source:ZFIN;Acc:ZDB-GENE-110411-217]	-0.000631773	mcamb_vs_all_other_cells	si:dkey-87o1.2	si:dkey-87o1.2
mxf	2.75741e-71	-0.317447	0.031	0.109	5.24929e-67	mcamb	ENSDARG00000026049	mxf	https://zfin.org/ZDB-GENE-030721-9	myxovirus (influenza virus) resistance F [Source:ZFIN;Acc:ZDB-GENE-030721-9]	-0.00279878	mcamb_vs_all_other_cells	mxf	mxf
sub1a	7.30648e-186	-0.318269	0.318	0.549	1.39093e-181	mcamb	ENSDARG00000053446	sub1a	https://zfin.org/ZDB-GENE-050522-151	SUB1 regulator of transcription a [Source:ZFIN;Acc:ZDB-GENE-050522-151]	-0.0586242	mcamb_vs_all_other_cells	sub1a	sub1a
ahnak	2.64002e-83	-0.318864	0.19	0.337	5.02581e-79	mcamb	ENSDARG00000061764	ahnak	https://zfin.org/ZDB-GENE-030131-8719	AHNAK nucleoprotein [Source:ZFIN;Acc:ZDB-GENE-030131-8719]	-0.0341572	mcamb_vs_all_other_cells	ahnak	ahnak
cox6b1	2.05335e-194	-0.318972	0.127	0.337	3.90896e-190	mcamb	ENSDARG00000045230	cox6b1	https://zfin.org/ZDB-GENE-040718-448	cytochrome c oxidase subunit 6B1 [Source:ZFIN;Acc:ZDB-GENE-040718-448]	-0.0152662	mcamb_vs_all_other_cells	cox6b1	cox6b1
timp2b	8.42667e-122	-0.322304	0.179	0.35	1.60419e-117	mcamb	ENSDARG00000075261	timp2b	https://zfin.org/ZDB-GENE-040426-2655	TIMP metallopeptidase inhibitor 2b [Source:ZFIN;Acc:ZDB-GENE-040426-2655]	-0.0295056	mcamb_vs_all_other_cells	timp2b	timp2b
chia.6*1	2.04272e-134	-0.333677	0.025	0.148	3.88873e-130	mcamb	ENSDARG00000093193	chia.6	https://zfin.org/ZDB-GENE-030131-1140	chitinase, acidic.6 [Source:ZFIN;Acc:ZDB-GENE-030131-1140]	-0.00140911	mcamb_vs_all_other_cells	chia.6	chia.6*1
ppdpfa	1.01774e-80	-0.334583	0.05	0.143	1.93747e-76	mcamb	ENSDARG00000007682	ppdpfa	https://zfin.org/ZDB-GENE-030219-204	pancreatic progenitor cell differentiation and proliferation factor a [Source:NCBI gene;Acc:338304]	-0.00584935	mcamb_vs_all_other_cells	ppdpfa	ppdpfa
ponzr1	1.10296e-165	-0.335218	0.386	0.597	2.09971e-161	mcamb	ENSDARG00000090444	ponzr1	https://zfin.org/ZDB-GENE-070727-1	plac8 onzin related protein 1 [Source:ZFIN;Acc:ZDB-GENE-070727-1]	-0.083662	mcamb_vs_all_other_cells	ponzr1	ponzr1
apoa2	5.44599e-06	-0.338492	0.177	0.212	0.103675	mcamb	ENSDARG00000015866	apoa2	https://zfin.org/ZDB-GENE-030131-1046	apolipoprotein A-II [Source:ZFIN;Acc:ZDB-GENE-030131-1046]	-0.0500217	mcamb_vs_all_other_cells	apoa2	apoa2
pcna	1.17278e-96	-0.339742	0.136	0.271	2.23262e-92	mcamb	ENSDARG00000054155	pcna	https://zfin.org/ZDB-GENE-000210-8	proliferating cell nuclear antigen [Source:NCBI gene;Acc:30678]	-0.0231877	mcamb_vs_all_other_cells	pcna	pcna
pfn1	3.11451e-172	-0.34426	1	0.999	5.9291e-168	mcamb	ENSDARG00000088091	pfn1	https://zfin.org/ZDB-GENE-031002-33	profilin 1 [Source:ZFIN;Acc:ZDB-GENE-031002-33]	-0.344605	mcamb_vs_all_other_cells	pfn1	pfn1
CR396595.3	4.277e-104	-0.345664	0.013	0.105	8.14212e-100	mcamb	ENSDARG00000117325	CR396595.3	https://zfin.org/		-0.000556355	mcamb_vs_all_other_cells		CR396595.3
mxc	1.88418e-18	-0.346409	0.179	0.233	3.5869e-14	mcamb	ENSDARG00000024789	mxc	https://zfin.org/ZDB-GENE-030721-7	myxovirus (influenza virus) resistance C [Source:NCBI gene;Acc:360145]	-0.0476364	mcamb_vs_all_other_cells	mxc	mxc
anxa5b	3.34755e-171	-0.346591	0.048	0.21	6.37272e-167	mcamb	ENSDARG00000016470	anxa5b	https://zfin.org/ZDB-GENE-030131-9076	annexin A5b [Source:ZFIN;Acc:ZDB-GENE-030131-9076]	-0.0038026	mcamb_vs_all_other_cells	anxa5b	anxa5b
tdh	2.55967e-166	-0.346684	0.403	0.639	4.87285e-162	mcamb	ENSDARG00000002745	tdh	https://zfin.org/ZDB-GENE-040426-2379	L-threonine dehydrogenase [Source:ZFIN;Acc:ZDB-GENE-040426-2379]	-0.0881135	mcamb_vs_all_other_cells	tdh	tdh
arhgdig	2.2168e-113	-0.347015	0.794	0.864	4.22012e-109	mcamb	ENSDARG00000004034	arhgdig	https://zfin.org/ZDB-GENE-040426-1493	Rho GDP dissociation inhibitor (GDI) gamma [Source:ZFIN;Acc:ZDB-GENE-040426-1493]	-0.253207	mcamb_vs_all_other_cells	arhgdig	arhgdig
tmem176l.4	1.95325e-39	-0.350512	0.22	0.304	3.71839e-35	mcamb	ENSDARG00000074390	tmem176l.4	https://zfin.org/ZDB-GENE-030131-3532	transmembrane protein 176l.4 [Source:ZFIN;Acc:ZDB-GENE-030131-3532]	-0.0558053	mcamb_vs_all_other_cells	tmem176l.4	tmem176l.4
hmgb2b	3.76709e-55	-0.352143	0.418	0.541	7.17142e-51	mcamb	ENSDARG00000053990	hmgb2b	https://zfin.org/ZDB-GENE-040912-122	high mobility group box 2b [Source:ZFIN;Acc:ZDB-GENE-040912-122]	-0.11373	mcamb_vs_all_other_cells	hmgb2b	hmgb2b
ccl34b.8	9.48829e-70	-0.352151	0.098	0.202	1.80629e-65	mcamb	ENSDARG00000093098	ccl34b.8	https://zfin.org/ZDB-GENE-111012-6	chemokine (C-C motif) ligand 34b, duplicate 8 [Source:ZFIN;Acc:ZDB-GENE-111012-6]	-0.0167429	mcamb_vs_all_other_cells	ccl34b.8	ccl34b.8
f5	1.23521e-117	-0.352402	0.022	0.13	2.35147e-113	mcamb	ENSDARG00000055705	f5	https://zfin.org/ZDB-GENE-030131-5531	coagulation factor V [Source:ZFIN;Acc:ZDB-GENE-030131-5531]	-0.00131202	mcamb_vs_all_other_cells	f5	f5
hmga1a	5.34676e-127	-0.353554	0.387	0.58	1.01786e-122	mcamb	ENSDARG00000028335	hmga1a	https://zfin.org/ZDB-GENE-010502-1	high mobility group AT-hook 1a [Source:ZFIN;Acc:ZDB-GENE-010502-1]	-0.0912955	mcamb_vs_all_other_cells	hmga1a	hmga1a
zgc:101744	6.56307e-105	-0.357216	0.023	0.122	1.24941e-100	mcamb	ENSDARG00000038694	zgc:101744	https://zfin.org/ZDB-GENE-050320-111	zgc:101744 [Source:ZFIN;Acc:ZDB-GENE-050320-111]	-0.00154891	mcamb_vs_all_other_cells	zgc:101744	zgc:101744
socs3b	6.9378e-160	-0.358819	0.136	0.323	1.32075e-155	mcamb	ENSDARG00000026611	socs3b	https://zfin.org/ZDB-GENE-040426-2528	suppressor of cytokine signaling 3b [Source:ZFIN;Acc:ZDB-GENE-040426-2528]	-0.0205471	mcamb_vs_all_other_cells	socs3b	socs3b
nipal4	1.03915e-98	-0.360104	0.02	0.113	1.97823e-94	mcamb	ENSDARG00000059365	nipal4	https://zfin.org/ZDB-GENE-040718-412	NIPA like domain containing 4 [Source:ZFIN;Acc:ZDB-GENE-040718-412]	-0.0012747	mcamb_vs_all_other_cells	nipal4	nipal4
slc38a5b	4.71897e-153	-0.360357	0.047	0.196	8.9835e-149	mcamb	ENSDARG00000014587	slc38a5b	https://zfin.org/ZDB-GENE-040718-395	solute carrier family 38 member 5b [Source:ZFIN;Acc:ZDB-GENE-040718-395]	-0.00406137	mcamb_vs_all_other_cells	slc38a5b	slc38a5b
tprg1	3.25296e-172	-0.362857	0.092	0.27	6.19267e-168	mcamb	ENSDARG00000056026	tprg1	https://zfin.org/ZDB-GENE-070410-113	tumor protein p63 regulated 1 [Source:ZFIN;Acc:ZDB-GENE-070410-113]	-0.0113749	mcamb_vs_all_other_cells	tprg1	tprg1
myh9a	6.0355e-168	-0.369298	0.252	0.476	1.14898e-163	mcamb	ENSDARG00000063295	myh9a	https://zfin.org/ZDB-GENE-030131-5870	myosin, heavy chain 9a, non-muscle [Source:ZFIN;Acc:ZDB-GENE-030131-5870]	-0.0492687	mcamb_vs_all_other_cells	myh9a	myh9a
h3f3b.1	4.27307e-119	-0.36961	0.662	0.797	8.13464e-115	mcamb	ENSDARG00000020504	h3f3b.1	https://zfin.org/ZDB-GENE-050417-65	H3 histone, family 3B.1 [Source:ZFIN;Acc:ZDB-GENE-050417-65]	-0.203237	mcamb_vs_all_other_cells	h3f3a	h3f3b.1
prr13	1.61436e-149	-0.369985	0.061	0.212	3.07326e-145	mcamb	ENSDARG00000086216	prr13	https://zfin.org/ZDB-GENE-080709-1	proline rich 13 [Source:ZFIN;Acc:ZDB-GENE-080709-1]	-0.00649393	mcamb_vs_all_other_cells	prr13	prr13
cpa5	1.33565e-55	-0.37039	0.072	0.151	2.54268e-51	mcamb	ENSDARG00000021339	cpa5	https://zfin.org/ZDB-GENE-020514-1	carboxypeptidase A5 [Source:ZFIN;Acc:ZDB-GENE-020514-1]	-0.0127159	mcamb_vs_all_other_cells	cpa5	cpa5
CR318588.1	6.47599e-19	-0.370699	0.08	0.123	1.23283e-14	mcamb	ENSDARG00000092191	CR318588.1	https://zfin.org/		-0.0192884	mcamb_vs_all_other_cells	CR318588.1	CR318588.1
s100a10b	1.20969e-81	-0.371941	0.231	0.375	2.30289e-77	mcamb	ENSDARG00000025254	s100a10b	https://zfin.org/ZDB-GENE-040426-1937	S100 calcium binding protein A10b [Source:ZFIN;Acc:ZDB-GENE-040426-1937]	-0.0529258	mcamb_vs_all_other_cells	s100a10b	s100a10b
marcksl1b	2.214e-53	-0.372872	0.32	0.443	4.21479e-49	mcamb	ENSDARG00000035715	marcksl1b	https://zfin.org/ZDB-GENE-040426-2315	MARCKS-like 1b [Source:NCBI gene;Acc:406504]	-0.0861897	mcamb_vs_all_other_cells	marcksl1b	marcksl1b
gpia	4.95111e-232	-0.374518	0.249	0.51	9.42544e-228	mcamb	ENSDARG00000012987	gpia	https://zfin.org/ZDB-GENE-020513-2	glucose-6-phosphate isomerase a [Source:ZFIN;Acc:ZDB-GENE-020513-2]	-0.0455304	mcamb_vs_all_other_cells	gpia	gpia
apoa1b	0.00853794	-0.378177	0.244	0.278	1	mcamb	ENSDARG00000101324	apoa1b	https://zfin.org/ZDB-GENE-050302-172	apolipoprotein A-Ib [Source:ZFIN;Acc:ZDB-GENE-050302-172]	-0.0809898	mcamb_vs_all_other_cells	apoa1b	apoa1b
il6r	2.89507e-57	-0.379811	0.144	0.243	5.51135e-53	mcamb	ENSDARG00000104474	il6r	https://zfin.org/ZDB-GENE-080107-7	interleukin 6 receptor [Source:ZFIN;Acc:ZDB-GENE-080107-7]	-0.0324105	mcamb_vs_all_other_cells	il6r	il6r
sh3bgrl	9.24142e-166	-0.380823	0.269	0.482	1.75929e-161	mcamb	ENSDARG00000058302	sh3bgrl	https://zfin.org/ZDB-GENE-040426-1376	SH3 domain binding glutamate-rich protein like [Source:ZFIN;Acc:ZDB-GENE-040426-1376]	-0.0571717	mcamb_vs_all_other_cells	sh3bgrl	sh3bgrl
moxd1	8.42509e-206	-0.381325	0.044	0.225	1.60389e-201	mcamb	ENSDARG00000031136	moxd1	https://zfin.org/ZDB-GENE-030131-9320	monooxygenase, DBH-like 1 [Source:NCBI gene;Acc:570584]	-0.00328109	mcamb_vs_all_other_cells	moxd1	moxd1
sri	4.64511e-213	-0.382345	0.346	0.599	8.8429e-209	mcamb	ENSDARG00000058593	sri	https://zfin.org/ZDB-GENE-040426-1356	sorcin [Source:ZFIN;Acc:ZDB-GENE-040426-1356]	-0.0764154	mcamb_vs_all_other_cells	sri	sri
il1fma	1.85657e-89	-0.382962	0.159	0.294	3.53435e-85	mcamb	ENSDARG00000089383	il1fma	https://zfin.org/ZDB-GENE-140106-231	interleukin-1 family member A [Source:ZFIN;Acc:ZDB-GENE-140106-231]	-0.0329308	mcamb_vs_all_other_cells	il1fma	il1fma
opn1sw2	2.31723e-94	-0.38494	0.036	0.134	4.41131e-90	mcamb	ENSDARG00000017274	opn1sw2	https://zfin.org/ZDB-GENE-990604-40	opsin 1 (cone pigments), short-wave-sensitive 2 [Source:NCBI gene;Acc:30435]	-0.003723	mcamb_vs_all_other_cells	opn1sw2	opn1sw2
birc2	1.0161e-172	-0.387933	0.23	0.451	1.93435e-168	mcamb	ENSDARG00000044619	birc2	https://zfin.org/ZDB-GENE-030825-6	baculoviral IAP repeat containing 2 [Source:ZFIN;Acc:ZDB-GENE-030825-6]	-0.0455026	mcamb_vs_all_other_cells	birc2	birc2
aldob	3.95165e-30	-0.390451	0.109	0.171	7.52276e-26	mcamb	ENSDARG00000053684	aldob	https://zfin.org/ZDB-GENE-030131-383	aldolase b, fructose-bisphosphate [Source:NCBI gene;Acc:321664]	-0.0271284	mcamb_vs_all_other_cells	aldob	aldob
fabp7b	6.58864e-21	-0.391902	0.176	0.23	1.25428e-16	mcamb	ENSDARG00000034650	fabp7b	https://zfin.org/ZDB-GENE-040614-4	fatty acid binding protein 7, brain, b [Source:ZFIN;Acc:ZDB-GENE-040614-4]	-0.0527807	mcamb_vs_all_other_cells	fabp7b	fabp7b
h2az2b	1.04725e-131	-0.394595	0.59	0.759	1.99365e-127	mcamb	ENSDARG00000116491	h2az2b	https://zfin.org/ZDB-GENE-050506-24	H2A.Z variant histone 2b [Source:ZFIN;Acc:ZDB-GENE-050506-24]	-0.180973	mcamb_vs_all_other_cells		h2az2b
CT573231.1	4.09724e-110	-0.397006	0.028	0.135	7.79991e-106	mcamb	ENSDARG00000095693	CT573231.1	https://zfin.org/		-0.00230558	mcamb_vs_all_other_cells	CT573231.1	CT573231.1
stmn1a	5.15857e-105	-0.403786	0.05	0.164	9.82037e-101	mcamb	ENSDARG00000004169	stmn1a	https://zfin.org/ZDB-GENE-031006-14	stathmin 1a [Source:ZFIN;Acc:ZDB-GENE-031006-14]	-0.00615527	mcamb_vs_all_other_cells	stmn1a	stmn1a
si:ch1073-190k2.1	3.05249e-76	-0.40754	0.102	0.206	5.81102e-72	mcamb	ENSDARG00000097973	si:ch1073-190k2.1	https://zfin.org/ZDB-GENE-131127-449	si:ch1073-190k2.1 [Source:ZFIN;Acc:ZDB-GENE-131127-449]	-0.0205828	mcamb_vs_all_other_cells	si:ch1073-190k2.1	si:ch1073-190k2.1
cd7al	3.80635e-170	-0.40777	0.027	0.177	7.24615e-166	mcamb	ENSDARG00000098787	cd7al	https://zfin.org/ZDB-GENE-061207-47	cd7 antigen-like [Source:ZFIN;Acc:ZDB-GENE-061207-47]	-0.00167946	mcamb_vs_all_other_cells	si:dkey-10p5.7	cd7al
adam8a	4.75707e-117	-0.409656	0.069	0.2	9.05604e-113	mcamb	ENSDARG00000001452	adam8a	https://zfin.org/ZDB-GENE-030616-622	ADAM metallopeptidase domain 8a [Source:ZFIN;Acc:ZDB-GENE-030616-622]	-0.00975186	mcamb_vs_all_other_cells	adam8a	adam8a
s100u	5.35464e-108	-0.411272	0.029	0.133	1.01936e-103	mcamb	ENSDARG00000071014	s100u	https://zfin.org/ZDB-GENE-030131-3121	S100 calcium binding protein U [Source:ZFIN;Acc:ZDB-GENE-030131-3121]	-0.0026006	mcamb_vs_all_other_cells	s100u	s100u
si:ch211-276a23.5	2.09391e-156	-0.414137	0.055	0.208	3.98618e-152	mcamb	ENSDARG00000089706	si:ch211-276a23.5	https://zfin.org/ZDB-GENE-141215-4	si:ch211-276a23.5 [Source:ZFIN;Acc:ZDB-GENE-141215-4]	-0.0060229	mcamb_vs_all_other_cells	ANPEP	si:ch211-276a23.5
si:ch73-281n10.2	2.70584e-138	-0.421749	0.251	0.44	5.15111e-134	mcamb	ENSDARG00000097102	si:ch73-281n10.2	https://zfin.org/ZDB-GENE-131120-172	si:ch73-281n10.2 [Source:ZFIN;Acc:ZDB-GENE-131120-172]	-0.0603878	mcamb_vs_all_other_cells	si:ch73-281n10.2	si:ch73-281n10.2
CU499336.2	2.20422e-168	-0.42273	0.264	0.473	4.19617e-164	mcamb	ENSDARG00000114387	CU499336.2	https://zfin.org/		-0.0622888	mcamb_vs_all_other_cells		CU499336.2
krt18b	4.31175e-210	-0.432679	0.761	0.855	8.20827e-206	mcamb	ENSDARG00000028618	krt18b	https://zfin.org/ZDB-GENE-040426-1508	keratin 18b [Source:ZFIN;Acc:ZDB-GENE-040426-1508]	-0.293068	mcamb_vs_all_other_cells	*378	krt18b
ponzr6	1.03905e-131	-0.436146	0.035	0.16	1.97803e-127	mcamb	ENSDARG00000036382	ponzr6	https://zfin.org/ZDB-GENE-081104-326	plac8 onzin related protein 6 [Source:ZFIN;Acc:ZDB-GENE-081104-326]	-0.00333924	mcamb_vs_all_other_cells	ponzr6	ponzr6
vaspa	1.07951e-191	-0.436319	0.065	0.245	2.05507e-187	mcamb	ENSDARG00000099690	vaspa	https://zfin.org/ZDB-GENE-070424-68	vasodilator stimulated phosphoprotein a [Source:ZFIN;Acc:ZDB-GENE-070424-68]	-0.00752428	mcamb_vs_all_other_cells	vaspa	vaspa
NPC2	2.83359e-82	-0.44731	0.201	0.332	5.3943e-78	mcamb	ENSDARG00000096979	NPC2	https://zfin.org/ZDB-GENE-080723-11	zgc:193725 [Source:ZFIN;Acc:ZDB-GENE-080723-11]	-0.0544331	mcamb_vs_all_other_cells	NPC2	NPC2
lta4h	1.52092e-52	-0.448154	0.296	0.423	2.89537e-48	mcamb	ENSDARG00000006029	lta4h	https://zfin.org/ZDB-GENE-040426-2477	leukotriene A4 hydrolase [Source:ZFIN;Acc:ZDB-GENE-040426-2477]	-0.092826	mcamb_vs_all_other_cells	lta4h	lta4h
tagln2	3.41572e-285	-0.450786	0.154	0.429	6.50251e-281	mcamb	ENSDARG00000033466	tagln2	https://zfin.org/ZDB-GENE-020802-2	transgelin 2 [Source:ZFIN;Acc:ZDB-GENE-020802-2]	-0.0249204	mcamb_vs_all_other_cells	tagln2	tagln2
anxa1a	6.89651e-192	-0.452867	0.117	0.319	1.31289e-187	mcamb	ENSDARG00000026726	anxa1a	https://zfin.org/ZDB-GENE-030131-6664	annexin A1a [Source:ZFIN;Acc:ZDB-GENE-030131-6664]	-0.0194335	mcamb_vs_all_other_cells	anxa1a	anxa1a
si:ch211-284o19.8	7.24336e-80	-0.455365	0.201	0.33	1.37892e-75	mcamb	ENSDARG00000053836	si:ch211-284o19.8	https://zfin.org/ZDB-GENE-070912-289	si:ch211-284o19.8 [Source:ZFIN;Acc:ZDB-GENE-070912-289]	-0.0557491	mcamb_vs_all_other_cells	si:ch211-284o19.8	si:ch211-284o19.8
ccl20a.3	1.53411e-74	-0.483646	0.029	0.109	2.92048e-70	mcamb	ENSDARG00000101040	ccl20a.3	https://zfin.org/ZDB-GENE-081022-193	chemokine (C-C motif) ligand 20a, duplicate 3 [Source:ZFIN;Acc:ZDB-GENE-081022-193]	-0.00373162	mcamb_vs_all_other_cells	ccl20a.3	ccl20a.3
bhmt	5.02535e-52	-0.485431	0.061	0.134	9.56675e-48	mcamb	ENSDARG00000013430	bhmt	https://zfin.org/ZDB-GENE-030131-947	betaine-homocysteine methyltransferase [Source:NCBI gene;Acc:322228]	-0.0134798	mcamb_vs_all_other_cells	bhmt	bhmt
f13a1b	3.07886e-227	-0.492547	0.2	0.43	5.86123e-223	mcamb	ENSDARG00000036893	f13a1b	https://zfin.org/ZDB-GENE-030131-9634	coagulation factor XIII, A1 polypeptide b [Source:ZFIN;Acc:ZDB-GENE-030131-9634]	-0.0458183	mcamb_vs_all_other_cells	f13a1b	f13a1b
sftpbb	4.78465e-215	-0.494628	0.308	0.552	9.10854e-211	mcamb	ENSDARG00000067566	sftpbb	https://zfin.org/ZDB-GENE-060526-155	surfactant protein Bb [Source:NCBI gene;Acc:100001978]	-0.0850043	mcamb_vs_all_other_cells	sftpbb	sftpbb
hmgb2a	7.53106e-122	-0.496218	0.6	0.761	1.43369e-117	mcamb	ENSDARG00000029722	hmgb2a	https://zfin.org/ZDB-GENE-051120-126	high mobility group box 2a [Source:ZFIN;Acc:ZDB-GENE-051120-126]	-0.234742	mcamb_vs_all_other_cells	hmgb2a	hmgb2a
si:ch211-147m6.1	8.00831e-35	-0.512028	0.693	0.706	1.52454e-30	mcamb	ENSDARG00000109648	si:ch211-147m6.1	https://zfin.org/ZDB-GENE-131120-57	si:ch211-147m6.1 [Source:ZFIN;Acc:ZDB-GENE-131120-57]	-0.348302	mcamb_vs_all_other_cells		si:ch211-147m6.1
aqp3a	1.04782e-179	-0.516155	0.034	0.192	1.99473e-175	mcamb	ENSDARG00000003808	aqp3a	https://zfin.org/ZDB-GENE-040426-2826	aquaporin 3a [Source:ZFIN;Acc:ZDB-GENE-040426-2826]	-0.00310768	mcamb_vs_all_other_cells	aqp3a	aqp3a
lygl1	1.72937e-66	-0.51923	0.935	0.916	3.2922e-62	mcamb	ENSDARG00000056874	lygl1	https://zfin.org/ZDB-GENE-040718-461	lysozyme g-like 1 [Source:ZFIN;Acc:ZDB-GENE-040718-461]	-0.49555	mcamb_vs_all_other_cells	lygl1	lygl1
s100v1	1.47614e-119	-0.526881	0.031	0.143	2.81013e-115	mcamb	ENSDARG00000070427	s100v1	https://zfin.org/ZDB-GENE-080407-1	S100 calcium binding protein V1 [Source:ZFIN;Acc:ZDB-GENE-080407-1]	-0.00354079	mcamb_vs_all_other_cells	s100v1	s100v1
hmgn2	1.96503e-100	-0.529315	0.802	0.897	3.74083e-96	mcamb	ENSDARG00000099572	hmgn2	https://zfin.org/ZDB-GENE-051030-81	high mobility group nucleosomal binding domain 2 [Source:ZFIN;Acc:ZDB-GENE-051030-81]	-0.379551	mcamb_vs_all_other_cells	hmgn2	hmgn2
prdx1	2.17686e-219	-0.540058	0.062	0.26	4.14408e-215	mcamb	ENSDARG00000058734	prdx1	https://zfin.org/ZDB-GENE-050320-35	peroxiredoxin 1 [Source:ZFIN;Acc:ZDB-GENE-050320-35]	-0.00798455	mcamb_vs_all_other_cells	prdx1	prdx1
si:ch211-136m16.8	0	-0.545081	0.186	0.492	0	mcamb	ENSDARG00000090767	si:ch211-136m16.8	https://zfin.org/ZDB-GENE-121214-301	si:ch211-136m16.8 [Source:ZFIN;Acc:ZDB-GENE-121214-301]	-0.0383285	mcamb_vs_all_other_cells	si:ch211-136m16.8	si:ch211-136m16.8
scinlb	3.14082e-262	-0.561807	0.062	0.286	5.97918e-258	mcamb	ENSDARG00000058348	scinlb	https://zfin.org/ZDB-GENE-040426-2068	scinderin like b [Source:ZFIN;Acc:ZDB-GENE-040426-2068]	-0.00755101	mcamb_vs_all_other_cells	scinlb	scinlb
si:ch73-359m17.5	8.39795e-87	-0.569474	0.047	0.144	1.59872e-82	mcamb	ENSDARG00000101088	si:ch73-359m17.5	https://zfin.org/ZDB-GENE-141212-366	si:ch73-359m17.5 [Source:ZFIN;Acc:ZDB-GENE-141212-366]	-0.00873589	mcamb_vs_all_other_cells	si:ch73-359m17.5	si:ch73-359m17.5
BX908782.2	2.32599e-56	-0.587679	0.048	0.12	4.42799e-52	mcamb	ENSDARG00000101479	BX908782.2	https://zfin.org/	CD59 glycoprotein-like [Source:NCBI gene;Acc:103910140]	-0.0112834	mcamb_vs_all_other_cells	BX908782.3	BX908782.2
calm1b	9.6488e-224	-0.590401	0.044	0.234	1.83684e-219	mcamb	ENSDARG00000034187	calm1b	https://zfin.org/ZDB-GENE-030804-2	calmodulin 1b [Source:ZFIN;Acc:ZDB-GENE-030804-2]	-0.00488469	mcamb_vs_all_other_cells	calm1b	calm1b
calm1b	9.6488e-224	-0.590401	0.044	0.234	1.83684e-219	mcamb	ENSDARG00000034187	calm1b	https://zfin.org/ZDB-GENE-030804-2	calmodulin 1b [Source:ZFIN;Acc:ZDB-GENE-030804-2]	-0.00488469	mcamb_vs_all_other_cells	calm1b	calm1b
calm1b	9.6488e-224	-0.590401	0.044	0.234	1.83684e-219	mcamb	ENSDARG00000034187	calm1b	https://zfin.org/ZDB-GENE-030804-2	calmodulin 1b [Source:ZFIN;Acc:ZDB-GENE-030804-2]	-0.00488469	mcamb_vs_all_other_cells	calm1b	calm1b
calm1b	9.6488e-224	-0.590401	0.044	0.234	1.83684e-219	mcamb	ENSDARG00000034187	calm1b	https://zfin.org/ZDB-GENE-030804-2	calmodulin 1b [Source:ZFIN;Acc:ZDB-GENE-030804-2]	-0.00488469	mcamb_vs_all_other_cells	calm1b	calm1b
sparc	1.92589e-58	-0.593672	0.052	0.127	3.66632e-54	mcamb	ENSDARG00000019353	sparc	https://zfin.org/ZDB-GENE-030131-9	secreted protein, acidic, cysteine-rich (osteonectin) [Source:ZFIN;Acc:ZDB-GENE-030131-9]	-0.0126401	mcamb_vs_all_other_cells	sparc	sparc
si:ch211-194m7.3	1.15987e-50	-0.610353	0.714	0.75	2.20804e-46	mcamb	ENSDARG00000074322	si:ch211-194m7.3	https://zfin.org/ZDB-GENE-131121-19	si:ch211-194m7.3 [Source:ZFIN;Acc:ZDB-GENE-131121-19]	-0.414874	mcamb_vs_all_other_cells	si:ch211-194m7.3	si:ch211-194m7.3
si:ch211-194m7.3	1.15987e-50	-0.610353	0.714	0.75	2.20804e-46	mcamb	ENSDARG00000074322	si:ch211-194m7.3	https://zfin.org/ZDB-GENE-131121-19	si:ch211-194m7.3 [Source:ZFIN;Acc:ZDB-GENE-131121-19]	-0.414874	mcamb_vs_all_other_cells	si:ch211-194m7.3	si:ch211-194m7.3
si:ch211-214p16.2	4.89598e-58	-0.631887	0.081	0.166	9.32048e-54	mcamb	ENSDARG00000094975	si:ch211-214p16.2	https://zfin.org/	si:ch211-214p16.2 [Source:NCBI gene;Acc:368902]	-0.0249748	mcamb_vs_all_other_cells	FP015823.2	si:ch211-214p16.2
pmp22a	2.88495e-79	-0.632638	0.03	0.113	5.49207e-75	mcamb	ENSDARG00000105223	pmp22a	https://zfin.org/ZDB-GENE-030131-6757	peripheral myelin protein 22a [Source:ZFIN;Acc:ZDB-GENE-030131-6757]	-0.00503871	mcamb_vs_all_other_cells	pmp22a	pmp22a
txn	1.29656e-208	-0.635342	0.177	0.391	2.46827e-204	mcamb	ENSDARG00000044125	txn	https://zfin.org/ZDB-GENE-040718-162	thioredoxin [Source:ZFIN;Acc:ZDB-GENE-040718-162]	-0.050907	mcamb_vs_all_other_cells	txn	txn
krt91	2.75658e-18	-0.636564	0.14	0.192	5.2477e-14	mcamb	ENSDARG00000036830	krt91	https://zfin.org/ZDB-GENE-040801-181	keratin 91 [Source:ZFIN;Acc:ZDB-GENE-040801-181]	-0.0649826	mcamb_vs_all_other_cells	krt17*1	krt91
cfbl	2.92365e-274	-0.63755	0.063	0.294	5.56576e-270	mcamb	ENSDARG00000090730	cfbl	https://zfin.org/ZDB-GENE-030131-2319	complement factor b, like [Source:ZFIN;Acc:ZDB-GENE-030131-2319]	-0.00860692	mcamb_vs_all_other_cells	zgc:158446	cfbl
lsp1b	4.11195e-251	-0.642904	0.132	0.372	7.82793e-247	mcamb	ENSDARG00000099385	lsp1b	https://zfin.org/ZDB-GENE-141222-12	lymphocyte specific protein 1 b [Source:ZFIN;Acc:ZDB-GENE-141222-12]	-0.0301128	mcamb_vs_all_other_cells	CT030188.1	lsp1b
scpp8	1.02567e-108	-0.648027	0.052	0.168	1.95257e-104	mcamb	ENSDARG00000093124	scpp8	https://zfin.org/ZDB-GENE-090424-2	secretory calcium-binding phosphoprotein 8 [Source:ZFIN;Acc:ZDB-GENE-090424-2]	-0.0104301	mcamb_vs_all_other_cells	scpp8	scpp8
FP085399.2	1.47449e-130	-0.66295	0.122	0.27	2.80699e-126	mcamb	ENSDARG00000103738	FP085399.2	https://zfin.org/	dispanin subfamily A member 2b-like [Source:NCBI gene;Acc:100149761]	-0.0365457	mcamb_vs_all_other_cells	FP085399.2	FP085399.2
col5a1	2.0751e-05	-0.673945	0.13	0.148	0.395037	mcamb	ENSDARG00000012593	col5a1	https://zfin.org/ZDB-GENE-041105-6	procollagen, type V, alpha 1 [Source:ZFIN;Acc:ZDB-GENE-041105-6]	-0.0769572	mcamb_vs_all_other_cells	col5a1	col5a1
fth1a	3.53171e-245	-0.692212	0.735	0.888	6.72331e-241	mcamb	ENSDARG00000015551	fth1a	https://zfin.org/ZDB-GENE-000831-2	ferritin, heavy polypeptide 1a [Source:ZFIN;Acc:ZDB-GENE-000831-2]	-0.421115	mcamb_vs_all_other_cells	fth1a	fth1a
si:ch211-251b21.1	1.50546e-45	-0.697608	0.049	0.111	2.86595e-41	mcamb	ENSDARG00000007275	si:ch211-251b21.1	https://zfin.org/ZDB-GENE-060809-5	si:ch211-251b21.1 [Source:ZFIN;Acc:ZDB-GENE-060809-5]	-0.0150897	mcamb_vs_all_other_cells	si:ch211-251b21.1	si:ch211-251b21.1
si:dkey-102g19.3	1.28214e-209	-0.700737	0.474	0.653	2.44082e-205	mcamb	ENSDARG00000086337	si:dkey-102g19.3	https://zfin.org/ZDB-GENE-091204-230	si:dkey-102g19.3 [Source:ZFIN;Acc:ZDB-GENE-091204-230]	-0.241101	mcamb_vs_all_other_cells	si:dkey-102g19.3	si:dkey-102g19.3
zgc:174904	6.8348e-210	-0.704496	0.157	0.37	1.30114e-205	mcamb	ENSDARG00000059049	zgc:174904	https://zfin.org/ZDB-GENE-080204-76	zgc:174904 [Source:ZFIN;Acc:ZDB-GENE-080204-76]	-0.0469328	mcamb_vs_all_other_cells	zgc:174904	zgc:174904
ifitm1	5.21446e-65	-0.710666	0.046	0.124	9.92677e-61	mcamb	ENSDARG00000093303	ifitm1	https://zfin.org/ZDB-GENE-060526-259	interferon induced transmembrane protein 1 [Source:ZFIN;Acc:ZDB-GENE-060526-259]	-0.0121272	mcamb_vs_all_other_cells	ifitm1	ifitm1
si:ch73-359m17.9	1.60258e-72	-0.711329	0.069	0.161	3.05084e-68	mcamb	ENSDARG00000098662	si:ch73-359m17.9	https://zfin.org/ZDB-GENE-141212-237	si:ch73-359m17.9 [Source:ZFIN;Acc:ZDB-GENE-141212-237]	-0.021035	mcamb_vs_all_other_cells	si:ch73-359m17.9	si:ch73-359m17.9
si:ch211-222l21.1	2.76447e-270	-0.723695	0.152	0.401	5.26271e-266	mcamb	ENSDARG00000076532	si:ch211-222l21.1	https://zfin.org/ZDB-GENE-030131-247	si:ch211-222l21.1 [Source:ZFIN;Acc:ZDB-GENE-030131-247]	-0.0416964	mcamb_vs_all_other_cells	si:ch211-222l21.1	si:ch211-222l21.1
mmp9	1.80691e-63	-0.725885	0.061	0.144	3.43981e-59	mcamb	ENSDARG00000042816	mmp9	https://zfin.org/ZDB-GENE-040426-2132	matrix metallopeptidase 9 [Source:ZFIN;Acc:ZDB-GENE-040426-2132]	-0.0187571	mcamb_vs_all_other_cells	mmp9	mmp9
hbbe1.3	0.000925262	-0.738453	0.103	0.122	1	mcamb	ENSDARG00000087390	hbbe1.3	https://zfin.org/ZDB-GENE-131120-128	hemoglobin, beta embryonic 1.3 [Source:ZFIN;Acc:ZDB-GENE-131120-128]	-0.0642151	mcamb_vs_all_other_cells	hbbe1.3	hbbe1.3
FO704661.1	9.88283e-155	-0.752981	0.294	0.494	1.88139e-150	mcamb	ENSDARG00000102758	FO704661.1	https://zfin.org/	gamma-glutamyl hydrolase [Source:NCBI gene;Acc:553228]	-0.13175	mcamb_vs_all_other_cells	FO704661.1	FO704661.1
aif1l	3.00411e-247	-0.753702	0.401	0.617	5.71893e-243	mcamb	ENSDARG00000009336	aif1l	https://zfin.org/ZDB-GENE-030131-9646	allograft inflammatory factor 1-like [Source:ZFIN;Acc:ZDB-GENE-030131-9646]	-0.196428	mcamb_vs_all_other_cells	aif1l	aif1l
cfl1l	1.4919e-166	-0.76535	0.091	0.256	2.84014e-162	mcamb	ENSDARG00000012972	cfl1l	https://zfin.org/ZDB-GENE-040426-2770	cofilin 1 (non-muscle), like [Source:ZFIN;Acc:ZDB-GENE-040426-2770]	-0.0247573	mcamb_vs_all_other_cells	cfl1l	cfl1l
si:ch211-207n23.2	1.42983e-107	-0.817083	0.062	0.179	2.72198e-103	mcamb	ENSDARG00000097157	si:ch211-207n23.2	https://zfin.org/ZDB-GENE-131121-310	si:ch211-207n23.2 [Source:ZFIN;Acc:ZDB-GENE-131121-310]	-0.0175468	mcamb_vs_all_other_cells	si:ch211-207n23.2	si:ch211-207n23.2
cxcl19	8.61439e-09	-0.819317	0.172	0.209	0.000163992	mcamb	ENSDARG00000102776	cxcl19	https://zfin.org/ZDB-GENE-140708-2	chemokine (C-X-C motif) ligand 19 [Source:ZFIN;Acc:ZDB-GENE-140708-2]	-0.115975	mcamb_vs_all_other_cells	cxcl19	cxcl19
krt8	0	-0.873568	0.363	0.665	0	mcamb	ENSDARG00000058358	krt8	https://zfin.org/ZDB-GENE-030411-5	keratin 8 [Source:NCBI gene;Acc:797433]	-0.173096	mcamb_vs_all_other_cells	krt8	krt8
mpx	6.21864e-85	-0.876668	0.054	0.15	1.18384e-80	mcamb	ENSDARG00000019521	mpx	https://zfin.org/ZDB-GENE-030131-9460	myeloid-specific peroxidase [Source:ZFIN;Acc:ZDB-GENE-030131-9460]	-0.0170424	mcamb_vs_all_other_cells	mpx	mpx
epcam	1.23485e-114	-0.880916	0.053	0.169	2.35079e-110	mcamb	ENSDARG00000040534	epcam	https://zfin.org/ZDB-GENE-040426-2209	epithelial cell adhesion molecule [Source:ZFIN;Acc:ZDB-GENE-040426-2209]	-0.014642	mcamb_vs_all_other_cells	epcam	epcam
nme2b.2	2.49319e-191	-0.884816	0.088	0.269	4.74629e-187	mcamb	ENSDARG00000099420	nme2b.2	https://zfin.org/ZDB-GENE-000210-33	NME/NM23 nucleoside diphosphate kinase 2b, tandem duplicate 2 [Source:ZFIN;Acc:ZDB-GENE-000210-33]	-0.0254722	mcamb_vs_all_other_cells	nme2b.2	nme2b.2
lect2l	3.00015e-155	-0.888553	0.393	0.566	5.71139e-151	mcamb	ENSDARG00000033227	lect2l	https://zfin.org/ZDB-GENE-070127-4	leukocyte cell-derived chemotaxin 2 like [Source:ZFIN;Acc:ZDB-GENE-070127-4]	-0.242467	mcamb_vs_all_other_cells	lect2l	lect2l
col1a1b	7.26902e-55	-0.903199	0.076	0.155	1.3838e-50	mcamb	ENSDARG00000035809	col1a1b	https://zfin.org/ZDB-GENE-030131-4400	collagen, type I, alpha 1b [Source:ZFIN;Acc:ZDB-GENE-030131-4400]	-0.0336573	mcamb_vs_all_other_cells	col1a1b	col1a1b
col1a2	4.30168e-60	-0.906453	0.064	0.144	8.18912e-56	mcamb	ENSDARG00000020007	col1a2	https://zfin.org/ZDB-GENE-030131-8415	collagen, type I, alpha 2 [Source:ZFIN;Acc:ZDB-GENE-030131-8415]	-0.0257835	mcamb_vs_all_other_cells	col1a2	col1a2
si:ch211-214p16.1	1.40829e-52	-0.945259	0.155	0.248	2.68096e-48	mcamb	ENSDARG00000044129	si:ch211-214p16.1	https://zfin.org/	si:ch211-214p16.1 [Source:NCBI gene;Acc:368901]	-0.091572	mcamb_vs_all_other_cells	FP015823.1	si:ch211-214p16.1
lyz	1.15808e-42	-0.96593	0.074	0.141	2.20464e-38	mcamb	ENSDARG00000057789	lyz	https://zfin.org/ZDB-GENE-020515-2	lysozyme [Source:ZFIN;Acc:ZDB-GENE-020515-2]	-0.0375137	mcamb_vs_all_other_cells	lyz	lyz
mmp13a	6.33417e-81	-0.975121	0.068	0.166	1.20584e-76	mcamb	ENSDARG00000012395	mmp13a	https://zfin.org/ZDB-GENE-031202-2	matrix metallopeptidase 13a [Source:ZFIN;Acc:ZDB-GENE-031202-2]	-0.0271624	mcamb_vs_all_other_cells	mmp13a	mmp13a
si:ch211-9d9.1	3.00444e-67	-0.988777	0.078	0.167	5.71956e-63	mcamb	ENSDARG00000099839	si:ch211-9d9.1	https://zfin.org/ZDB-GENE-030131-2657	si:ch211-9d9.1 [Source:ZFIN;Acc:ZDB-GENE-030131-2657]	-0.0360223	mcamb_vs_all_other_cells	si:ch211-9d9.1	si:ch211-9d9.1
si:dkey-247k7.2	3.49433e-61	-1.01716	0.088	0.176	6.65215e-57	mcamb	ENSDARG00000103199	si:dkey-247k7.2	https://zfin.org/ZDB-GENE-031118-45	si:dkey-247k7.2 [Source:ZFIN;Acc:ZDB-GENE-031118-45]	-0.0447549	mcamb_vs_all_other_cells	si:dkey-247k7.2	si:dkey-247k7.2
col1a1a	2.99929e-54	-1.03363	0.079	0.158	5.70974e-50	mcamb	ENSDARG00000012405	col1a1a	https://zfin.org/ZDB-GENE-030131-9102	collagen, type I, alpha 1a [Source:ZFIN;Acc:ZDB-GENE-030131-9102]	-0.0408285	mcamb_vs_all_other_cells	col1a1a	col1a1a
si:ch211-195b11.3	2.79992e-96	-1.05424	0.15	0.278	5.33021e-92	mcamb	ENSDARG00000100582	si:ch211-195b11.3	https://zfin.org/ZDB-GENE-141222-6	si:ch211-195b11.3 [Source:ZFIN;Acc:ZDB-GENE-141222-6]	-0.0853249	mcamb_vs_all_other_cells	si:ch211-195b11.3	si:ch211-195b11.3
npsn	8.41571e-117	-1.0641	0.124	0.266	1.6021e-112	mcamb	ENSDARG00000010423	npsn	https://zfin.org/ZDB-GENE-040420-2	nephrosin [Source:ZFIN;Acc:ZDB-GENE-040420-2]	-0.0615097	mcamb_vs_all_other_cells	npsn	npsn
si:ch73-359m17.7	1.80831e-91	-1.09333	0.138	0.26	3.44248e-87	mcamb	ENSDARG00000103319	si:ch73-359m17.7	https://zfin.org/ZDB-GENE-141212-401	si:ch73-359m17.7 [Source:ZFIN;Acc:ZDB-GENE-141212-401]	-0.0800824	mcamb_vs_all_other_cells	si:ch73-359m17.7	si:ch73-359m17.7
si:ch73-343g19.4	1.75834e-90	-1.12539	0.062	0.165	3.34734e-86	mcamb	ENSDARG00000104398	si:ch73-343g19.4	https://zfin.org/ZDB-GENE-100922-108	si:ch73-343g19.4 [Source:ZFIN;Acc:ZDB-GENE-100922-108]	-0.0262182	mcamb_vs_all_other_cells	si:ch73-343g19.4	si:ch73-343g19.4
thy1	2.83082e-260	-1.13383	0.086	0.309	5.38903e-256	mcamb	ENSDARG00000035018	thy1	https://zfin.org/ZDB-GENE-030131-8561	Thy-1 cell surface antigen [Source:ZFIN;Acc:ZDB-GENE-030131-8561]	-0.0271385	mcamb_vs_all_other_cells	thy1	thy1
grn1	4.55558e-128	-1.2366	0.468	0.615	8.67246e-124	mcamb	ENSDARG00000089362	grn1	https://zfin.org/ZDB-GENE-060103-1	granulin 1 [Source:ZFIN;Acc:ZDB-GENE-060103-1]	-0.440399	mcamb_vs_all_other_cells	grn1	grn1
rbp4	1.25461e-65	-1.36869	0.133	0.234	2.38841e-61	mcamb	ENSDARG00000101199	rbp4	https://zfin.org/ZDB-GENE-000210-19	retinol binding protein 4, plasma [Source:ZFIN;Acc:ZDB-GENE-000210-19]	-0.103465	mcamb_vs_all_other_cells	rbp4	rbp4
cldnh	1.57743e-100	-1.38331	0.085	0.201	3.00295e-96	mcamb	ENSDARG00000069503	cldnh	https://zfin.org/ZDB-GENE-010328-8	claudin h [Source:ZFIN;Acc:ZDB-GENE-010328-8]	-0.0497235	mcamb_vs_all_other_cells	cldnh	cldnh
icn	1.23563e-63	-1.67653	0.679	0.774	2.35228e-59	mcamb	ENSDARG00000009978	icn	https://zfin.org/ZDB-GENE-030131-8599	ictacalcin [Source:ZFIN;Acc:ZDB-GENE-030131-8599]	-0.998641	mcamb_vs_all_other_cells	icn	icn
ccl33.3	2.87575e-10	-1.81873	0.324	0.384	5.47457e-06	mcamb	ENSDARG00000099401	ccl33.3	https://zfin.org/ZDB-GENE-081104-131	chemokine (C-C motif) ligand 33, duplicate 3 [Source:ZFIN;Acc:ZDB-GENE-081104-131]	-0.497195	mcamb_vs_all_other_cells	ccl33.3	ccl33.3
grn2	1.92547e-10	-1.84883	0.856	0.912	3.66551e-06	mcamb	ENSDARG00000088641	grn2	https://zfin.org/ZDB-GENE-050522-264	granulin 2 [Source:ZFIN;Acc:ZDB-GENE-050522-264]	-1.48542	mcamb_vs_all_other_cells	grn2	grn2

## Sheet: runx3
Gene.name.uniq	p_val	avg_logFC	pct.1	pct.2	p_val_adj	cluster	Gene.stable.ID	Gene.name	ZFIN.ID	Gene.description	pete_score	ident	Ens91.Gene.name.uniq	Ens102.Gene.name.uniq
cxcl19	0	2.92396	0.607	0.162	0	runx3	ENSDARG00000102776	cxcl19	https://zfin.org/ZDB-GENE-140708-2	chemokine (C-X-C motif) ligand 19 [Source:ZFIN;Acc:ZDB-GENE-140708-2]	6.65018	runx3_vs_all_other_cells	cxcl19	cxcl19
ctsl.1	0	2.51142	0.913	0.525	0	runx3	ENSDARG00000003902	ctsl.1	https://zfin.org/ZDB-GENE-040718-61	cathepsin L.1 [Source:ZFIN;Acc:ZDB-GENE-040718-61]	3.9875	runx3_vs_all_other_cells	ctsl.1	ctsl.1
fabp7b	0	1.79961	0.741	0.169	0	runx3	ENSDARG00000034650	fabp7b	https://zfin.org/ZDB-GENE-040614-4	fatty acid binding protein 7, brain, b [Source:ZFIN;Acc:ZDB-GENE-040614-4]	5.84692	runx3_vs_all_other_cells	fabp7b	fabp7b
tppp	0	1.72603	0.81	0.386	0	runx3	ENSDARG00000104399	tppp	https://zfin.org/ZDB-GENE-101115-2	tubulin polymerization promoting protein [Source:ZFIN;Acc:ZDB-GENE-101115-2]	2.93381	runx3_vs_all_other_cells	tppp	tppp
lgmn	0	1.58723	0.873	0.464	0	runx3	ENSDARG00000039150	lgmn	https://zfin.org/ZDB-GENE-021030-1	legumain [Source:ZFIN;Acc:ZDB-GENE-021030-1]	2.60706	runx3_vs_all_other_cells	lgmn	lgmn
FO704661.1	0	1.58532	0.78	0.444	0	runx3	ENSDARG00000102758	FO704661.1	https://zfin.org/	gamma-glutamyl hydrolase [Source:NCBI gene;Acc:553228]	2.17232	runx3_vs_all_other_cells	FO704661.1	FO704661.1
cxcl8a	0	1.52141	0.407	0.14	0	runx3	ENSDARG00000104795	cxcl8a	https://zfin.org/ZDB-GENE-081104-317	chemokine (C-X-C motif) ligand 8a [Source:ZFIN;Acc:ZDB-GENE-081104-317]	1.80014	runx3_vs_all_other_cells	cxcl8a	cxcl8a
ctsz	0	1.51563	0.931	0.556	0	runx3	ENSDARG00000043081	ctsz	https://zfin.org/ZDB-GENE-041010-139	cathepsin Z [Source:ZFIN;Acc:ZDB-GENE-041010-139]	2.36275	runx3_vs_all_other_cells	ctsz	ctsz
rnaset2	0	1.47202	0.871	0.479	0	runx3	ENSDARG00000036282	rnaset2	https://zfin.org/ZDB-GENE-030131-2513	ribonuclease T2 [Source:NCBI gene;Acc:791890]	2.33138	runx3_vs_all_other_cells	rnaset2	rnaset2
acp5a	0	1.41512	0.91	0.466	0	runx3	ENSDARG00000019763	acp5a	https://zfin.org/ZDB-GENE-040426-2864	acid phosphatase 5a, tartrate resistant [Source:ZFIN;Acc:ZDB-GENE-040426-2864]	2.51471	runx3_vs_all_other_cells	acp5a	acp5a
mt2	0	1.37679	0.42	0.139	0	runx3	ENSDARG00000041623	mt2	https://zfin.org/ZDB-GENE-030131-4174	metallothionein 2 [Source:NCBI gene;Acc:100174951]	1.74723	runx3_vs_all_other_cells	mt2	mt2
ctsc	0	1.37629	0.918	0.507	0	runx3	ENSDARG00000101334	ctsc	https://zfin.org/ZDB-GENE-030619-9	cathepsin C [Source:ZFIN;Acc:ZDB-GENE-030619-9]	2.28763	runx3_vs_all_other_cells	ctsc	ctsc
ctsd	0	1.37137	0.919	0.637	0	runx3	ENSDARG00000057698	ctsd	https://zfin.org/ZDB-GENE-010131-8	cathepsin D [Source:ZFIN;Acc:ZDB-GENE-010131-8]	1.81822	runx3_vs_all_other_cells	ctsd	ctsd
ctsba	0	1.34511	0.996	0.824	0	runx3	ENSDARG00000055120	ctsba	https://zfin.org/ZDB-GENE-040426-2650	cathepsin Ba [Source:ZFIN;Acc:ZDB-GENE-040426-2650]	1.61938	runx3_vs_all_other_cells	ctsba	ctsba
fthl27	0	1.31131	0.999	0.972	0	runx3	ENSDARG00000031776	fthl27	https://zfin.org/ZDB-GENE-040718-72	ferritin, heavy polypeptide-like 27 [Source:ZFIN;Acc:ZDB-GENE-040718-72]	1.34638	runx3_vs_all_other_cells	FTL	fthl27
ctsk	0	1.29949	0.86	0.463	0	runx3	ENSDARG00000040251	ctsk	https://zfin.org/ZDB-GENE-001205-4	cathepsin K [Source:ZFIN;Acc:ZDB-GENE-001205-4]	2.07582	runx3_vs_all_other_cells	ctsk	ctsk
ctss2.2	0	1.22653	0.97	0.728	0	runx3	ENSDARG00000013771	ctss2.2	https://zfin.org/ZDB-GENE-050626-55	cathepsin S, ortholog 2, tandem duplicate 2 [Source:ZFIN;Acc:ZDB-GENE-050626-55]	1.58523	runx3_vs_all_other_cells	ctss2.2	ctss2.2
ctsh	0	1.20208	0.934	0.621	0	runx3	ENSDARG00000041108	ctsh	https://zfin.org/ZDB-GENE-030131-3539	cathepsin H [Source:ZFIN;Acc:ZDB-GENE-030131-3539]	1.68864	runx3_vs_all_other_cells	ctsh	ctsh
tnfb	0	1.19254	0.633	0.226	0	runx3	ENSDARG00000013598	tnfb	https://zfin.org/ZDB-GENE-050601-2	tumor necrosis factor b (TNF superfamily, member 2) [Source:ZFIN;Acc:ZDB-GENE-050601-2]	2.11432	runx3_vs_all_other_cells	tnfb	tnfb
ccl35.1	0	1.17172	0.611	0.445	0	runx3	ENSDARG00000103466	ccl35.1	https://zfin.org/ZDB-GENE-081022-33	chemokine (C-C motif) ligand 35, duplicate 1 [Source:ZFIN;Acc:ZDB-GENE-081022-33]	0.982981	runx3_vs_all_other_cells	ccl35.1	ccl35.1
fabp11a	0	1.16465	0.759	0.424	0	runx3	ENSDARG00000017299	fabp11a	https://zfin.org/ZDB-GENE-040912-132	fatty acid binding protein 11a [Source:ZFIN;Acc:ZDB-GENE-040912-132]	1.58239	runx3_vs_all_other_cells	fabp11a	fabp11a
NPC2	0	1.15467	0.639	0.285	0	runx3	ENSDARG00000096979	NPC2	https://zfin.org/ZDB-GENE-080723-11	zgc:193725 [Source:ZFIN;Acc:ZDB-GENE-080723-11]	1.6543	runx3_vs_all_other_cells	NPC2	NPC2
FQ311879.1	0	1.13602	0.474	0.036	0	runx3	ENSDARG00000098843	FQ311879.1	https://zfin.org/		7.08988	runx3_vs_all_other_cells	FQ311879.1	FQ311879.1
si:cabz01074946.1	0	1.1151	0.689	0.328	0	runx3	ENSDARG00000090396	si:cabz01074946.1	https://zfin.org/ZDB-GENE-160113-134	si:cabz01074946.1 [Source:ZFIN;Acc:ZDB-GENE-160113-134]	1.61391	runx3_vs_all_other_cells	si:cabz01074946.1	si:cabz01074946.1
mafbb	0	1.07917	0.827	0.434	0	runx3	ENSDARG00000070542	mafbb	https://zfin.org/ZDB-GENE-010605-4	v-maf avian musculoaponeurotic fibrosarcoma oncogene homolog Bb [Source:ZFIN;Acc:ZDB-GENE-010605-4]	1.70063	runx3_vs_all_other_cells	mafbb	mafbb
ctsla	0	1.07789	0.836	0.605	0	runx3	ENSDARG00000007836	ctsla	https://zfin.org/ZDB-GENE-030131-106	cathepsin La [Source:ZFIN;Acc:ZDB-GENE-030131-106]	1.24518	runx3_vs_all_other_cells	ctsla	ctsla
rnaseka	0	1.07756	0.957	0.735	0	runx3	ENSDARG00000069461	rnaseka	https://zfin.org/ZDB-GENE-060825-301	ribonuclease, RNase K a [Source:NCBI gene;Acc:751692]	1.3427	runx3_vs_all_other_cells	rnaseka	rnaseka
si:ch211-212k18.7	0	1.0688	0.93	0.736	0	runx3	ENSDARG00000055504	si:ch211-212k18.7	https://zfin.org/ZDB-GENE-030131-1312	si:ch211-212k18.7 [Source:ZFIN;Acc:ZDB-GENE-030131-1312]	1.25599	runx3_vs_all_other_cells	si:ch211-212k18.7	si:ch211-212k18.7
slc35f6	0	1.0548	0.8	0.415	0	runx3	ENSDARG00000016745	slc35f6	https://zfin.org/ZDB-GENE-040718-297	solute carrier family 35 member F6 [Source:ZFIN;Acc:ZDB-GENE-040718-297]	1.62668	runx3_vs_all_other_cells	slc35f6	slc35f6
ctss2.1	0	1.05341	0.957	0.809	0	runx3	ENSDARG00000074656	ctss2.1	https://zfin.org/ZDB-GENE-050522-559	cathepsin S, ortholog2, tandem duplicate 1 [Source:ZFIN;Acc:ZDB-GENE-050522-559]	1.19254	runx3_vs_all_other_cells	ctss2.1	ctss2.1
cxcl20	0	1.05062	0.446	0.111	0	runx3	ENSDARG00000075163	cxcl20	https://zfin.org/ZDB-GENE-111004-2	chemokine (C-X-C motif) ligand 20 [Source:ZFIN;Acc:ZDB-GENE-111004-2]	1.88275	runx3_vs_all_other_cells	cxcl20	cxcl20
tspan36	0	1.02611	0.975	0.75	0	runx3	ENSDARG00000024540	tspan36	https://zfin.org/ZDB-GENE-040718-248	tetraspanin 36 [Source:NCBI gene;Acc:437021]	1.3006	runx3_vs_all_other_cells	tspan36	tspan36
LECT2	0	1.02328	0.76	0.409	0	runx3	ENSDARG00000090889	LECT2	https://zfin.org/ZDB-GENE-130530-1010	si:ch211-132p1.3 [Source:ZFIN;Acc:ZDB-GENE-130530-1010]	1.4451	runx3_vs_all_other_cells	*249	LECT2
npc2	0	1.01998	0.964	0.784	0	runx3	ENSDARG00000090912	npc2	https://zfin.org/ZDB-GENE-021206-13	Niemann-Pick disease, type C2 [Source:NCBI gene;Acc:282673]	1.20901	runx3_vs_all_other_cells	npc2	npc2
BX322618.1	0	1.01717	0.89	0.518	0	runx3	ENSDARG00000096508	BX322618.1	https://zfin.org/		1.5554	runx3_vs_all_other_cells	BX322618.1	BX322618.1
tnfrsf18	0	1.00709	0.378	0.062	0	runx3	ENSDARG00000076800	tnfrsf18	https://zfin.org/ZDB-GENE-101104-7	tumor necrosis factor receptor superfamily, member 18 [Source:ZFIN;Acc:ZDB-GENE-101104-7]	2.32092	runx3_vs_all_other_cells	tnfrsf18	tnfrsf18
dicp1.17	0	0.982271	0.338	0.038	0	runx3	ENSDARG00000104275	dicp1.17	https://zfin.org/ZDB-GENE-120306-10	diverse immunoglobulin domain-containing protein 1.17 [Source:ZFIN;Acc:ZDB-GENE-120306-10]	2.95312	runx3_vs_all_other_cells	dicp1.17	dicp1.17
mxc	0	0.979693	0.518	0.197	0	runx3	ENSDARG00000024789	mxc	https://zfin.org/ZDB-GENE-030721-7	myxovirus (influenza virus) resistance C [Source:NCBI gene;Acc:360145]	1.33439	runx3_vs_all_other_cells	mxc	mxc
si:dkey-27i16.2	0	0.96555	0.935	0.616	0	runx3	ENSDARG00000098293	si:dkey-27i16.2	https://zfin.org/ZDB-GENE-030131-9667	si:dkey-27i16.2 [Source:ZFIN;Acc:ZDB-GENE-030131-9667]	1.37031	runx3_vs_all_other_cells	si:dkey-27i16.2	si:dkey-27i16.2
BX901920.1	0	0.962681	0.888	0.498	0	runx3	ENSDARG00000096655	BX901920.1	https://zfin.org/		1.52433	runx3_vs_all_other_cells	BX901920.1	BX901920.1
si:ch211-147m6.1	0	0.960104	0.969	0.676	0	runx3	ENSDARG00000109648	si:ch211-147m6.1	https://zfin.org/ZDB-GENE-131120-57	si:ch211-147m6.1 [Source:ZFIN;Acc:ZDB-GENE-131120-57]	1.33358	runx3_vs_all_other_cells		si:ch211-147m6.1
zgc:110239	0	0.953885	0.813	0.532	0	runx3	ENSDARG00000077664	zgc:110239	https://zfin.org/ZDB-GENE-050417-107	zgc:110239 [Source:ZFIN;Acc:ZDB-GENE-050417-107]	1.18513	runx3_vs_all_other_cells	zgc:110239	zgc:110239
mhc2dab	0	0.952976	0.774	0.519	0	runx3	ENSDARG00000079105	mhc2dab	https://zfin.org/ZDB-GENE-980526-200	major histocompatibility complex class II DAB gene [Source:ZFIN;Acc:ZDB-GENE-980526-200]	1.10001	runx3_vs_all_other_cells	mhc2dab	mhc2dab
cndp2	0	0.947745	0.809	0.483	0	runx3	ENSDARG00000003931	cndp2	https://zfin.org/ZDB-GENE-030131-5499	carnosine dipeptidase 2 [Source:ZFIN;Acc:ZDB-GENE-030131-5499]	1.28423	runx3_vs_all_other_cells	cndp2	cndp2
slc7a7	0	0.938114	0.838	0.446	0	runx3	ENSDARG00000055226	slc7a7	https://zfin.org/ZDB-GENE-051127-5	solute carrier family 7 member 7 [Source:ZFIN;Acc:ZDB-GENE-051127-5]	1.4771	runx3_vs_all_other_cells	slc7a7	slc7a7
slc43a2b	0	0.93144	0.629	0.214	0	runx3	ENSDARG00000061120	slc43a2b	https://zfin.org/ZDB-GENE-041212-6	solute carrier family 43 member 2b [Source:ZFIN;Acc:ZDB-GENE-041212-6]	1.72204	runx3_vs_all_other_cells	slc43a2b	slc43a2b
runx3	0	0.929722	0.498	0.127	0	runx3	ENSDARG00000052826	runx3	https://zfin.org/ZDB-GENE-000605-2	RUNX family transcription factor 3 [Source:ZFIN;Acc:ZDB-GENE-000605-2]	1.81555	runx3_vs_all_other_cells	runx3	runx3
tmem176l.4	0	0.924174	0.572	0.266	0	runx3	ENSDARG00000074390	tmem176l.4	https://zfin.org/ZDB-GENE-030131-3532	transmembrane protein 176l.4 [Source:ZFIN;Acc:ZDB-GENE-030131-3532]	1.13675	runx3_vs_all_other_cells	tmem176l.4	tmem176l.4
mpeg1.1	0	0.922425	0.902	0.632	0	runx3	ENSDARG00000055290	mpeg1.1	https://zfin.org/ZDB-GENE-030131-7347	macrophage expressed 1, tandem duplicate 1 [Source:ZFIN;Acc:ZDB-GENE-030131-7347]	1.18748	runx3_vs_all_other_cells	mpeg1.1	mpeg1.1
slc37a2	0	0.921689	0.728	0.352	0	runx3	ENSDARG00000023394	slc37a2	https://zfin.org/ZDB-GENE-040426-1949	solute carrier family 37 member 2 [Source:NCBI gene;Acc:406287]	1.38773	runx3_vs_all_other_cells	slc37a2	slc37a2
si:ch211-194m7.3	0	0.91675	0.968	0.723	0	runx3	ENSDARG00000074322	si:ch211-194m7.3	https://zfin.org/ZDB-GENE-131121-19	si:ch211-194m7.3 [Source:ZFIN;Acc:ZDB-GENE-131121-19]	1.18813	runx3_vs_all_other_cells	si:ch211-194m7.3	si:ch211-194m7.3
si:ch211-194m7.3	0	0.91675	0.968	0.723	0	runx3	ENSDARG00000074322	si:ch211-194m7.3	https://zfin.org/ZDB-GENE-131121-19	si:ch211-194m7.3 [Source:ZFIN;Acc:ZDB-GENE-131121-19]	1.18813	runx3_vs_all_other_cells	si:ch211-194m7.3	si:ch211-194m7.3
sdc4	0	0.914771	0.823	0.459	0	runx3	ENSDARG00000059906	sdc4	https://zfin.org/ZDB-GENE-061111-1	syndecan 4 [Source:ZFIN;Acc:ZDB-GENE-061111-1]	1.34989	runx3_vs_all_other_cells	sdc4	sdc4
FP015862.2	0	0.908222	0.792	0.48	0	runx3	ENSDARG00000097470	FP015862.2	https://zfin.org/		1.18686	runx3_vs_all_other_cells	FP015862.2	FP015862.2
atp6v0ca	0	0.903229	0.987	0.863	0	runx3	ENSDARG00000057853	atp6v0ca	https://zfin.org/ZDB-GENE-020419-23	ATPase H+ transporting V0 subunit ca [Source:ZFIN;Acc:ZDB-GENE-020419-23]	1.01958	runx3_vs_all_other_cells	atp6v0ca	atp6v0ca
scpep1	0	0.900916	0.934	0.677	0	runx3	ENSDARG00000040072	scpep1	https://zfin.org/ZDB-GENE-040426-890	serine carboxypeptidase 1 [Source:ZFIN;Acc:ZDB-GENE-040426-890]	1.16089	runx3_vs_all_other_cells	scpep1	scpep1
epdl1	0	0.900279	0.463	0.189	0	runx3	ENSDARG00000076386	epdl1	https://zfin.org/ZDB-GENE-090710-3	ependymin-like 1 [Source:ZFIN;Acc:ZDB-GENE-090710-3]	1.02112	runx3_vs_all_other_cells	epdl1	epdl1
asah1b	0	0.892262	0.886	0.598	0	runx3	ENSDARG00000034817	asah1b	https://zfin.org/ZDB-GENE-040426-1512	N-acylsphingosine amidohydrolase (acid ceramidase) 1b [Source:ZFIN;Acc:ZDB-GENE-040426-1512]	1.17127	runx3_vs_all_other_cells	asah1b	asah1b
fuca1.1	0	0.878639	0.701	0.375	0	runx3	ENSDARG00000035890	fuca1.1	https://zfin.org/ZDB-GENE-030131-7434	alpha-L-fucosidase 1, tandem duplicate 1 [Source:ZFIN;Acc:ZDB-GENE-030131-7434]	1.15137	runx3_vs_all_other_cells	fuca1.1	fuca1.1
cmklr1	0	0.872273	0.649	0.263	0	runx3	ENSDARG00000090890	cmklr1	https://zfin.org/ZDB-GENE-060526-126	chemokine-like receptor 1 [Source:ZFIN;Acc:ZDB-GENE-060526-126]	1.39697	runx3_vs_all_other_cells	cmklr1	cmklr1
fthl28	0	0.861434	0.552	0.241	0	runx3	ENSDARG00000076221	fthl28	https://zfin.org/ZDB-GENE-030131-7540	ferritin, heavy polypeptide-like 28 [Source:ZFIN;Acc:ZDB-GENE-030131-7540]	1.08914	runx3_vs_all_other_cells	FTL*2	fthl28
hsd17b14	0	0.840801	0.51	0.2	0	runx3	ENSDARG00000054842	hsd17b14	https://zfin.org/ZDB-GENE-040801-24	hydroxysteroid (17-beta) dehydrogenase 14 [Source:ZFIN;Acc:ZDB-GENE-040801-24]	1.09346	runx3_vs_all_other_cells	hsd17b14	hsd17b14
cd74b	0	0.839703	0.886	0.638	0	runx3	ENSDARG00000036628	cd74b	https://zfin.org/ZDB-GENE-990910-10	CD74 molecule, major histocompatibility complex, class II invariant chain b [Source:ZFIN;Acc:ZDB-GENE-990910-10]	1.03317	runx3_vs_all_other_cells	cd74b	cd74b
dpp7	0	0.834256	0.87	0.564	0	runx3	ENSDARG00000027750	dpp7	https://zfin.org/ZDB-GENE-050306-16	dipeptidyl-peptidase 7 [Source:ZFIN;Acc:ZDB-GENE-050306-16]	1.11959	runx3_vs_all_other_cells	dpp7	dpp7
atp6ap2	0	0.823483	0.849	0.594	0	runx3	ENSDARG00000008735	atp6ap2	https://zfin.org/ZDB-GENE-040426-1960	ATPase H+ transporting accessory protein 2 [Source:ZFIN;Acc:ZDB-GENE-040426-1960]	0.999271	runx3_vs_all_other_cells	atp6ap2	atp6ap2
stoml3b	0	0.818878	0.612	0.374	0	runx3	ENSDARG00000057035	stoml3b	https://zfin.org/ZDB-GENE-050417-366	stomatin (EPB72)-like 3b [Source:ZFIN;Acc:ZDB-GENE-050417-366]	0.820069	runx3_vs_all_other_cells	stoml3b	stoml3b
rnf213a	0	0.813933	0.913	0.696	0	runx3	ENSDARG00000099465	rnf213a	https://zfin.org/ZDB-GENE-050302-100	Danio rerio ring finger protein 213a (rnf213a), mRNA. [Source:RefSeq mRNA;Acc:NM_001353835]	0.974812	runx3_vs_all_other_cells	rnf213a	rnf213a
mpp1	0	0.813687	0.772	0.44	0	runx3	ENSDARG00000105287	mpp1	https://zfin.org/ZDB-GENE-031113-4	membrane protein, palmitoylated 1 [Source:ZFIN;Acc:ZDB-GENE-031113-4]	1.10215	runx3_vs_all_other_cells	mpp1	mpp1
psap	0	0.812198	0.962	0.778	0	runx3	ENSDARG00000013968	psap	https://zfin.org/ZDB-GENE-020108-1	prosaposin [Source:ZFIN;Acc:ZDB-GENE-020108-1]	0.966123	runx3_vs_all_other_cells	psap	psap
ctsa	0	0.8098	0.771	0.456	0	runx3	ENSDARG00000098114	ctsa	https://zfin.org/ZDB-GENE-030131-537	cathepsin A [Source:ZFIN;Acc:ZDB-GENE-030131-537]	1.05565	runx3_vs_all_other_cells	ctsa	ctsa
b2m	0	0.803125	0.569	0.285	0	runx3	ENSDARG00000053136	b2m	https://zfin.org/ZDB-GENE-980526-88	beta-2-microglobulin [Source:NCBI gene;Acc:30400]	0.912353	runx3_vs_all_other_cells	b2m	b2m
il1b	0	0.796043	0.447	0.17	0	runx3	ENSDARG00000098700	il1b	https://zfin.org/ZDB-GENE-040702-2	interleukin 1, beta [Source:ZFIN;Acc:ZDB-GENE-040702-2]	0.935626	runx3_vs_all_other_cells	il1b	il1b
ifi30	0	0.795116	0.727	0.567	0	runx3	ENSDARG00000056378	ifi30	https://zfin.org/ZDB-GENE-030131-8447	IFI30 lysosomal thiol reductase [Source:NCBI gene;Acc:336503]	0.741167	runx3_vs_all_other_cells	ifi30	ifi30
abhd12	0	0.79461	0.621	0.29	0	runx3	ENSDARG00000071004	abhd12	https://zfin.org/ZDB-GENE-060929-268	abhydrolase domain containing 12 [Source:NCBI gene;Acc:767657]	1.05667	runx3_vs_all_other_cells	abhd12	abhd12
nfkbiab	0	0.785249	0.784	0.612	0	runx3	ENSDARG00000007693	nfkbiab	https://zfin.org/ZDB-GENE-030131-1819	nuclear factor of kappa light polypeptide gene enhancer in B-cells inhibitor, alpha b [Source:ZFIN;Acc:ZDB-GENE-030131-1819]	0.788657	runx3_vs_all_other_cells	nfkbiab	nfkbiab
slc2a6	0	0.783557	0.646	0.342	0	runx3	ENSDARG00000058731	slc2a6	https://zfin.org/ZDB-GENE-081104-301	solute carrier family 2 member 6 [Source:ZFIN;Acc:ZDB-GENE-081104-301]	0.956114	runx3_vs_all_other_cells	slc2a6	slc2a6
itgae.1	0	0.781841	0.791	0.476	0	runx3	ENSDARG00000098012	itgae.1	https://zfin.org/ZDB-GENE-131121-125	integrin, alpha E, tandem duplicate 1 [Source:ZFIN;Acc:ZDB-GENE-131121-125]	1.0277	runx3_vs_all_other_cells	itgae.1	itgae.1
abcc5	0	0.781756	0.599	0.27	0	runx3	ENSDARG00000061233	abcc5	https://zfin.org/ZDB-GENE-050517-17	ATP-binding cassette, sub-family C (CFTR/MRP), member 5 [Source:ZFIN;Acc:ZDB-GENE-050517-17]	1.03887	runx3_vs_all_other_cells	abcc5	abcc5
pla2g7	0	0.781401	0.427	0.12	0	runx3	ENSDARG00000003584	pla2g7	https://zfin.org/ZDB-GENE-040426-2248	phospholipase A2, group VII (platelet-activating factor acetylhydrolase, plasma) [Source:ZFIN;Acc:ZDB-GENE-040426-2248]	1.18727	runx3_vs_all_other_cells	pla2g7	pla2g7
map3k14a	0	0.780037	0.51	0.268	0	runx3	ENSDARG00000074060	map3k14a	https://zfin.org/ZDB-GENE-120215-80	mitogen-activated protein kinase kinase kinase 14a [Source:ZFIN;Acc:ZDB-GENE-120215-80]	0.757043	runx3_vs_all_other_cells	map3k14a	map3k14a
naga	0	0.77488	0.732	0.473	0	runx3	ENSDARG00000099313	naga	https://zfin.org/ZDB-GENE-051113-256	N-acetylgalactosaminidase, alpha [Source:ZFIN;Acc:ZDB-GENE-051113-256]	0.8778	runx3_vs_all_other_cells	naga	naga
BX323854.1	0	0.760076	0.315	0.015	0	runx3	ENSDARG00000030778	BX323854.1	https://zfin.org/		5.02791	runx3_vs_all_other_cells	BX323854.2	BX323854.1
lgals9l1	0	0.759481	0.759	0.49	0	runx3	ENSDARG00000025903	lgals9l1	https://zfin.org/ZDB-GENE-030131-9543	lectin, galactoside-binding, soluble, 9 (galectin 9)-like 1 [Source:ZFIN;Acc:ZDB-GENE-030131-9543]	0.892903	runx3_vs_all_other_cells	lgals9l1	lgals9l1
MFAP4*3	0	0.757564	0.978	0.779	0	runx3	ENSDARG00000088745	MFAP4	https://zfin.org/ZDB-GENE-071004-112	zgc:173915 [Source:ZFIN;Acc:ZDB-GENE-071004-112]	0.930164	runx3_vs_all_other_cells	MFAP4*6	MFAP4*3
slc3a2a	0	0.7565	0.865	0.556	0	runx3	ENSDARG00000036427	slc3a2a	https://zfin.org/ZDB-GENE-000831-3	solute carrier family 3 member 2a [Source:ZFIN;Acc:ZDB-GENE-000831-3]	1.01804	runx3_vs_all_other_cells	slc3a2a	slc3a2a
pepd	0	0.752789	0.717	0.44	0	runx3	ENSDARG00000102249	pepd	https://zfin.org/ZDB-GENE-030131-9444	peptidase D [Source:ZFIN;Acc:ZDB-GENE-030131-9444]	0.879546	runx3_vs_all_other_cells	PEPD	pepd
si:ch73-158p21.3	0	0.750939	0.673	0.394	0	runx3	ENSDARG00000101030	si:ch73-158p21.3	https://zfin.org/ZDB-GENE-030131-4747	si:ch73-158p21.3 [Source:ZFIN;Acc:ZDB-GENE-030131-4747]	0.863254	runx3_vs_all_other_cells	si:ch73-158p21.3	si:ch73-158p21.3
BX248082.2	0	0.749893	0.839	0.559	0	runx3	ENSDARG00000105408	BX248082.2	https://zfin.org/		0.944303	runx3_vs_all_other_cells	BX248082.1	BX248082.2
cd74a	0	0.746729	0.741	0.59	0	runx3	ENSDARG00000009087	cd74a	https://zfin.org/ZDB-GENE-000901-1	CD74 molecule, major histocompatibility complex, class II invariant chain a [Source:ZFIN;Acc:ZDB-GENE-000901-1]	0.69494	runx3_vs_all_other_cells	cd74a	cd74a
tcirg1b	0	0.74146	0.775	0.528	0	runx3	ENSDARG00000105142	tcirg1b	https://zfin.org/ZDB-GENE-040426-2022	T cell immune regulator 1, ATPase H+ transporting V0 subunit a3b [Source:ZFIN;Acc:ZDB-GENE-040426-2022]	0.843446	runx3_vs_all_other_cells	tcirg1b	tcirg1b
mcl1b	0	0.740943	0.665	0.403	0	runx3	ENSDARG00000008363	mcl1b	https://zfin.org/ZDB-GENE-030825-1	MCL1 apoptosis regulator, BCL2 family member b [Source:ZFIN;Acc:ZDB-GENE-030825-1]	0.813061	runx3_vs_all_other_cells	mcl1b	mcl1b
irf1b	0	0.738718	0.42	0.13	0	runx3	ENSDARG00000043249	irf1b	https://zfin.org/ZDB-GENE-041114-13	interferon regulatory factor 1b [Source:ZFIN;Acc:ZDB-GENE-041114-13]	1.00238	runx3_vs_all_other_cells	txndc15	irf1b
nfkbiaa	0	0.736453	0.584	0.408	0	runx3	ENSDARG00000005481	nfkbiaa	https://zfin.org/ZDB-GENE-040426-2227	nuclear factor of kappa light polypeptide gene enhancer in B-cells inhibitor, alpha a [Source:ZFIN;Acc:ZDB-GENE-040426-2227]	0.615617	runx3_vs_all_other_cells	nfkbiaa	nfkbiaa
slc29a1b	0	0.725479	0.517	0.177	0	runx3	ENSDARG00000054447	slc29a1b	https://zfin.org/ZDB-GENE-130415-4	solute carrier family 29 member 1b [Source:ZFIN;Acc:ZDB-GENE-130415-4]	1.09555	runx3_vs_all_other_cells	slc29a1b	slc29a1b
fuca2	0	0.722156	0.727	0.459	0	runx3	ENSDARG00000044073	fuca2	https://zfin.org/ZDB-GENE-040822-39	alpha-L-fucosidase 2 [Source:ZFIN;Acc:ZDB-GENE-040822-39]	0.831548	runx3_vs_all_other_cells	fuca2	fuca2
fxyd6l	0	0.711887	0.607	0.358	0	runx3	ENSDARG00000097057	fxyd6l	https://zfin.org/ZDB-GENE-071205-8	FXYD domain containing ion transport regulator 6 like [Source:ZFIN;Acc:ZDB-GENE-071205-8]	0.732665	runx3_vs_all_other_cells	fxyd6l	fxyd6l
slc38a7	0	0.707595	0.464	0.132	0	runx3	ENSDARG00000012002	slc38a7	https://zfin.org/ZDB-GENE-040801-266	solute carrier family 38 member 7 [Source:NCBI gene;Acc:445254]	1.15411	runx3_vs_all_other_cells	slc38a7	slc38a7
AL831726.2	0	0.705377	0.424	0.139	0	runx3	ENSDARG00000104185	AL831726.2	https://zfin.org/	uncharacterized LOC101882696 [Source:NCBI gene;Acc:101882696]	0.912301	runx3_vs_all_other_cells	AL831726.2	AL831726.2
si:dkey-56m19.5	0	0.704821	0.663	0.421	0	runx3	ENSDARG00000068432	si:dkey-56m19.5	https://zfin.org/ZDB-GENE-030131-226	si:dkey-56m19.5 [Source:ZFIN;Acc:ZDB-GENE-030131-226]	0.735909	runx3_vs_all_other_cells	si:dkey-56m19.5	si:dkey-56m19.5
ndfip1l	0	0.702625	0.536	0.235	0	runx3	ENSDARG00000102367	ndfip1l	https://zfin.org/ZDB-GENE-040718-207	Nedd4 family interacting protein 1, like [Source:NCBI gene;Acc:436776]	0.858984	runx3_vs_all_other_cells	ndfip1l	ndfip1l
CABZ01056054.1	0	0.698288	0.527	0.238	0	runx3	ENSDARG00000117263	CABZ01056054.1	https://zfin.org/		0.814852	runx3_vs_all_other_cells		CABZ01056054.1
ccl34b.1	0	0.697933	0.97	0.854	0	runx3	ENSDARG00000093608	ccl34b.1	https://zfin.org/ZDB-GENE-091204-276	chemokine (C-C motif) ligand 34b, duplicate 1 [Source:ZFIN;Acc:ZDB-GENE-091204-276]	0.768952	runx3_vs_all_other_cells	ccl34b.1	ccl34b.1
si:dkey-1h24.6	0	0.695599	0.493	0.217	0	runx3	ENSDARG00000092653	si:dkey-1h24.6	https://zfin.org/ZDB-GENE-100922-103	si:dkey-1h24.6 [Source:ZFIN;Acc:ZDB-GENE-100922-103]	0.7791	runx3_vs_all_other_cells	si:dkey-1h24.6	si:dkey-1h24.6
lygl1	0	0.690735	0.992	0.909	0	runx3	ENSDARG00000056874	lygl1	https://zfin.org/ZDB-GENE-040718-461	lysozyme g-like 1 [Source:ZFIN;Acc:ZDB-GENE-040718-461]	0.747774	runx3_vs_all_other_cells	lygl1	lygl1
slc45a4b	0	0.690619	0.478	0.147	0	runx3	ENSDARG00000077326	slc45a4b	https://zfin.org/ZDB-GENE-091230-5	solute carrier family 45 member 4b [Source:ZFIN;Acc:ZDB-GENE-091230-5]	1.07344	runx3_vs_all_other_cells	slc45a4	slc45a4b
sdr16c5b	0	0.689948	0.843	0.594	0	runx3	ENSDARG00000017794	sdr16c5b	https://zfin.org/ZDB-GENE-040426-2861	short chain dehydrogenase/reductase family 16C, member 5b [Source:ZFIN;Acc:ZDB-GENE-040426-2861]	0.82544	runx3_vs_all_other_cells	sdr16c5b	sdr16c5b
rasgef1ba	0	0.689113	0.448	0.163	0	runx3	ENSDARG00000033614	rasgef1ba	https://zfin.org/ZDB-GENE-030131-5783	RasGEF domain family, member 1Ba [Source:NCBI gene;Acc:327572]	0.848513	runx3_vs_all_other_cells	rasgef1ba	rasgef1ba
mhc1zba	0	0.688209	0.744	0.529	0	runx3	ENSDARG00000036588	mhc1zba	https://zfin.org/ZDB-GENE-040426-2149	major histocompatibility complex class I ZBA [Source:ZFIN;Acc:ZDB-GENE-040426-2149]	0.720129	runx3_vs_all_other_cells	mhc1zba	mhc1zba
atp6v1e1b	0	0.688158	0.877	0.691	0	runx3	ENSDARG00000030694	atp6v1e1b	https://zfin.org/ZDB-GENE-020419-11	ATPase H+ transporting V1 subunit E1b [Source:ZFIN;Acc:ZDB-GENE-020419-11]	0.765966	runx3_vs_all_other_cells	atp6v1e1b	atp6v1e1b
cx32.2	0	0.685345	0.647	0.335	0	runx3	ENSDARG00000076789	cx32.2	https://zfin.org/ZDB-GENE-050303-1	connexin 32.2 [Source:NCBI gene;Acc:566647]	0.856393	runx3_vs_all_other_cells	cx32.2	cx32.2
gpd1a	0	0.683303	0.436	0.11	0	runx3	ENSDARG00000043701	gpd1a	https://zfin.org/ZDB-GENE-050417-209	glycerol-3-phosphate dehydrogenase 1a [Source:ZFIN;Acc:ZDB-GENE-050417-209]	1.18085	runx3_vs_all_other_cells	gpd1a	gpd1a
slc15a4	0	0.682316	0.483	0.188	0	runx3	ENSDARG00000102612	slc15a4	https://zfin.org/ZDB-GENE-040426-1047	solute carrier family 15 member 4 [Source:ZFIN;Acc:ZDB-GENE-040426-1047]	0.846685	runx3_vs_all_other_cells	slc15a4	slc15a4
lect2l	0	0.681977	0.728	0.531	0	runx3	ENSDARG00000033227	lect2l	https://zfin.org/ZDB-GENE-070127-4	leukocyte cell-derived chemotaxin 2 like [Source:ZFIN;Acc:ZDB-GENE-070127-4]	0.680672	runx3_vs_all_other_cells	lect2l	lect2l
zgc:153184	0	0.677296	0.509	0.18	0	runx3	ENSDARG00000099645	zgc:153184	https://zfin.org/ZDB-GENE-060825-136	zgc:153184 [Source:ZFIN;Acc:ZDB-GENE-060825-136]	0.974858	runx3_vs_all_other_cells	zgc:153184	zgc:153184
gpd1c	0	0.672679	0.508	0.315	0	runx3	ENSDARG00000036942	gpd1c	https://zfin.org/ZDB-GENE-040426-2576	glycerol-3-phosphate dehydrogenase 1c [Source:ZFIN;Acc:ZDB-GENE-040426-2576]	0.551092	runx3_vs_all_other_cells	gpd1c	gpd1c
b2ml	0	0.671207	0.869	0.71	0	runx3	ENSDARG00000015887	b2ml	https://zfin.org/ZDB-GENE-040426-2136	beta-2-microglobulin, like [Source:ZFIN;Acc:ZDB-GENE-040426-2136]	0.713901	runx3_vs_all_other_cells	b2ml	b2ml
uap1l1	0	0.671188	0.485	0.225	0	runx3	ENSDARG00000013082	uap1l1	https://zfin.org/ZDB-GENE-040426-1056	UDP-N-acetylglucosamine pyrophosphorylase 1, like 1 [Source:NCBI gene;Acc:393264]	0.70169	runx3_vs_all_other_cells	uap1l1	uap1l1
si:dkey-192g7.3	0	0.669444	0.517	0.276	0	runx3	ENSDARG00000094012	si:dkey-192g7.3	https://zfin.org/ZDB-GENE-070912-411	si:dkey-192g7.3 [Source:ZFIN;Acc:ZDB-GENE-070912-411]	0.648315	runx3_vs_all_other_cells	si:dkey-192g7.3	si:dkey-192g7.3
adgrg3	0	0.66941	0.532	0.237	0	runx3	ENSDARG00000074782	adgrg3	https://zfin.org/ZDB-GENE-140106-110	adhesion G protein-coupled receptor G3 [Source:ZFIN;Acc:ZDB-GENE-140106-110]	0.799405	runx3_vs_all_other_cells	adgrg3	adgrg3
mxf	1.68879e-285	0.665135	0.232	0.088	3.21496e-281	runx3	ENSDARG00000026049	mxf	https://zfin.org/ZDB-GENE-030721-9	myxovirus (influenza virus) resistance F [Source:ZFIN;Acc:ZDB-GENE-030721-9]	0.406821	runx3_vs_all_other_cells	mxf	mxf
si:ch211-198c19.3	3.46374e-215	0.661544	0.292	0.147	6.59392e-211	runx3	ENSDARG00000095533	si:ch211-198c19.3	https://zfin.org/ZDB-GENE-100922-226	si:ch211-198c19.3 [Source:ZFIN;Acc:ZDB-GENE-100922-226]	0.383714	runx3_vs_all_other_cells	si:ch211-198c19.3	si:ch211-198c19.3
mhc2a	3.54014e-183	0.655916	0.381	0.237	6.73937e-179	runx3	ENSDARG00000031745	mhc2a	https://zfin.org/ZDB-GENE-990415-150	major histocompatibility complex class II integral membrane alpha chain gene [Source:ZFIN;Acc:ZDB-GENE-990415-150]	0.401745	runx3_vs_all_other_cells	si:busm1-266f07.2	mhc2a
pmaip1	0	0.65578	0.5	0.278	0	runx3	ENSDARG00000089307	pmaip1	https://zfin.org/ZDB-GENE-070119-3	phorbol-12-myristate-13-acetate-induced protein 1 [Source:ZFIN;Acc:ZDB-GENE-070119-3]	0.58973	runx3_vs_all_other_cells	pmaip1	pmaip1
dnase2	0	0.649569	0.606	0.358	0	runx3	ENSDARG00000073893	dnase2	https://zfin.org/ZDB-GENE-010724-16	deoxyribonuclease II, lysosomal [Source:ZFIN;Acc:ZDB-GENE-010724-16]	0.666327	runx3_vs_all_other_cells	dnase2	dnase2
si:ch211-194m7.4	0	0.648873	0.501	0.269	0	runx3	ENSDARG00000111882	si:ch211-194m7.4	https://zfin.org/ZDB-GENE-131125-83	si:ch211-194m7.4 [Source:ZFIN;Acc:ZDB-GENE-131125-83]	0.605456	runx3_vs_all_other_cells		si:ch211-194m7.4
FP085399.2	0	0.646664	0.502	0.23	0	runx3	ENSDARG00000103738	FP085399.2	https://zfin.org/	dispanin subfamily A member 2b-like [Source:NCBI gene;Acc:100149761]	0.70853	runx3_vs_all_other_cells	FP085399.2	FP085399.2
CR855311.1	2.40016e-301	0.64494	0.632	0.45	4.56918e-297	runx3	ENSDARG00000090352	CR855311.1	https://zfin.org/	uncharacterized LOC101883708 [Source:NCBI gene;Acc:101883708]	0.572454	runx3_vs_all_other_cells	CR855311.1	CR855311.1
grna	0	0.64406	0.788	0.529	0	runx3	ENSDARG00000004954	grna	https://zfin.org/ZDB-GENE-030131-8434	granulin a [Source:ZFIN;Acc:ZDB-GENE-030131-8434]	0.756002	runx3_vs_all_other_cells	grna	grna
cpvl	0	0.641255	0.565	0.287	0	runx3	ENSDARG00000056480	cpvl	https://zfin.org/ZDB-GENE-031219-2	carboxypeptidase vitellogenic like [Source:ZFIN;Acc:ZDB-GENE-031219-2]	0.713257	runx3_vs_all_other_cells	cpvl	cpvl
slc40a1	0	0.638521	0.594	0.312	0	runx3	ENSDARG00000000241	slc40a1	https://zfin.org/ZDB-GENE-000511-8	solute carrier family 40 member 1 [Source:NCBI gene;Acc:58153]	0.722093	runx3_vs_all_other_cells	slc40a1	slc40a1
CR753876.1	0	0.637745	0.511	0.221	0	runx3	ENSDARG00000097137	CR753876.1	https://zfin.org/		0.753524	runx3_vs_all_other_cells	CR753876.1	CR753876.1
si:rp71-46j2.7	0	0.636964	0.451	0.219	0	runx3	ENSDARG00000105424	si:rp71-46j2.7	https://zfin.org/ZDB-GENE-160113-120	si:rp71-46j2.7 [Source:ZFIN;Acc:ZDB-GENE-160113-120]	0.591594	runx3_vs_all_other_cells	si:rp71-46j2.7	si:rp71-46j2.7
atp6v1g1	0	0.634219	0.918	0.802	0	runx3	ENSDARG00000022315	atp6v1g1	https://zfin.org/ZDB-GENE-030131-6965	ATPase H+ transporting V1 subunit G1 [Source:ZFIN;Acc:ZDB-GENE-030131-6965]	0.666423	runx3_vs_all_other_cells	atp6v1g1	atp6v1g1
cxcr3.2	0	0.631538	0.749	0.517	0	runx3	ENSDARG00000041041	cxcr3.2	https://zfin.org/ZDB-GENE-041114-186	chemokine (C-X-C motif) receptor 3, tandem duplicate 2 [Source:NCBI gene;Acc:791973]	0.685287	runx3_vs_all_other_cells	cxcr3.2	cxcr3.2
tcima	0	0.631156	0.837	0.658	0	runx3	ENSDARG00000079497	tcima	https://zfin.org/ZDB-GENE-050320-36	transcriptional and immune response regulator a [Source:ZFIN;Acc:ZDB-GENE-050320-36]	0.671989	runx3_vs_all_other_cells	TCIM	tcima
pacc1	0	0.631037	0.443	0.173	0	runx3	ENSDARG00000012271	pacc1	https://zfin.org/ZDB-GENE-040426-1173	proton activated chloride channel 1 [Source:NCBI gene;Acc:393429]	0.71584	runx3_vs_all_other_cells	tmem206	pacc1
hpse	0	0.630383	0.329	0.068	0	runx3	ENSDARG00000063634	hpse	https://zfin.org/ZDB-GENE-041111-200	heparanase [Source:ZFIN;Acc:ZDB-GENE-041111-200]	1.00343	runx3_vs_all_other_cells	hpse	hpse
slc66a1	0	0.625058	0.444	0.157	0	runx3	ENSDARG00000043624	slc66a1	https://zfin.org/ZDB-GENE-050306-4	solute carrier family 66 member 1 [Source:ZFIN;Acc:ZDB-GENE-050306-4]	0.78485	runx3_vs_all_other_cells	pqlc2	slc66a1
atp6ap1b	0	0.623095	0.66	0.417	0	runx3	ENSDARG00000037153	atp6ap1b	https://zfin.org/ZDB-GENE-020423-2	ATPase H+ transporting accessory protein 1b [Source:ZFIN;Acc:ZDB-GENE-020423-2]	0.650887	runx3_vs_all_other_cells	atp6ap1b	atp6ap1b
tspan37	0	0.619883	0.529	0.252	0	runx3	ENSDARG00000095090	tspan37	https://zfin.org/ZDB-GENE-070912-550	tetraspanin 37 [Source:ZFIN;Acc:ZDB-GENE-070912-550]	0.688368	runx3_vs_all_other_cells	tspan37	tspan37
scarb2a	0	0.611852	0.489	0.212	0	runx3	ENSDARG00000098312	scarb2a	https://zfin.org/ZDB-GENE-020419-29	scavenger receptor class B, member 2a [Source:ZFIN;Acc:ZDB-GENE-020419-29]	0.690126	runx3_vs_all_other_cells	scarb2a	scarb2a
sgpl1	0	0.610894	0.458	0.213	0	runx3	ENSDARG00000061375	sgpl1	https://zfin.org/ZDB-GENE-070410-24	sphingosine-1-phosphate lyase 1 [Source:ZFIN;Acc:ZDB-GENE-070410-24]	0.601613	runx3_vs_all_other_cells	sgpl1	sgpl1
sema4ab	0	0.609553	0.474	0.249	0	runx3	ENSDARG00000062352	sema4ab	https://zfin.org/ZDB-GENE-060503-363	sema domain, immunoglobulin domain (Ig), transmembrane domain (TM) and short cytoplasmic domain, (semaphorin) 4Ab [Source:ZFIN;Acc:ZDB-GENE-060503-363]	0.550007	runx3_vs_all_other_cells	sema4ab	sema4ab
si:dkey-15j16.6	0	0.609472	0.244	0.029	0	runx3	ENSDARG00000042698	si:dkey-15j16.6	https://zfin.org/ZDB-GENE-130531-45	si:dkey-15j16.6 [Source:ZFIN;Acc:ZDB-GENE-130531-45]	1.25123	runx3_vs_all_other_cells	si:dkey-15j16.6	si:dkey-15j16.6
si:dkey-25e12.3	0	0.609344	0.442	0.182	0	runx3	ENSDARG00000055365	si:dkey-25e12.3	https://zfin.org/ZDB-GENE-041001-132	si:dkey-25e12.3 [Source:NCBI gene;Acc:678527]	0.654087	runx3_vs_all_other_cells	si:dkey-25e12.3	si:dkey-25e12.3
bri3	0	0.609251	0.686	0.474	0	runx3	ENSDARG00000086332	bri3	https://zfin.org/ZDB-GENE-030131-3038	brain protein I3 [Source:ZFIN;Acc:ZDB-GENE-030131-3038]	0.604876	runx3_vs_all_other_cells	bri3	bri3
rpz5	0	0.603618	0.653	0.439	0	runx3	ENSDARG00000075718	rpz5	https://zfin.org/ZDB-GENE-030131-4678	rapunzel 5 [Source:ZFIN;Acc:ZDB-GENE-030131-4678]	0.586306	runx3_vs_all_other_cells	rpz5	rpz5
CABZ01073834.1	0	0.60279	0.768	0.595	0	runx3	ENSDARG00000117781	CABZ01073834.1	https://zfin.org/		0.597546	runx3_vs_all_other_cells		CABZ01073834.1
CABZ01068358.1	0	0.601917	0.484	0.283	0	runx3	ENSDARG00000106669	CABZ01068358.1	https://zfin.org/	uncharacterized LOC562542 [Source:NCBI gene;Acc:562542]	0.498242	runx3_vs_all_other_cells	CABZ01068358.1	CABZ01068358.1
ogfrl2	0	0.594422	0.367	0.146	0	runx3	ENSDARG00000024815	ogfrl2	https://zfin.org/ZDB-GENE-030616-523	opioid growth factor receptor-like 2 [Source:ZFIN;Acc:ZDB-GENE-030616-523]	0.54837	runx3_vs_all_other_cells	ogfrl2	ogfrl2
si:dkey-82k12.13	0	0.59132	0.331	0.082	0	runx3	ENSDARG00000105462	si:dkey-82k12.13	https://zfin.org/ZDB-GENE-160113-130	si:dkey-82k12.13 [Source:ZFIN;Acc:ZDB-GENE-160113-130]	0.790068	runx3_vs_all_other_cells	si:dkey-82k12.13	si:dkey-82k12.13
gng10	0	0.589164	0.732	0.512	0	runx3	ENSDARG00000104043	gng10	https://zfin.org/ZDB-GENE-091020-1	guanine nucleotide binding protein (G protein), gamma 10 [Source:NCBI gene;Acc:796780]	0.616579	runx3_vs_all_other_cells	gng10	gng10
tpp1	0	0.588927	0.417	0.168	0	runx3	ENSDARG00000042793	tpp1	https://zfin.org/ZDB-GENE-030131-6654	tripeptidyl peptidase I [Source:NCBI gene;Acc:798347]	0.609571	runx3_vs_all_other_cells	tpp1	tpp1
gdpd3b	0	0.588851	0.161	0.009	0	runx3	ENSDARG00000006944	gdpd3b	https://zfin.org/ZDB-GENE-121210-2	glycerophosphodiester phosphodiesterase domain containing 3b [Source:ZFIN;Acc:ZDB-GENE-121210-2]	1.69596	runx3_vs_all_other_cells	gdpd3b	gdpd3b
mfap4	0	0.585726	0.949	0.724	0	runx3	ENSDARG00000090783	mfap4	https://zfin.org/ZDB-GENE-040426-2246	microfibril associated protein 4 [Source:ZFIN;Acc:ZDB-GENE-040426-2246]	0.728599	runx3_vs_all_other_cells	mfap4	mfap4
adgrg1*1	0	0.585202	0.342	0.077	0	runx3	ENSDARG00000027222	adgrg1	https://zfin.org/ZDB-GENE-030131-3671	adhesion G protein-coupled receptor G1 [Source:ZFIN;Acc:ZDB-GENE-030131-3671]	0.888929	runx3_vs_all_other_cells	adgrg1	adgrg1*1
gnpda1	0	0.583223	0.706	0.489	0	runx3	ENSDARG00000037307	gnpda1	https://zfin.org/ZDB-GENE-050417-417	glucosamine-6-phosphate deaminase 1 [Source:ZFIN;Acc:ZDB-GENE-050417-417]	0.594477	runx3_vs_all_other_cells	gnpda1	gnpda1
atp6v0b	0	0.579084	0.571	0.35	0	runx3	ENSDARG00000031681	atp6v0b	https://zfin.org/ZDB-GENE-030131-443	ATPase H+ transporting V0 subunit b [Source:ZFIN;Acc:ZDB-GENE-030131-443]	0.539444	runx3_vs_all_other_cells	atp6v0b	atp6v0b
slc30a1a	0	0.577237	0.557	0.305	0	runx3	ENSDARG00000005463	slc30a1a	https://zfin.org/ZDB-GENE-040426-1840	solute carrier family 30 member 1a [Source:ZFIN;Acc:ZDB-GENE-040426-1840]	0.587171	runx3_vs_all_other_cells	slc30a1a	slc30a1a
plxdc2	0	0.576854	0.349	0.097	0	runx3	ENSDARG00000059950	plxdc2	https://zfin.org/ZDB-GENE-140106-69	plexin domain containing 2 [Source:ZFIN;Acc:ZDB-GENE-140106-69]	0.724344	runx3_vs_all_other_cells	plxdc2	plxdc2
havcr1	0	0.575634	0.909	0.62	0	runx3	ENSDARG00000040178	havcr1	https://zfin.org/ZDB-GENE-040718-131	hepatitis A virus cellular receptor 1 [Source:ZFIN;Acc:ZDB-GENE-040718-131]	0.767154	runx3_vs_all_other_cells	havcr1	havcr1
CABZ01073795.1	0	0.571678	0.335	0.096	0	runx3	ENSDARG00000010729	CABZ01073795.1	https://zfin.org/	interferon-induced protein 44 [Source:NCBI gene;Acc:795887]	0.668298	runx3_vs_all_other_cells	CABZ01073795.1	CABZ01073795.1
hexb	0	0.570278	0.571	0.363	0	runx3	ENSDARG00000034368	hexb	https://zfin.org/ZDB-GENE-030131-2333	hexosaminidase B (beta polypeptide) [Source:ZFIN;Acc:ZDB-GENE-030131-2333]	0.512215	runx3_vs_all_other_cells	hexb	hexb
mpeg1.2	0	0.570033	0.265	0.055	0	runx3	ENSDARG00000043093	mpeg1.2	https://zfin.org/ZDB-GENE-050522-305	macrophage expressed 1, tandem duplicate 2 [Source:ZFIN;Acc:ZDB-GENE-050522-305]	0.727828	runx3_vs_all_other_cells	mpeg1.2	mpeg1.2
si:ch211-165d12.4	0	0.564793	0.577	0.34	0	runx3	ENSDARG00000079353	si:ch211-165d12.4	https://zfin.org/ZDB-GENE-080303-7	si:ch211-165d12.4 [Source:ZFIN;Acc:ZDB-GENE-080303-7]	0.553047	runx3_vs_all_other_cells	si:ch211-165d12.4	si:ch211-165d12.4
BX539325.2	0	0.56307	0.436	0.137	0	runx3	ENSDARG00000095909	BX539325.2	https://zfin.org/		0.781294	runx3_vs_all_other_cells	BX539325.1	BX539325.2
atp6v1ba	0	0.562313	0.715	0.515	0	runx3	ENSDARG00000013443	atp6v1ba	https://zfin.org/ZDB-GENE-030711-3	ATPase, H+ transporting, lysosomal, V1 subunit B, member a [Source:ZFIN;Acc:ZDB-GENE-030711-3]	0.558191	runx3_vs_all_other_cells	atp6v1ba	atp6v1ba
CABZ01020840.1	7.36516e-297	0.561432	0.258	0.105	1.4021e-292	runx3	ENSDARG00000090401	CABZ01020840.1	https://zfin.org/	apoptosis facilitator Bcl-2-like protein 14 [Source:NCBI gene;Acc:101885512]	0.355916	runx3_vs_all_other_cells	CABZ01020840.1	CABZ01020840.1
si:dkey-26c10.5	0	0.56134	0.322	0.138	0	runx3	ENSDARG00000088023	si:dkey-26c10.5	https://zfin.org/ZDB-GENE-060607-13	si:dkey-26c10.5 [Source:ZFIN;Acc:ZDB-GENE-060607-13]	0.421753	runx3_vs_all_other_cells	si:dkey-26c10.5	si:dkey-26c10.5
sdcbp2	0	0.561337	0.785	0.627	0	runx3	ENSDARG00000012513	sdcbp2	https://zfin.org/ZDB-GENE-030131-3727	syndecan binding protein (syntenin) 2 [Source:ZFIN;Acc:ZDB-GENE-030131-3727]	0.551691	runx3_vs_all_other_cells	sdcbp2	sdcbp2
atp6v0e1	0	0.556592	0.964	0.901	0	runx3	ENSDARG00000101794	atp6v0e1	https://zfin.org/ZDB-GENE-041010-133	ATPase H+ transporting V0 subunit e1 [Source:ZFIN;Acc:ZDB-GENE-041010-133]	0.574072	runx3_vs_all_other_cells	atp6v0e1	atp6v0e1
atp6v0e1	0	0.556592	0.964	0.901	0	runx3	ENSDARG00000101794	atp6v0e1	https://zfin.org/ZDB-GENE-041010-133	ATPase H+ transporting V0 subunit e1 [Source:ZFIN;Acc:ZDB-GENE-041010-133]	0.574072	runx3_vs_all_other_cells	atp6v0e1	atp6v0e1
si:dkey-148a17.6	0	0.555551	0.606	0.367	0	runx3	ENSDARG00000053124	si:dkey-148a17.6	https://zfin.org/ZDB-GENE-160728-65	si:dkey-148a17.6 [Source:ZFIN;Acc:ZDB-GENE-160728-65]	0.555908	runx3_vs_all_other_cells	si:dkey-148a17.6	si:dkey-148a17.6
tnika	0	0.554953	0.366	0.104	0	runx3	ENSDARG00000056218	tnika	https://zfin.org/ZDB-GENE-030131-3767	TRAF2 and NCK interacting kinase a [Source:ZFIN;Acc:ZDB-GENE-030131-3767]	0.714801	runx3_vs_all_other_cells	tnika	tnika
gstp1	0	0.550747	0.768	0.665	0	runx3	ENSDARG00000104068	gstp1	https://zfin.org/ZDB-GENE-020806-4	glutathione S-transferase pi 1 [Source:ZFIN;Acc:ZDB-GENE-020806-4]	0.488487	runx3_vs_all_other_cells	gstp1	gstp1
itgae.2	0	0.550191	0.624	0.39	0	runx3	ENSDARG00000057787	itgae.2	https://zfin.org/ZDB-GENE-130530-671	integrin, alpha E, tandem duplicate 2 [Source:ZFIN;Acc:ZDB-GENE-130530-671]	0.549311	runx3_vs_all_other_cells	itgae.2	itgae.2
fes	2.27279e-247	0.547545	0.331	0.173	4.3267e-243	runx3	ENSDARG00000011449	fes	https://zfin.org/ZDB-GENE-100812-10	FES proto-oncogene, tyrosine kinase [Source:ZFIN;Acc:ZDB-GENE-100812-10]	0.346761	runx3_vs_all_other_cells	fes	fes
ms4a17a.10	8.86935e-308	0.546305	0.659	0.476	1.68846e-303	runx3	ENSDARG00000095695	ms4a17a.10	https://zfin.org/ZDB-GENE-080829-3	membrane-spanning 4-domains, subfamily A, member 17A.10 [Source:ZFIN;Acc:ZDB-GENE-080829-3]	0.498424	runx3_vs_all_other_cells	ms4a17a.10	ms4a17a.10
ms4a17a.10	8.86935e-308	0.546305	0.659	0.476	1.68846e-303	runx3	ENSDARG00000095695	ms4a17a.10	https://zfin.org/ZDB-GENE-080829-3	membrane-spanning 4-domains, subfamily A, member 17A.10 [Source:ZFIN;Acc:ZDB-GENE-080829-3]	0.498424	runx3_vs_all_other_cells	ms4a17a.10	ms4a17a.10
cd63	0	0.546171	0.978	0.94	0	runx3	ENSDARG00000025147	cd63	https://zfin.org/ZDB-GENE-030131-180	CD63 molecule [Source:ZFIN;Acc:ZDB-GENE-030131-180]	0.555748	runx3_vs_all_other_cells	cd63	cd63
tagapa	0	0.542138	0.289	0.084	0	runx3	ENSDARG00000002353	tagapa	https://zfin.org/ZDB-GENE-040426-1877	T cell activation RhoGTPase activating protein a [Source:ZFIN;Acc:ZDB-GENE-040426-1877]	0.539046	runx3_vs_all_other_cells	tagapa	tagapa
npl	0	0.540788	0.391	0.169	0	runx3	ENSDARG00000009390	npl	https://zfin.org/ZDB-GENE-030131-926	N-acetylneuraminate pyruvate lyase (dihydrodipicolinate synthase) [Source:NCBI gene;Acc:100148292]	0.489208	runx3_vs_all_other_cells	npl	npl
ccr9a	3.67107e-258	0.540555	0.445	0.266	6.98862e-254	runx3	ENSDARG00000055186	ccr9a	https://zfin.org/ZDB-GENE-060130-125	chemokine (C-C motif) receptor 9a [Source:ZFIN;Acc:ZDB-GENE-060130-125]	0.402419	runx3_vs_all_other_cells	ccr9a	ccr9a
tnfsf12	0	0.539973	0.56	0.351	0	runx3	ENSDARG00000069376	tnfsf12	https://zfin.org/ZDB-GENE-060929-376	TNF superfamily member 12 [Source:ZFIN;Acc:ZDB-GENE-060929-376]	0.482437	runx3_vs_all_other_cells	tnfsf12	tnfsf12
irf8	0	0.538988	0.663	0.435	0	runx3	ENSDARG00000056407	irf8	https://zfin.org/ZDB-GENE-040718-367	interferon regulatory factor 8 [Source:ZFIN;Acc:ZDB-GENE-040718-367]	0.54465	runx3_vs_all_other_cells	irf8	irf8
cst3	0	0.538568	0.748	0.588	0	runx3	ENSDARG00000007795	cst3	https://zfin.org/ZDB-GENE-030131-373	cystatin C (amyloid angiopathy and cerebral hemorrhage) [Source:ZFIN;Acc:ZDB-GENE-030131-373]	0.512468	runx3_vs_all_other_cells	cst3	cst3
zgc:174863	0	0.538161	0.61	0.403	0	runx3	ENSDARG00000099476	zgc:174863	https://zfin.org/ZDB-GENE-080204-87	zgc:174863 [Source:ZFIN;Acc:ZDB-GENE-080204-87]	0.496898	runx3_vs_all_other_cells	zgc:174863	zgc:174863
cst14a.2	0	0.536747	0.781	0.646	0	runx3	ENSDARG00000045352	cst14a.2	https://zfin.org/ZDB-GENE-040426-1065	cystatin 14a, tandem duplicate 2 [Source:ZFIN;Acc:ZDB-GENE-040426-1065]	0.506803	runx3_vs_all_other_cells	cst14a.2	cst14a.2
rbm47	0	0.533111	0.465	0.227	0	runx3	ENSDARG00000061985	rbm47	https://zfin.org/ZDB-GENE-030131-9612	RNA binding motif protein 47 [Source:ZFIN;Acc:ZDB-GENE-030131-9612]	0.507805	runx3_vs_all_other_cells	rbm47	rbm47
cxcr4b	1.94077e-155	0.531097	0.459	0.333	3.69463e-151	runx3	ENSDARG00000041959	cxcr4b	https://zfin.org/ZDB-GENE-010614-1	chemokine (C-X-C motif), receptor 4b [Source:ZFIN;Acc:ZDB-GENE-010614-1]	0.336012	runx3_vs_all_other_cells	cxcr4b	cxcr4b
si:dkey-5n18.1	0	0.530599	0.977	0.79	0	runx3	ENSDARG00000043436	si:dkey-5n18.1	https://zfin.org/ZDB-GENE-041014-144	si:dkey-5n18.1 [Source:ZFIN;Acc:ZDB-GENE-041014-144]	0.641104	runx3_vs_all_other_cells	si:dkey-5n18.1	si:dkey-5n18.1
si:ch1073-392o20.2	0	0.530344	0.835	0.675	0	runx3	ENSDARG00000102599	si:ch1073-392o20.2	https://zfin.org/ZDB-GENE-091204-431	si:ch1073-392o20.2 [Source:ZFIN;Acc:ZDB-GENE-091204-431]	0.547807	runx3_vs_all_other_cells	si:ch1073-392o20.2	si:ch1073-392o20.2
mafba	0	0.52948	0.538	0.317	0	runx3	ENSDARG00000017121	mafba	https://zfin.org/ZDB-GENE-980526-515	v-maf avian musculoaponeurotic fibrosarcoma oncogene homolog Ba [Source:NCBI gene;Acc:30210]	0.483454	runx3_vs_all_other_cells	mafba	mafba
CABZ01088134.1	4.31721e-251	0.528354	0.544	0.366	8.21867e-247	runx3	ENSDARG00000033587	CABZ01088134.1	https://zfin.org/	enoyl-[acyl-carrier-protein] reductase, mitochondrial-like [Source:NCBI gene;Acc:101884755]	0.42721	runx3_vs_all_other_cells	CABZ01088134.1	CABZ01088134.1
spns1	0	0.527164	0.397	0.16	0	runx3	ENSDARG00000011925	spns1	https://zfin.org/ZDB-GENE-020228-1	spinster homolog 1 (Drosophila) [Source:NCBI gene;Acc:799873]	0.519287	runx3_vs_all_other_cells	spns1	spns1
gbp1	0	0.525709	0.53	0.28	0	runx3	ENSDARG00000038668	gbp1	https://zfin.org/ZDB-GENE-040718-32	guanylate binding protein 1 [Source:ZFIN;Acc:ZDB-GENE-040718-32]	0.527399	runx3_vs_all_other_cells	gbp1	gbp1
c1qc	0	0.525188	0.795	0.54	0	runx3	ENSDARG00000095627	c1qc	https://zfin.org/ZDB-GENE-041010-51	complement component 1, q subcomponent, C chain [Source:ZFIN;Acc:ZDB-GENE-041010-51]	0.614689	runx3_vs_all_other_cells	c1qc	c1qc
dusp2	4.97169e-269	0.525104	0.221	0.083	9.4646e-265	runx3	ENSDARG00000098108	dusp2	https://zfin.org/ZDB-GENE-040801-188	dual specificity phosphatase 2 [Source:ZFIN;Acc:ZDB-GENE-040801-188]	0.308995	runx3_vs_all_other_cells	dusp2	dusp2
vmp1	4.86284e-236	0.523036	0.703	0.574	9.25738e-232	runx3	ENSDARG00000012450	vmp1	https://zfin.org/ZDB-GENE-030131-8733	vacuole membrane protein 1 [Source:NCBI gene;Acc:336789]	0.45033	runx3_vs_all_other_cells	vmp1	vmp1
ccl35.2	5.76762e-142	0.52114	0.167	0.075	1.09798e-137	runx3	ENSDARG00000070378	ccl35.2	https://zfin.org/ZDB-GENE-140718-1	chemokine (C-C motif) ligand 35, duplicate 2 [Source:ZFIN;Acc:ZDB-GENE-140718-1]	0.193788	runx3_vs_all_other_cells	ccl35.2	ccl35.2
fgl2a	2.23472e-207	0.52019	0.358	0.204	4.25423e-203	runx3	ENSDARG00000019861	fgl2a	https://zfin.org/ZDB-GENE-030131-9506	fibrinogen-like 2a [Source:ZFIN;Acc:ZDB-GENE-030131-9506]	0.326812	runx3_vs_all_other_cells	fgl2a	fgl2a
txnipa	0	0.519238	0.764	0.629	0	runx3	ENSDARG00000036107	txnipa	https://zfin.org/ZDB-GENE-030804-10	thioredoxin interacting protein a [Source:ZFIN;Acc:ZDB-GENE-030804-10]	0.48184	runx3_vs_all_other_cells	txnipa	txnipa
atp6v1f	0	0.518697	0.571	0.386	0	runx3	ENSDARG00000045543	atp6v1f	https://zfin.org/ZDB-GENE-040718-259	ATPase H+ transporting V1 subunit F [Source:ZFIN;Acc:ZDB-GENE-040718-259]	0.438126	runx3_vs_all_other_cells	atp6v1f	atp6v1f
snx10b	0	0.518311	0.473	0.278	0	runx3	ENSDARG00000040474	snx10b	https://zfin.org/ZDB-GENE-070628-1	sorting nexin 10b [Source:NCBI gene;Acc:569469]	0.417126	runx3_vs_all_other_cells	snx10b	snx10b
ly75	0	0.518194	0.338	0.132	0	runx3	ENSDARG00000053113	ly75	https://zfin.org/ZDB-GENE-050309-166	lymphocyte antigen 75 [Source:ZFIN;Acc:ZDB-GENE-050309-166]	0.448489	runx3_vs_all_other_cells	ly75	ly75
ncf1	1.69664e-119	0.517841	0.666	0.615	3.22989e-115	runx3	ENSDARG00000033735	ncf1	https://zfin.org/ZDB-GENE-031006-6	neutrophil cytosolic factor 1 [Source:ZFIN;Acc:ZDB-GENE-031006-6]	0.373482	runx3_vs_all_other_cells	ncf1	ncf1
atp6v1ab	0	0.517761	0.548	0.355	0	runx3	ENSDARG00000076318	atp6v1ab	https://zfin.org/ZDB-GENE-030131-9529	ATPase H+ transporting V1 subunit Ab [Source:ZFIN;Acc:ZDB-GENE-030131-9529]	0.437988	runx3_vs_all_other_cells	atp6v1ab	atp6v1ab
sftpbb	4.08228e-211	0.516613	0.641	0.519	7.77144e-207	runx3	ENSDARG00000067566	sftpbb	https://zfin.org/ZDB-GENE-060526-155	surfactant protein Bb [Source:NCBI gene;Acc:100001978]	0.408991	runx3_vs_all_other_cells	sftpbb	sftpbb
dnase1l1	5.28703e-296	0.514933	0.447	0.262	1.00649e-291	runx3	ENSDARG00000005464	dnase1l1	https://zfin.org/ZDB-GENE-040426-2170	deoxyribonuclease I-like 1 [Source:ZFIN;Acc:ZDB-GENE-040426-2170]	0.392703	runx3_vs_all_other_cells	dnase1l1	dnase1l1
si:ch211-122f10.4	0	0.511202	0.375	0.156	0	runx3	ENSDARG00000052074	si:ch211-122f10.4	https://zfin.org/ZDB-GENE-140106-45	si:ch211-122f10.4 [Source:ZFIN;Acc:ZDB-GENE-140106-45]	0.460819	runx3_vs_all_other_cells	si:ch211-122f10.4	si:ch211-122f10.4
pld3	0	0.508219	0.295	0.071	0	runx3	ENSDARG00000068199	pld3	https://zfin.org/ZDB-GENE-050419-212	phospholipase D family, member 3 [Source:ZFIN;Acc:ZDB-GENE-050419-212]	0.622927	runx3_vs_all_other_cells	pld3	pld3
cd180	0	0.503777	0.309	0.113	0	runx3	ENSDARG00000093750	cd180	https://zfin.org/ZDB-GENE-070705-323	CD180 molecule [Source:ZFIN;Acc:ZDB-GENE-070705-323]	0.425674	runx3_vs_all_other_cells	cd180	cd180
si:dkey-148a17.5	0	0.502473	0.327	0.101	0	runx3	ENSDARG00000103520	si:dkey-148a17.5	https://zfin.org/ZDB-GENE-160728-121	si:dkey-148a17.5 [Source:ZFIN;Acc:ZDB-GENE-160728-121]	0.531969	runx3_vs_all_other_cells	si:dkey-148a17.5	si:dkey-148a17.5
BX571880.1	0	0.501463	0.537	0.328	0	runx3	ENSDARG00000097533	BX571880.1	https://zfin.org/		0.440873	runx3_vs_all_other_cells	BX571880.1	BX571880.1
atp6v1h	0	0.498526	0.612	0.433	0	runx3	ENSDARG00000006370	atp6v1h	https://zfin.org/ZDB-GENE-021219-2	ATPase H+ transporting V1 subunit H [Source:ZFIN;Acc:ZDB-GENE-021219-2]	0.431224	runx3_vs_all_other_cells	atp6v1h	atp6v1h
slc36a1	0	0.498191	0.415	0.189	0	runx3	ENSDARG00000075618	slc36a1	https://zfin.org/ZDB-GENE-061117-1	solute carrier family 36 member 1 [Source:ZFIN;Acc:ZDB-GENE-061117-1]	0.453973	runx3_vs_all_other_cells	slc36a1	slc36a1
mcoln3a	0	0.496325	0.344	0.13	0	runx3	ENSDARG00000078363	mcoln3a	https://zfin.org/ZDB-GENE-121116-4	mucolipin 3a [Source:ZFIN;Acc:ZDB-GENE-121116-4]	0.451793	runx3_vs_all_other_cells	mcoln3a	mcoln3a
rgs13	4.71075e-272	0.495685	0.44	0.26	8.96786e-268	runx3	ENSDARG00000017653	rgs13	https://zfin.org/ZDB-GENE-070410-138	regulator of G protein signaling 13 [Source:ZFIN;Acc:ZDB-GENE-070410-138]	0.369094	runx3_vs_all_other_cells	rgs13	rgs13
zgc:92313	0	0.495198	0.405	0.188	0	runx3	ENSDARG00000040513	zgc:92313	https://zfin.org/ZDB-GENE-040718-339	zgc:92313 [Source:ZFIN;Acc:ZDB-GENE-040718-339]	0.432047	runx3_vs_all_other_cells	zgc:92313	zgc:92313
atp1b1a	0	0.493251	0.779	0.647	0	runx3	ENSDARG00000013144	atp1b1a	https://zfin.org/ZDB-GENE-001127-3	ATPase Na+/K+ transporting subunit beta 1a [Source:ZFIN;Acc:ZDB-GENE-001127-3]	0.462635	runx3_vs_all_other_cells	atp1b1a	atp1b1a
si:ch211-153b23.7	4.03405e-222	0.492436	0.442	0.292	7.67962e-218	runx3	ENSDARG00000088612	si:ch211-153b23.7	https://zfin.org/ZDB-GENE-141216-14	si:ch211-153b23.7 [Source:ZFIN;Acc:ZDB-GENE-141216-14]	0.329467	runx3_vs_all_other_cells	si:ch211-153b23.7	si:ch211-153b23.7
apoeb	1.36242e-12	0.490835	0.213	0.184	2.59364e-08	runx3	ENSDARG00000040295	apoeb	https://zfin.org/ZDB-GENE-980526-368	apolipoprotein Eb [Source:NCBI gene;Acc:30314]	0.121025	runx3_vs_all_other_cells	apoeb	apoeb
fthl31	0	0.489733	0.391	0.157	0	runx3	ENSDARG00000094210	fthl31	https://zfin.org/ZDB-GENE-050522-428	ferritin, heavy polypeptide-like 31 [Source:ZFIN;Acc:ZDB-GENE-050522-428]	0.476885	runx3_vs_all_other_cells	zgc:109934	fthl31
sat1a.2	0	0.486849	0.915	0.841	0	runx3	ENSDARG00000095908	sat1a.2	https://zfin.org/ZDB-GENE-040704-4	spermidine/spermine N1-acetyltransferase 1a, duplicate 2 [Source:NCBI gene;Acc:431716]	0.484664	runx3_vs_all_other_cells	sat1a.2	sat1a.2
mhc1lda	0	0.484503	0.334	0.153	0	runx3	ENSDARG00000023203	mhc1lda	https://zfin.org/ZDB-GENE-140820-5	major histocompatibility complex class I LDA [Source:ZFIN;Acc:ZDB-GENE-140820-5]	0.353263	runx3_vs_all_other_cells	mhc1lda	mhc1lda
slc39a1	0	0.484127	0.33	0.11	0	runx3	ENSDARG00000058257	slc39a1	https://zfin.org/ZDB-GENE-030131-9917	solute carrier family 39 member 1 [Source:NCBI gene;Acc:321324]	0.479286	runx3_vs_all_other_cells	slc39a1	slc39a1
tmem106a	0	0.478569	0.485	0.299	0	runx3	ENSDARG00000045075	tmem106a	https://zfin.org/ZDB-GENE-030131-5129	transmembrane protein 106A [Source:ZFIN;Acc:ZDB-GENE-030131-5129]	0.376493	runx3_vs_all_other_cells	tmem106a	tmem106a
id2a	2.42722e-290	0.478118	0.62	0.444	4.62071e-286	runx3	ENSDARG00000055283	id2a	https://zfin.org/ZDB-GENE-020910-1	inhibitor of DNA binding 2a [Source:ZFIN;Acc:ZDB-GENE-020910-1]	0.413938	runx3_vs_all_other_cells	id2a	id2a
pdcd6	0	0.478026	0.518	0.339	0	runx3	ENSDARG00000005220	pdcd6	https://zfin.org/ZDB-GENE-040426-1307	programmed cell death 6 [Source:ZFIN;Acc:ZDB-GENE-040426-1307]	0.378365	runx3_vs_all_other_cells	pdcd6	pdcd6
atp2b4	1.92585e-295	0.477321	0.541	0.359	3.66623e-291	runx3	ENSDARG00000044902	atp2b4	https://zfin.org/ZDB-GENE-061027-60	ATPase plasma membrane Ca2+ transporting 4 [Source:ZFIN;Acc:ZDB-GENE-061027-60]	0.389144	runx3_vs_all_other_cells	atp2b4	atp2b4
atp2b4	1.92585e-295	0.477321	0.541	0.359	3.66623e-291	runx3	ENSDARG00000044902	atp2b4	https://zfin.org/ZDB-GENE-061027-60	ATPase plasma membrane Ca2+ transporting 4 [Source:ZFIN;Acc:ZDB-GENE-061027-60]	0.389144	runx3_vs_all_other_cells	atp2b4	atp2b4
adam28	0	0.475904	0.245	0.043	0	runx3	ENSDARG00000035514	adam28	https://zfin.org/ZDB-GENE-060929-532	ADAM metallopeptidase domain 28 [Source:ZFIN;Acc:ZDB-GENE-060929-532]	0.664329	runx3_vs_all_other_cells	adam28	adam28
atp6v0d1	0	0.474544	0.48	0.294	0	runx3	ENSDARG00000069090	atp6v0d1	https://zfin.org/ZDB-GENE-030131-1531	ATPase H+ transporting V0 subunit d1 [Source:NCBI gene;Acc:322811]	0.371888	runx3_vs_all_other_cells	atp6v0d1	atp6v0d1
selenop	0	0.47419	0.719	0.519	0	runx3	ENSDARG00000093549	selenop	https://zfin.org/ZDB-GENE-030311-1	selenoprotein P [Source:NCBI gene;Acc:352931]	0.472327	runx3_vs_all_other_cells	sepp1a	selenop
si:dkey-204f11.64	0	0.472387	0.377	0.182	0	runx3	ENSDARG00000094695	si:dkey-204f11.64	https://zfin.org/ZDB-GENE-030131-8332	si:dkey-204f11.64 [Source:ZFIN;Acc:ZDB-GENE-030131-8332]	0.368901	runx3_vs_all_other_cells	si:dkey-204f11.64	si:dkey-204f11.64
iscub	0	0.47197	0.446	0.245	0	runx3	ENSDARG00000026582	iscub	https://zfin.org/ZDB-GENE-050417-332	iron-sulfur cluster assembly enzyme b [Source:ZFIN;Acc:ZDB-GENE-050417-332]	0.383193	runx3_vs_all_other_cells	iscub	iscub
prss16	0	0.471389	0.471	0.262	0	runx3	ENSDARG00000076602	prss16	https://zfin.org/ZDB-GENE-070112-732	serine protease 16 [Source:ZFIN;Acc:ZDB-GENE-070112-732]	0.399135	runx3_vs_all_other_cells	prss16	prss16
sec14l8	0	0.471237	0.3	0.074	0	runx3	ENSDARG00000059729	sec14l8	https://zfin.org/ZDB-GENE-060526-180	SEC14-like lipid binding 8 [Source:ZFIN;Acc:ZDB-GENE-060526-180]	0.573126	runx3_vs_all_other_cells	sec14l8	sec14l8
marcksl1b	6.59439e-82	0.469374	0.506	0.424	1.25537e-77	runx3	ENSDARG00000035715	marcksl1b	https://zfin.org/ZDB-GENE-040426-2315	MARCKS-like 1b [Source:NCBI gene;Acc:406504]	0.283435	runx3_vs_all_other_cells	marcksl1b	marcksl1b
marco	0	0.468308	0.879	0.577	0	runx3	ENSDARG00000059294	marco	https://zfin.org/ZDB-GENE-120514-2	macrophage receptor with collagenous structure [Source:ZFIN;Acc:ZDB-GENE-120514-2]	0.627096	runx3_vs_all_other_cells	marco	marco
higd1a	5.57712e-202	0.467218	0.419	0.273	1.06172e-197	runx3	ENSDARG00000022303	higd1a	https://zfin.org/ZDB-GENE-030826-15	HIG1 hypoxia inducible domain family, member 1A [Source:ZFIN;Acc:ZDB-GENE-030826-15]	0.300459	runx3_vs_all_other_cells	higd1a	higd1a
cx43	0	0.46683	0.311	0.108	0	runx3	ENSDARG00000041799	cx43	https://zfin.org/ZDB-GENE-991105-4	connexin 43 [Source:NCBI gene;Acc:30236]	0.418077	runx3_vs_all_other_cells	cx43	cx43
zgc:123107	1.11956e-278	0.465881	0.41	0.23	2.13131e-274	runx3	ENSDARG00000101675	zgc:123107	https://zfin.org/ZDB-GENE-051113-192	zgc:123107 [Source:ZFIN;Acc:ZDB-GENE-051113-192]	0.340499	runx3_vs_all_other_cells	zgc:123107	zgc:123107
rcan1a	5.06552e-243	0.465073	0.292	0.142	9.64323e-239	runx3	ENSDARG00000003109	rcan1a	https://zfin.org/ZDB-GENE-040801-135	regulator of calcineurin 1a [Source:ZFIN;Acc:ZDB-GENE-040801-135]	0.279253	runx3_vs_all_other_cells	rcan1a	rcan1a
si:ch211-219a4.3	0	0.46479	0.337	0.135	0	runx3	ENSDARG00000040445	si:ch211-219a4.3	https://zfin.org/ZDB-GENE-070424-157	si:ch211-219a4.3 [Source:ZFIN;Acc:ZDB-GENE-070424-157]	0.391006	runx3_vs_all_other_cells	*166	si:ch211-219a4.3
psmb9a	0	0.464643	0.364	0.162	0	runx3	ENSDARG00000000656	psmb9a	https://zfin.org/ZDB-GENE-990415-140	proteasome 20S subunit beta 9a [Source:ZFIN;Acc:ZDB-GENE-990415-140]	0.38002	runx3_vs_all_other_cells	psmb9a	psmb9a
atp11a	0	0.464337	0.216	0.073	0	runx3	ENSDARG00000008413	atp11a	https://zfin.org/ZDB-GENE-090311-52	ATPase phospholipid transporting 11A [Source:ZFIN;Acc:ZDB-GENE-090311-52]	0.296769	runx3_vs_all_other_cells	atp11a	atp11a
CU914776.1	1.11439e-227	0.461636	0.407	0.239	2.12146e-223	runx3	ENSDARG00000095351	CU914776.1	https://zfin.org/		0.319956	runx3_vs_all_other_cells	CU914776.1	CU914776.1
card9	1.34314e-157	0.461368	0.597	0.5	2.55694e-153	runx3	ENSDARG00000067672	card9	https://zfin.org/ZDB-GENE-060531-94	caspase recruitment domain family, member 9 [Source:ZFIN;Acc:ZDB-GENE-060531-94]	0.328871	runx3_vs_all_other_cells	card9	card9
si:dkey-7i4.1	0	0.459924	0.271	0.07	0	runx3	ENSDARG00000086897	si:dkey-7i4.1	https://zfin.org/ZDB-GENE-081028-64	si:dkey-7i4.1 [Source:ZFIN;Acc:ZDB-GENE-081028-64]	0.482532	runx3_vs_all_other_cells	si:dkey-7i4.1	si:dkey-7i4.1
slc16a10	0	0.456863	0.425	0.222	0	runx3	ENSDARG00000020984	slc16a10	https://zfin.org/ZDB-GENE-040724-214	solute carrier family 16 member 10 [Source:NCBI gene;Acc:566499]	0.371715	runx3_vs_all_other_cells	slc16a10	slc16a10
marcksl1a	0	0.456509	0.894	0.768	0	runx3	ENSDARG00000039034	marcksl1a	https://zfin.org/ZDB-GENE-040426-2146	MARCKS-like 1a [Source:NCBI gene;Acc:406407]	0.475076	runx3_vs_all_other_cells	marcksl1a	marcksl1a
lyn	0	0.455602	0.684	0.533	0	runx3	ENSDARG00000067916	lyn	https://zfin.org/ZDB-GENE-040912-7	LYN proto-oncogene, Src family tyrosine kinase [Source:ZFIN;Acc:ZDB-GENE-040912-7]	0.399918	runx3_vs_all_other_cells	tgs1*1	lyn
plekho1b	4.63235e-277	0.455384	0.632	0.462	8.81861e-273	runx3	ENSDARG00000077499	plekho1b	https://zfin.org/ZDB-GENE-100609-2	pleckstrin homology domain containing, family O member 1b [Source:ZFIN;Acc:ZDB-GENE-100609-2]	0.393704	runx3_vs_all_other_cells	plekho1b	plekho1b
atp6v1c1b	0	0.453686	0.409	0.21	0	runx3	ENSDARG00000035880	atp6v1c1b	https://zfin.org/ZDB-GENE-041010-104	ATPase H+ transporting V1 subunit C1b [Source:NCBI gene;Acc:449655]	0.361395	runx3_vs_all_other_cells	atp6v1c1b	atp6v1c1b
fth1a	8.88497e-66	0.453387	0.868	0.875	1.69143e-61	runx3	ENSDARG00000015551	fth1a	https://zfin.org/ZDB-GENE-000831-2	ferritin, heavy polypeptide 1a [Source:ZFIN;Acc:ZDB-GENE-000831-2]	0.390392	runx3_vs_all_other_cells	fth1a	fth1a
nck1b	2.20113e-274	0.451248	0.444	0.27	4.19029e-270	runx3	ENSDARG00000075369	nck1b	https://zfin.org/ZDB-GENE-090317-1	NCK adaptor protein 1b [Source:ZFIN;Acc:ZDB-GENE-090317-1]	0.329471	runx3_vs_all_other_cells	nck1b	nck1b
si:dkey-183c2.4	0	0.449174	0.242	0.083	0	runx3	ENSDARG00000079892	si:dkey-183c2.4	https://zfin.org/ZDB-GENE-041210-121	si:dkey-183c2.4 [Source:ZFIN;Acc:ZDB-GENE-041210-121]	0.316933	runx3_vs_all_other_cells	si:dkey-183c2.4	si:dkey-183c2.4
etnk1	3.59506e-228	0.448227	0.412	0.253	6.84392e-224	runx3	ENSDARG00000019420	etnk1	https://zfin.org/ZDB-GENE-030328-21	ethanolamine kinase 1 [Source:ZFIN;Acc:ZDB-GENE-030328-21]	0.300727	runx3_vs_all_other_cells	etnk1	etnk1
pikfyve	8.68665e-273	0.446858	0.387	0.215	1.65368e-268	runx3	ENSDARG00000056112	pikfyve	https://zfin.org/ZDB-GENE-030131-9636	phosphoinositide kinase, FYVE finger containing [Source:ZFIN;Acc:ZDB-GENE-030131-9636]	0.311281	runx3_vs_all_other_cells	pikfyve	pikfyve
si:dkey-56f14.7	2.1478e-290	0.446756	0.427	0.241	4.08876e-286	runx3	ENSDARG00000055400	si:dkey-56f14.7	https://zfin.org/ZDB-GENE-131121-78	si:dkey-56f14.7 [Source:ZFIN;Acc:ZDB-GENE-131121-78]	0.337994	runx3_vs_all_other_cells	si:dkey-56f14.7	si:dkey-56f14.7
csf2rb	0	0.445738	0.443	0.234	0	runx3	ENSDARG00000076586	csf2rb	https://zfin.org/ZDB-GENE-080115-1	colony stimulating factor 2 receptor, beta, low-affinity (granulocyte-macrophage) [Source:ZFIN;Acc:ZDB-GENE-080115-1]	0.373828	runx3_vs_all_other_cells	csf2rb	csf2rb
abhd16a	1.84541e-172	0.445536	0.405	0.276	3.51311e-168	runx3	ENSDARG00000078929	abhd16a	https://zfin.org/ZDB-GENE-010601-2	abhydrolase domain containing 16A [Source:ZFIN;Acc:ZDB-GENE-010601-2]	0.264779	runx3_vs_all_other_cells	abhd16a	abhd16a
agtrap	7.47703e-298	0.445132	0.484	0.295	1.4234e-293	runx3	ENSDARG00000077082	agtrap	https://zfin.org/ZDB-GENE-050309-11	angiotensin II receptor-associated protein [Source:ZFIN;Acc:ZDB-GENE-050309-11]	0.353474	runx3_vs_all_other_cells	agtrap	agtrap
clic2	1.25684e-211	0.44343	0.659	0.515	2.39265e-207	runx3	ENSDARG00000010625	clic2	https://zfin.org/ZDB-GENE-040718-299	chloride intracellular channel 2 [Source:ZFIN;Acc:ZDB-GENE-040718-299]	0.373929	runx3_vs_all_other_cells	clic2	clic2
lgals3bpb	0	0.441683	0.705	0.434	0	runx3	ENSDARG00000040528	lgals3bpb	https://zfin.org/ZDB-GENE-040426-2262	lectin, galactoside-binding, soluble, 3 binding protein b [Source:NCBI gene;Acc:405809]	0.505824	runx3_vs_all_other_cells	lgals3bpb	lgals3bpb
tmem63ba	0	0.440588	0.263	0.063	0	runx3	ENSDARG00000104559	tmem63ba	https://zfin.org/ZDB-GENE-030131-4320	transmembrane protein 63Ba [Source:ZFIN;Acc:ZDB-GENE-030131-4320]	0.483731	runx3_vs_all_other_cells	tmem63ba	tmem63ba
cd82a	0	0.439842	0.417	0.222	0	runx3	ENSDARG00000019098	cd82a	https://zfin.org/ZDB-GENE-030131-2818	CD82 molecule a [Source:ZFIN;Acc:ZDB-GENE-030131-2818]	0.344521	runx3_vs_all_other_cells	cd82a	cd82a
id1	1.47634e-257	0.436696	0.656	0.494	2.8105e-253	runx3	ENSDARG00000040764	id1	https://zfin.org/ZDB-GENE-990415-96	inhibitor of DNA binding 1, HLH protein [Source:ZFIN;Acc:ZDB-GENE-990415-96]	0.380417	runx3_vs_all_other_cells	id1	id1
CABZ01041494.1	0	0.431084	0.377	0.186	0	runx3	ENSDARG00000040319	CABZ01041494.1	https://zfin.org/	C5a anaphylatoxin chemotactic receptor [Source:NCBI gene;Acc:100000959]	0.329406	runx3_vs_all_other_cells	*501	CABZ01041494.1
tnfrsf11b	2.17471e-142	0.429219	0.125	0.047	4.13999e-138	runx3	ENSDARG00000098377	tnfrsf11b	https://zfin.org/ZDB-GENE-081104-76	tumor necrosis factor receptor superfamily, member 11b [Source:ZFIN;Acc:ZDB-GENE-081104-76]	0.142692	runx3_vs_all_other_cells	tnfrsf11b	tnfrsf11b
dram2b	6.18961e-246	0.428818	0.536	0.388	1.17832e-241	runx3	ENSDARG00000044241	dram2b	https://zfin.org/ZDB-GENE-040625-141	DNA-damage regulated autophagy modulator 2b [Source:ZFIN;Acc:ZDB-GENE-040625-141]	0.31752	runx3_vs_all_other_cells	dram2b	dram2b
akr1b1.2	1.18246e-127	0.427984	0.457	0.371	2.25104e-123	runx3	ENSDARG00000045598	akr1b1.2	https://zfin.org/ZDB-GENE-041210-132	aldo-keto reductase family 1, member B1 (aldose reductase), tandem duplicate 2 [Source:ZFIN;Acc:ZDB-GENE-041210-132]	0.240927	runx3_vs_all_other_cells	si:dkey-180p18.9	akr1b1.2
psme2	5.36489e-248	0.427759	0.52	0.36	1.02131e-243	runx3	ENSDARG00000033144	psme2	https://zfin.org/ZDB-GENE-991110-16	proteasome activator subunit 2 [Source:ZFIN;Acc:ZDB-GENE-991110-16]	0.321295	runx3_vs_all_other_cells	psme2	psme2
mxi1	4.78567e-245	0.427528	0.319	0.162	9.11049e-241	runx3	ENSDARG00000040884	mxi1	https://zfin.org/ZDB-GENE-990415-151	max interactor 1, dimerization protein [Source:NCBI gene;Acc:30485]	0.268554	runx3_vs_all_other_cells	mxi1	mxi1
si:ch73-281k2.5	0	0.427125	0.262	0.09	0	runx3	ENSDARG00000104329	si:ch73-281k2.5	https://zfin.org/ZDB-GENE-141222-10	si:ch73-281k2.5 [Source:ZFIN;Acc:ZDB-GENE-141222-10]	0.325773	runx3_vs_all_other_cells	si:ch73-281k2.5	si:ch73-281k2.5
zgc:162183	0	0.426307	0.315	0.104	0	runx3	ENSDARG00000074663	zgc:162183	https://zfin.org/ZDB-GENE-070410-30	zgc:162183 [Source:ZFIN;Acc:ZDB-GENE-070410-30]	0.406734	runx3_vs_all_other_cells	*93	zgc:162183
flvcr2b	0	0.425897	0.39	0.195	0	runx3	ENSDARG00000031506	flvcr2b	https://zfin.org/ZDB-GENE-041210-312	feline leukemia virus subgroup C cellular receptor family, member 2b [Source:ZFIN;Acc:ZDB-GENE-041210-312]	0.332199	runx3_vs_all_other_cells	flvcr2b	flvcr2b
abca1b	1.21966e-292	0.425717	0.441	0.247	2.32187e-288	runx3	ENSDARG00000079009	abca1b	https://zfin.org/ZDB-GENE-030131-9826	ATP-binding cassette, sub-family A (ABC1), member 1B [Source:ZFIN;Acc:ZDB-GENE-030131-9826]	0.335198	runx3_vs_all_other_cells	abca1b	abca1b
bsg	0	0.424898	0.827	0.713	0	runx3	ENSDARG00000019881	bsg	https://zfin.org/ZDB-GENE-030131-9638	basigin [Source:ZFIN;Acc:ZDB-GENE-030131-9638]	0.407573	runx3_vs_all_other_cells	bsg	bsg
mcl1a	0	0.424169	0.951	0.903	0	runx3	ENSDARG00000009779	mcl1a	https://zfin.org/ZDB-GENE-000511-7	MCL1 apoptosis regulator, BCL2 family member a [Source:ZFIN;Acc:ZDB-GENE-000511-7]	0.424827	runx3_vs_all_other_cells	mcl1a	mcl1a
alcamb	0	0.423092	0.174	0.045	0	runx3	ENSDARG00000058538	alcamb	https://zfin.org/ZDB-GENE-030131-1768	activated leukocyte cell adhesion molecule b [Source:ZFIN;Acc:ZDB-GENE-030131-1768]	0.284656	runx3_vs_all_other_cells	alcamb	alcamb
si:ch73-343l4.2	6.24019e-185	0.422459	0.544	0.404	1.18795e-180	runx3	ENSDARG00000079903	si:ch73-343l4.2	https://zfin.org/ZDB-GENE-090313-154	si:ch73-343l4.2 [Source:ZFIN;Acc:ZDB-GENE-090313-154]	0.309457	runx3_vs_all_other_cells	si:ch73-343l4.2	si:ch73-343l4.2
cblb	1.92684e-300	0.420251	0.401	0.207	3.66813e-296	runx3	ENSDARG00000015199	cblb	https://zfin.org/ZDB-GENE-030616-417	Cbl proto-oncogene B, E3 ubiquitin protein ligase [Source:ZFIN;Acc:ZDB-GENE-030616-417]	0.326458	runx3_vs_all_other_cells	cblb	cblb
cblb	1.92684e-300	0.420251	0.401	0.207	3.66813e-296	runx3	ENSDARG00000015199	cblb	https://zfin.org/ZDB-GENE-030616-417	Cbl proto-oncogene B, E3 ubiquitin protein ligase [Source:ZFIN;Acc:ZDB-GENE-030616-417]	0.326458	runx3_vs_all_other_cells	cblb	cblb
plekha3	0	0.420247	0.315	0.13	0	runx3	ENSDARG00000056601	plekha3	https://zfin.org/ZDB-GENE-040426-1252	pleckstrin homology domain containing, family A (phosphoinositide binding specific) member 3 [Source:ZFIN;Acc:ZDB-GENE-040426-1252]	0.320762	runx3_vs_all_other_cells	plekha3	plekha3
psmb8a	2.353e-277	0.420084	0.359	0.188	4.4794e-273	runx3	ENSDARG00000001303	psmb8a	https://zfin.org/ZDB-GENE-990415-141	proteasome 20S subunit beta 8A [Source:ZFIN;Acc:ZDB-GENE-990415-141]	0.287983	runx3_vs_all_other_cells	psmb8a	psmb8a
glud1a	6.17854e-225	0.417596	0.436	0.273	1.17621e-220	runx3	ENSDARG00000008816	glud1a	https://zfin.org/ZDB-GENE-030114-2	glutamate dehydrogenase 1a [Source:ZFIN;Acc:ZDB-GENE-030114-2]	0.290781	runx3_vs_all_other_cells	glud1a	glud1a
nupr1b	1.85577e-47	0.417547	0.116	0.067	3.53283e-43	runx3	ENSDARG00000094557	nupr1b	https://zfin.org/ZDB-GENE-030131-4653	nuclear protein 1b [Source:ZFIN;Acc:ZDB-GENE-030131-4653]	0.0838584	runx3_vs_all_other_cells	nupr1	nupr1b
rarres3l	0	0.417319	0.204	0.041	0	runx3	ENSDARG00000076563	rarres3l	https://zfin.org/ZDB-GENE-040718-368	retinoic acid receptor responder 3-like [Source:ZFIN;Acc:ZDB-GENE-040718-368]	0.423589	runx3_vs_all_other_cells	zgc:92249	rarres3l
trim105	0	0.416848	0.315	0.137	0	runx3	ENSDARG00000099885	trim105	https://zfin.org/ZDB-GENE-060810-140	tripartite motif containing 105 [Source:ZFIN;Acc:ZDB-GENE-060810-140]	0.30191	runx3_vs_all_other_cells	trim105	trim105
ucp2	1.27285e-304	0.415978	0.841	0.748	2.42312e-300	runx3	ENSDARG00000043154	ucp2	https://zfin.org/ZDB-GENE-990708-8	uncoupling protein 2 [Source:NCBI gene;Acc:555812]	0.393333	runx3_vs_all_other_cells	ucp3*1	ucp2
mertka	0	0.415268	0.328	0.142	0	runx3	ENSDARG00000074695	mertka	https://zfin.org/ZDB-GENE-081107-1	c-mer proto-oncogene tyrosine kinase a [Source:ZFIN;Acc:ZDB-GENE-081107-1]	0.314621	runx3_vs_all_other_cells	mertka	mertka
tnip1	1.19695e-137	0.414451	0.525	0.424	2.27863e-133	runx3	ENSDARG00000015653	tnip1	https://zfin.org/ZDB-GENE-070112-1502	TNFAIP3 interacting protein 1 [Source:ZFIN;Acc:ZDB-GENE-070112-1502]	0.269418	runx3_vs_all_other_cells	tnip1	tnip1
pla2g4f.1	0	0.413646	0.188	0.02	0	runx3	ENSDARG00000056535	pla2g4f.1	https://zfin.org/ZDB-GENE-131121-408	phospholipase A2, group IVF, tandem duplicate 1 [Source:ZFIN;Acc:ZDB-GENE-131121-408]	0.730995	runx3_vs_all_other_cells	pla2g4f.1	pla2g4f.1
rp2	5.69311e-208	0.412495	0.389	0.241	1.0838e-203	runx3	ENSDARG00000044339	rp2	https://zfin.org/ZDB-GENE-040426-2795	RP2 activator of ARL3 GTPase [Source:NCBI gene;Acc:406755]	0.259	runx3_vs_all_other_cells	rp2	rp2
pcbd1	3.48204e-247	0.412175	0.251	0.108	6.62875e-243	runx3	ENSDARG00000031981	pcbd1	https://zfin.org/ZDB-GENE-040426-1787	pterin-4 alpha-carbinolamine dehydratase/dimerization cofactor of hepatocyte nuclear factor 1 alpha [Source:ZFIN;Acc:ZDB-GENE-040426-1787]	0.240439	runx3_vs_all_other_cells	pcbd1	pcbd1
cd2ap	7.69748e-292	0.409366	0.39	0.206	1.46537e-287	runx3	ENSDARG00000015224	cd2ap	https://zfin.org/ZDB-GENE-030131-8078	CD2-associated protein [Source:ZFIN;Acc:ZDB-GENE-030131-8078]	0.302256	runx3_vs_all_other_cells	cd2ap	cd2ap
hmox1a	5.58149e-236	0.409298	0.397	0.228	1.06255e-231	runx3	ENSDARG00000027529	hmox1a	https://zfin.org/ZDB-GENE-030131-3102	heme oxygenase 1a [Source:ZFIN;Acc:ZDB-GENE-030131-3102]	0.282934	runx3_vs_all_other_cells	hmox1a	hmox1a
BX927413.1	0	0.406374	0.228	0.033	0	runx3	ENSDARG00000094378	BX927413.1	https://zfin.org/		0.64015	runx3_vs_all_other_cells	BX927413.1	BX927413.1
rbck1	1.55105e-285	0.406328	0.321	0.153	2.95273e-281	runx3	ENSDARG00000031954	rbck1	https://zfin.org/ZDB-GENE-040704-3	RanBP-type and C3HC4-type zinc finger containing 1 [Source:ZFIN;Acc:ZDB-GENE-040704-3]	0.27365	runx3_vs_all_other_cells	rbck1	rbck1
slc26a11	0	0.405749	0.224	0.043	0	runx3	ENSDARG00000043021	slc26a11	https://zfin.org/ZDB-GENE-030131-5349	solute carrier family 26 member 11 [Source:ZFIN;Acc:ZDB-GENE-030131-5349]	0.473461	runx3_vs_all_other_cells	slc26a11	slc26a11
gab1	0	0.403724	0.38	0.192	0	runx3	ENSDARG00000037018	gab1	https://zfin.org/ZDB-GENE-040426-2674	GRB2-associated binding protein 1 [Source:ZFIN;Acc:ZDB-GENE-040426-2674]	0.303634	runx3_vs_all_other_cells	gab1	gab1
lamp2	1.69663e-251	0.402635	0.41	0.242	3.22987e-247	runx3	ENSDARG00000014914	lamp2	https://zfin.org/ZDB-GENE-030729-9	lysosomal-associated membrane protein 2 [Source:ZFIN;Acc:ZDB-GENE-030729-9]	0.279682	runx3_vs_all_other_cells	lamp2	lamp2
lacc1	1.2941e-271	0.4026	0.118	0.028	2.46358e-267	runx3	ENSDARG00000076914	lacc1	https://zfin.org/ZDB-GENE-081104-155	laccase (multicopper oxidoreductase) domain containing 1 [Source:ZFIN;Acc:ZDB-GENE-081104-155]	0.200207	runx3_vs_all_other_cells	lacc1	lacc1
xpr1b	2.63081e-265	0.401238	0.363	0.189	5.00828e-261	runx3	ENSDARG00000029671	xpr1b	https://zfin.org/ZDB-GENE-060503-266	xenotropic and polytropic retrovirus receptor 1b [Source:NCBI gene;Acc:558034]	0.279739	runx3_vs_all_other_cells	xpr1b	xpr1b
gabarapl2	1.2399e-236	0.399792	0.4	0.241	2.3604e-232	runx3	ENSDARG00000027200	gabarapl2	https://zfin.org/ZDB-GENE-040718-336	GABA(A) receptor-associated protein like 2 [Source:ZFIN;Acc:ZDB-GENE-040718-336]	0.265422	runx3_vs_all_other_cells	gabarapl2	gabarapl2
gabarapa	3.79781e-163	0.399542	0.644	0.56	7.22989e-159	runx3	ENSDARG00000035557	gabarapa	https://zfin.org/ZDB-GENE-030131-5174	GABA(A) receptor-associated protein a [Source:ZFIN;Acc:ZDB-GENE-030131-5174]	0.295901	runx3_vs_all_other_cells	gabarapa	gabarapa
cyba	5.74497e-218	0.398882	0.845	0.776	1.09367e-213	runx3	ENSDARG00000018283	cyba	https://zfin.org/ZDB-GENE-040426-1526	cytochrome b-245, alpha polypeptide [Source:ZFIN;Acc:ZDB-GENE-040426-1526]	0.367025	runx3_vs_all_other_cells	cyba	cyba
si:zfos-741a10.3	4.27768e-245	0.398526	0.608	0.435	8.14342e-241	runx3	ENSDARG00000098774	si:zfos-741a10.3	https://zfin.org/ZDB-GENE-141216-452	si:zfos-741a10.3 [Source:ZFIN;Acc:ZDB-GENE-141216-452]	0.338668	runx3_vs_all_other_cells	si:zfos-741a10.3	si:zfos-741a10.3
rab20	4.14338e-229	0.398323	0.458	0.299	7.88775e-225	runx3	ENSDARG00000005049	rab20	https://zfin.org/ZDB-GENE-030131-9143	RAB20, member RAS oncogene family [Source:ZFIN;Acc:ZDB-GENE-030131-9143]	0.279444	runx3_vs_all_other_cells	rab20	rab20
clcn7	2.1346e-218	0.397844	0.381	0.224	4.06363e-214	runx3	ENSDARG00000019556	clcn7	https://zfin.org/ZDB-GENE-061103-196	chloride channel 7 [Source:ZFIN;Acc:ZDB-GENE-061103-196]	0.257819	runx3_vs_all_other_cells	clcn7	clcn7
pfkfb4b	3.84704e-176	0.395487	0.392	0.252	7.32361e-172	runx3	ENSDARG00000029075	pfkfb4b	https://zfin.org/ZDB-GENE-031031-4	6-phosphofructo-2-kinase/fructose-2,6-biphosphatase 4b [Source:ZFIN;Acc:ZDB-GENE-031031-4]	0.241159	runx3_vs_all_other_cells	pfkfb4b	pfkfb4b
glmp	8.49972e-279	0.393469	0.393	0.216	1.61809e-274	runx3	ENSDARG00000059354	glmp	https://zfin.org/ZDB-GENE-040912-142	glycosylated lysosomal membrane protein [Source:NCBI gene;Acc:447841]	0.281347	runx3_vs_all_other_cells	glmp	glmp
zgc:152830	1.86891e-227	0.391885	0.55	0.392	3.55784e-223	runx3	ENSDARG00000079932	zgc:152830	https://zfin.org/ZDB-GENE-090312-55	zgc:152830 [Source:ZFIN;Acc:ZDB-GENE-090312-55]	0.302411	runx3_vs_all_other_cells	zgc:152830	zgc:152830
ca2	0	0.391513	0.233	0.066	0	runx3	ENSDARG00000014488	ca2	https://zfin.org/ZDB-GENE-031219-5	carbonic anhydrase II [Source:ZFIN;Acc:ZDB-GENE-031219-5]	0.322043	runx3_vs_all_other_cells	ca2	ca2
atp1a1a.1	4.48249e-194	0.390629	0.608	0.491	8.53332e-190	runx3	ENSDARG00000002791	atp1a1a.1	https://zfin.org/ZDB-GENE-001212-1	ATPase Na+/K+ transporting subunit alpha 1a, tandem duplicate 1 [Source:ZFIN;Acc:ZDB-GENE-001212-1]	0.294097	runx3_vs_all_other_cells	atp1a1a.2	atp1a1a.1
atp6v1aa	4.00904e-175	0.39045	0.456	0.326	7.63201e-171	runx3	ENSDARG00000034534	atp6v1aa	https://zfin.org/ZDB-GENE-040426-1143	ATPase H+ transporting V1 subunit Aa [Source:ZFIN;Acc:ZDB-GENE-040426-1143]	0.249045	runx3_vs_all_other_cells	atp6v1aa	atp6v1aa
si:ch73-236c18.7	0	0.389966	0.299	0.114	0	runx3	ENSDARG00000098706	si:ch73-236c18.7	https://zfin.org/ZDB-GENE-121214-3	si:ch73-236c18.7 [Source:ZFIN;Acc:ZDB-GENE-121214-3]	0.305819	runx3_vs_all_other_cells	si:ch73-236c18.7	si:ch73-236c18.7
atp6v1d	8.42333e-208	0.389345	0.491	0.349	1.60355e-203	runx3	ENSDARG00000011175	atp6v1d	https://zfin.org/ZDB-GENE-040426-727	ATPase H+ transporting V1 subunit D [Source:ZFIN;Acc:ZDB-GENE-040426-727]	0.268951	runx3_vs_all_other_cells	atp6v1d	atp6v1d
snx11	4.80957e-199	0.38716	0.272	0.139	9.15598e-195	runx3	ENSDARG00000052522	snx11	https://zfin.org/ZDB-GENE-041111-253	sorting nexin 11 [Source:ZFIN;Acc:ZDB-GENE-041111-253]	0.20607	runx3_vs_all_other_cells	snx11	snx11
anxa3b	4.6532e-187	0.387079	0.715	0.592	8.8583e-183	runx3	ENSDARG00000044254	anxa3b	https://zfin.org/ZDB-GENE-041114-128	annexin A3b [Source:ZFIN;Acc:ZDB-GENE-041114-128]	0.334264	runx3_vs_all_other_cells	anxa3b	anxa3b
lamtor5	4.41043e-170	0.387054	0.633	0.544	8.39613e-166	runx3	ENSDARG00000090194	lamtor5	https://zfin.org/ZDB-GENE-110411-193	late endosomal/lysosomal adaptor, MAPK and MTOR activator 5 [Source:ZFIN;Acc:ZDB-GENE-110411-193]	0.285089	runx3_vs_all_other_cells	lamtor5	lamtor5
tfeb	8.59003e-213	0.386235	0.252	0.121	1.63528e-208	runx3	ENSDARG00000010794	tfeb	https://zfin.org/ZDB-GENE-090807-3	transcription factor EB [Source:ZFIN;Acc:ZDB-GENE-090807-3]	0.202706	runx3_vs_all_other_cells	tfeb	tfeb
lgals9l3	4.30659e-204	0.385891	0.509	0.359	8.19846e-200	runx3	ENSDARG00000041060	lgals9l3	https://zfin.org/ZDB-GENE-040718-159	lectin, galactoside-binding, soluble, 9 (galectin 9)-like 3 [Source:ZFIN;Acc:ZDB-GENE-040718-159]	0.278487	runx3_vs_all_other_cells	lgals9l3	lgals9l3
si:ch211-217k17.12	0	0.382878	0.157	0.019	0	runx3	ENSDARG00000088234	si:ch211-217k17.12	https://zfin.org/ZDB-GENE-061207-20	si:ch211-217k17.12 [Source:ZFIN;Acc:ZDB-GENE-061207-20]	0.496713	runx3_vs_all_other_cells	si:ch211-217k17.12	si:ch211-217k17.12
si:dkey-69o16.5	8.90186e-181	0.381558	0.379	0.241	1.69465e-176	runx3	ENSDARG00000070057	si:dkey-69o16.5	https://zfin.org/ZDB-GENE-081104-432	si:dkey-69o16.5 [Source:ZFIN;Acc:ZDB-GENE-081104-432]	0.227417	runx3_vs_all_other_cells	si:dkey-69o16.5	si:dkey-69o16.5
si:ch73-380l3.2*1	0	0.381521	0.332	0.135	0	runx3	ENSDARG00000075697	si:ch73-380l3.2	https://zfin.org/ZDB-GENE-080303-1	si:ch73-380l3.2 [Source:ZFIN;Acc:ZDB-GENE-080303-1]	0.311502	runx3_vs_all_other_cells	si:ch73-380l3.1	si:ch73-380l3.2*1
neu1	0	0.380916	0.259	0.09	0	runx3	ENSDARG00000008832	neu1	https://zfin.org/ZDB-GENE-060503-592	neuraminidase 1 [Source:ZFIN;Acc:ZDB-GENE-060503-592]	0.283914	runx3_vs_all_other_cells	neu1	neu1
arrdc2	2.73742e-234	0.380615	0.395	0.223	5.21123e-230	runx3	ENSDARG00000020761	arrdc2	https://zfin.org/ZDB-GENE-030131-7146	arrestin domain containing 2 [Source:ZFIN;Acc:ZDB-GENE-030131-7146]	0.266302	runx3_vs_all_other_cells	arrdc2	arrdc2
ostm1	7.54149e-255	0.379893	0.33	0.169	1.43567e-250	runx3	ENSDARG00000069808	ostm1	https://zfin.org/ZDB-GENE-081104-270	osteoclastogenesis associated transmembrane protein 1 [Source:ZFIN;Acc:ZDB-GENE-081104-270]	0.244795	runx3_vs_all_other_cells	ostm1	ostm1
CR792453.2	0	0.378595	0.187	0.058	0	runx3	ENSDARG00000109658	CR792453.2	https://zfin.org/		0.22826	runx3_vs_all_other_cells		CR792453.2
arl8ba	8.74436e-218	0.377835	0.388	0.234	1.66466e-213	runx3	ENSDARG00000006915	arl8ba	https://zfin.org/ZDB-GENE-030131-9370	ADP-ribosylation factor-like 8Ba [Source:NCBI gene;Acc:337424]	0.24308	runx3_vs_all_other_cells	arl8ba	arl8ba
zgc:174904	7.76787e-171	0.37656	0.492	0.336	1.47877e-166	runx3	ENSDARG00000059049	zgc:174904	https://zfin.org/ZDB-GENE-080204-76	zgc:174904 [Source:ZFIN;Acc:ZDB-GENE-080204-76]	0.271285	runx3_vs_all_other_cells	zgc:174904	zgc:174904
C5H9orf16	8.97711e-148	0.375922	0.407	0.292	1.70897e-143	runx3	ENSDARG00000086753	C5H9orf16	https://zfin.org/ZDB-GENE-111013-4	expressed sequence BC139872 [Source:NCBI gene;Acc:100856806]	0.213257	runx3_vs_all_other_cells	gb:bc139872	C5H9orf16
rasa4	0	0.375734	0.24	0.077	0	runx3	ENSDARG00000029372	rasa4	https://zfin.org/ZDB-GENE-060526-349	RAS p21 protein activator 4 [Source:ZFIN;Acc:ZDB-GENE-060526-349]	0.281068	runx3_vs_all_other_cells	rasa4	rasa4
ano6	2.34331e-172	0.375211	0.33	0.196	4.46095e-168	runx3	ENSDARG00000061544	ano6	https://zfin.org/ZDB-GENE-081104-64	anoctamin 6 [Source:ZFIN;Acc:ZDB-GENE-081104-64]	0.208472	runx3_vs_all_other_cells	ano6	ano6
zgc:158868	0	0.374847	0.298	0.106	0	runx3	ENSDARG00000069379	zgc:158868	https://zfin.org/ZDB-GENE-070112-892	zgc:158868 [Source:ZFIN;Acc:ZDB-GENE-070112-892]	0.314037	runx3_vs_all_other_cells	zgc:158868	zgc:158868
tmem59	4.51229e-216	0.374091	0.639	0.52	8.59004e-212	runx3	ENSDARG00000019033	tmem59	https://zfin.org/ZDB-GENE-070912-397	transmembrane protein 59 [Source:ZFIN;Acc:ZDB-GENE-070912-397]	0.293748	runx3_vs_all_other_cells	tmem59	tmem59
si:ch73-248e21.1	1.06086e-149	0.373842	0.222	0.114	2.01955e-145	runx3	ENSDARG00000090625	si:ch73-248e21.1	https://zfin.org/ZDB-GENE-120215-198	si:ch73-248e21.1 [Source:ZFIN;Acc:ZDB-GENE-120215-198]	0.161618	runx3_vs_all_other_cells	si:ch73-248e21.1	si:ch73-248e21.1
suclg1	1.82969e-260	0.37333	0.835	0.736	3.48318e-256	runx3	ENSDARG00000052712	suclg1	https://zfin.org/ZDB-GENE-040912-101	succinate-CoA ligase, alpha subunit [Source:ZFIN;Acc:ZDB-GENE-040912-101]	0.353662	runx3_vs_all_other_cells	suclg1	suclg1
laptm5	0	0.37188	0.964	0.909	0	runx3	ENSDARG00000101785	laptm5	https://zfin.org/ZDB-GENE-170303-1	lysosomal protein transmembrane 5 [Source:ZFIN;Acc:ZDB-GENE-170303-1]	0.380184	runx3_vs_all_other_cells	laptm5	laptm5
tnfrsf1a	1.01315e-185	0.371626	0.489	0.352	1.92873e-181	runx3	ENSDARG00000018569	tnfrsf1a	https://zfin.org/ZDB-GENE-040426-2252	tumor necrosis factor receptor superfamily, member 1a [Source:ZFIN;Acc:ZDB-GENE-040426-2252]	0.252454	runx3_vs_all_other_cells	tnfrsf1a	tnfrsf1a
psme1	9.78721e-186	0.370897	0.551	0.431	1.86319e-181	runx3	ENSDARG00000002165	psme1	https://zfin.org/ZDB-GENE-991110-17	proteasome activator subunit 1 [Source:ZFIN;Acc:ZDB-GENE-991110-17]	0.261264	runx3_vs_all_other_cells	psme1	psme1
napsa	6.20624e-183	0.370897	0.691	0.605	1.18148e-178	runx3	ENSDARG00000009313	napsa	https://zfin.org/ZDB-GENE-030131-8690	napsin A aspartic peptidase [Source:ZFIN;Acc:ZDB-GENE-030131-8690]	0.292721	runx3_vs_all_other_cells	*211	napsa
mmp14b	6.49895e-180	0.369832	0.344	0.2	1.23721e-175	runx3	ENSDARG00000008388	mmp14b	https://zfin.org/ZDB-GENE-030901-2	matrix metallopeptidase 14b (membrane-inserted) [Source:ZFIN;Acc:ZDB-GENE-030901-2]	0.218822	runx3_vs_all_other_cells	mmp14b	mmp14b
c1qa	7.02074e-250	0.368835	0.562	0.364	1.33654e-245	runx3	ENSDARG00000044613	c1qa	https://zfin.org/ZDB-GENE-050522-86	complement component 1, q subcomponent, A chain [Source:ZFIN;Acc:ZDB-GENE-050522-86]	0.32004	runx3_vs_all_other_cells	c1qa	c1qa
zgc:154125	4.34621e-185	0.368722	0.354	0.209	8.27388e-181	runx3	ENSDARG00000071463	zgc:154125	https://zfin.org/ZDB-GENE-061013-717	zgc:154125 [Source:ZFIN;Acc:ZDB-GENE-061013-717]	0.221085	runx3_vs_all_other_cells	zgc:154125	zgc:154125
CR759843.2	9.06122e-191	0.368383	0.154	0.055	1.72498e-186	runx3	ENSDARG00000114030	CR759843.2	https://zfin.org/		0.158847	runx3_vs_all_other_cells		CR759843.2
cd83	3.2392e-284	0.366704	0.154	0.044	6.16646e-280	runx3	ENSDARG00000079553	cd83	https://zfin.org/ZDB-GENE-060503-762	CD83 molecule [Source:ZFIN;Acc:ZDB-GENE-060503-762]	0.197653	runx3_vs_all_other_cells	cd83	cd83
grapa	1.70484e-176	0.36654	0.374	0.233	3.24551e-172	runx3	ENSDARG00000005414	grapa	https://zfin.org/ZDB-GENE-050522-347	GRB2 related adaptor protein a [Source:ZFIN;Acc:ZDB-GENE-050522-347]	0.220044	runx3_vs_all_other_cells	grapa	grapa
slc38a6	4.12022e-286	0.365068	0.299	0.135	7.84366e-282	runx3	ENSDARG00000054312	slc38a6	https://zfin.org/ZDB-GENE-050522-51	solute carrier family 38 member 6 [Source:NCBI gene;Acc:336741]	0.241759	runx3_vs_all_other_cells	slc38a6	slc38a6
rab8b	2.95948e-185	0.364799	0.599	0.486	5.63397e-181	runx3	ENSDARG00000068628	rab8b	https://zfin.org/ZDB-GENE-070620-16	RAB8B, member RAS oncogene family [Source:ZFIN;Acc:ZDB-GENE-070620-16]	0.269321	runx3_vs_all_other_cells	rab8b	rab8b
smap1	1.42795e-198	0.364721	0.617	0.495	2.71839e-194	runx3	ENSDARG00000031302	smap1	https://zfin.org/ZDB-GENE-060920-2	small ArfGAP 1 [Source:ZFIN;Acc:ZDB-GENE-060920-2]	0.280495	runx3_vs_all_other_cells	smap1	smap1
ube2e3	2.76435e-156	0.364309	0.501	0.39	5.2625e-152	runx3	ENSDARG00000012244	ube2e3	https://zfin.org/ZDB-GENE-030131-408	ubiquitin-conjugating enzyme E2E 3 (UBC4/5 homolog, yeast) [Source:ZFIN;Acc:ZDB-GENE-030131-408]	0.234467	runx3_vs_all_other_cells	ube2e3	ube2e3
epsti1	0	0.36426	0.286	0.117	0	runx3	ENSDARG00000094578	epsti1	https://zfin.org/ZDB-GENE-081104-172	epithelial stromal interaction 1 [Source:ZFIN;Acc:ZDB-GENE-081104-172]	0.254658	runx3_vs_all_other_cells	epsti1	epsti1
plaua	0	0.361975	0.205	0.062	0	runx3	ENSDARG00000075265	plaua	https://zfin.org/ZDB-GENE-090313-278	plasminogen activator, urokinase a [Source:ZFIN;Acc:ZDB-GENE-090313-278]	0.245355	runx3_vs_all_other_cells	plaua	plaua
paox1	1.23627e-244	0.361634	0.395	0.222	2.35349e-240	runx3	ENSDARG00000043403	paox1	https://zfin.org/ZDB-GENE-081104-436	polyamine oxidase (exo-N4-amino) 1 [Source:ZFIN;Acc:ZDB-GENE-081104-436]	0.254162	runx3_vs_all_other_cells	paox1	paox1
ube2l3a	6.34121e-188	0.360518	0.633	0.537	1.20718e-183	runx3	ENSDARG00000112087	ube2l3a	https://zfin.org/ZDB-GENE-030131-2977	ubiquitin-conjugating enzyme E2L 3a [Source:ZFIN;Acc:ZDB-GENE-030131-2977]	0.269005	runx3_vs_all_other_cells		ube2l3a
ctns	2.25451e-217	0.360443	0.323	0.176	4.29191e-213	runx3	ENSDARG00000008890	ctns	https://zfin.org/ZDB-GENE-050522-352	cystinosin, lysosomal cystine transporter [Source:ZFIN;Acc:ZDB-GENE-050522-352]	0.213663	runx3_vs_all_other_cells	ctns	ctns
CABZ01001434.1	2.11901e-07	0.360305	0.319	0.299	0.00403396	runx3	ENSDARG00000098602	CABZ01001434.1	https://zfin.org/		0.122625	runx3_vs_all_other_cells	CABZ01001434.1	CABZ01001434.1
itm2bb	0	0.359249	0.874	0.793	0	runx3	ENSDARG00000041505	itm2bb	https://zfin.org/ZDB-GENE-040426-2139	integral membrane protein 2Bb [Source:ZFIN;Acc:ZDB-GENE-040426-2139]	0.346055	runx3_vs_all_other_cells	itm2bb	itm2bb
litaf	6.01425e-190	0.358379	0.692	0.612	1.14493e-185	runx3	ENSDARG00000103483	litaf	https://zfin.org/ZDB-GENE-040704-23	lipopolysaccharide-induced TNF factor [Source:NCBI gene;Acc:431731]	0.280416	runx3_vs_all_other_cells	litaf	litaf
rarres3	0	0.358246	0.13	0.014	0	runx3	ENSDARG00000093006	rarres3	https://zfin.org/ZDB-GENE-060929-616	retinoic acid receptor responder 3 [Source:ZFIN;Acc:ZDB-GENE-060929-616]	0.432454	runx3_vs_all_other_cells	zgc:154040	rarres3
npc1	4.86417e-198	0.357499	0.38	0.228	9.25993e-194	runx3	ENSDARG00000017180	npc1	https://zfin.org/ZDB-GENE-030131-3161	Niemann-Pick disease, type C1 [Source:ZFIN;Acc:ZDB-GENE-030131-3161]	0.226416	runx3_vs_all_other_cells	npc1	npc1
pla2g15	1.90488e-199	0.356603	0.356	0.208	3.62632e-195	runx3	ENSDARG00000103271	pla2g15	https://zfin.org/ZDB-GENE-030131-6948	phospholipase A2, group XV [Source:ZFIN;Acc:ZDB-GENE-030131-6948]	0.217281	runx3_vs_all_other_cells	pla2g15	pla2g15
spint1a	0	0.355865	0.233	0.072	0	runx3	ENSDARG00000102332	spint1a	https://zfin.org/ZDB-GENE-040426-2169	serine peptidase inhibitor, Kunitz type 1 a [Source:ZFIN;Acc:ZDB-GENE-040426-2169]	0.268327	runx3_vs_all_other_cells	CABZ01062996.1	spint1a
slc49a4	0	0.35539	0.275	0.11	0	runx3	ENSDARG00000009783	slc49a4	https://zfin.org/ZDB-GENE-040912-167	solute carrier family 49 member 4 [Source:ZFIN;Acc:ZDB-GENE-040912-167]	0.24433	runx3_vs_all_other_cells	dirc2	slc49a4
arhgef12b	2.38367e-293	0.355341	0.311	0.138	4.53779e-289	runx3	ENSDARG00000100913	arhgef12b	https://zfin.org/ZDB-GENE-070705-36	Rho guanine nucleotide exchange factor (GEF) 12b [Source:ZFIN;Acc:ZDB-GENE-070705-36]	0.24905	runx3_vs_all_other_cells	arhgef12b	arhgef12b
zgc:165573	6.66461e-115	0.354929	0.35	0.243	1.26874e-110	runx3	ENSDARG00000102482	zgc:165573	https://zfin.org/ZDB-GENE-070615-27	zgc:165573 [Source:NCBI gene;Acc:100073329]	0.178925	runx3_vs_all_other_cells	zgc:165573	zgc:165573
enosf1	2.17146e-205	0.354756	0.354	0.207	4.1338e-201	runx3	ENSDARG00000038359	enosf1	https://zfin.org/ZDB-GENE-060929-780	enolase superfamily member 1 [Source:ZFIN;Acc:ZDB-GENE-060929-780]	0.214766	runx3_vs_all_other_cells	enosf1	enosf1
fcer1gl	0	0.354427	0.982	0.904	0	runx3	ENSDARG00000104077	fcer1gl	https://zfin.org/ZDB-GENE-070502-4	Fc receptor, IgE, high affinity I, gamma polypeptide like [Source:ZFIN;Acc:ZDB-GENE-070502-4]	0.378078	runx3_vs_all_other_cells	fcer1gl	fcer1gl
si:ch211-39i2.2	4.74866e-254	0.354224	0.24	0.099	9.04002e-250	runx3	ENSDARG00000104472	si:ch211-39i2.2	https://zfin.org/ZDB-GENE-041008-126	si:ch211-39i2.2 [Source:ZFIN;Acc:ZDB-GENE-041008-126]	0.206094	runx3_vs_all_other_cells	si:ch211-39i2.2	si:ch211-39i2.2
si:rp71-36a1.5*1	8.2622e-198	0.353201	0.351	0.205	1.57287e-193	runx3	ENSDARG00000090882	si:rp71-36a1.5	https://zfin.org/ZDB-GENE-091204-428	si:rp71-36a1.5 [Source:ZFIN;Acc:ZDB-GENE-091204-428]	0.212267	runx3_vs_all_other_cells	si:rp71-36a1.5*1	si:rp71-36a1.5*1
abca1a	3.38678e-153	0.353044	0.485	0.345	6.44742e-149	runx3	ENSDARG00000074635	abca1a	https://zfin.org/ZDB-GENE-031006-12	ATP-binding cassette, sub-family A (ABC1), member 1A [Source:ZFIN;Acc:ZDB-GENE-031006-12]	0.240709	runx3_vs_all_other_cells	abca1a	abca1a
si:dkey-17m8.1	5.45018e-169	0.352142	0.362	0.228	1.03755e-164	runx3	ENSDARG00000079530	si:dkey-17m8.1	https://zfin.org/ZDB-GENE-110411-225	si:dkey-17m8.1 [Source:ZFIN;Acc:ZDB-GENE-110411-225]	0.202395	runx3_vs_all_other_cells	si:dkey-17m8.1	si:dkey-17m8.1
CABZ01080702.1	3.4462e-197	0.351806	0.384	0.227	6.56053e-193	runx3	ENSDARG00000100562	CABZ01080702.1	https://zfin.org/		0.228528	runx3_vs_all_other_cells	CABZ01080702.1	CABZ01080702.1
vamp3	5.24943e-132	0.351217	0.558	0.484	9.99335e-128	runx3	ENSDARG00000070161	vamp3	https://zfin.org/ZDB-GENE-040625-45	vesicle-associated membrane protein 3 (cellubrevin) [Source:ZFIN;Acc:ZDB-GENE-040625-45]	0.225943	runx3_vs_all_other_cells	vamp3	vamp3
fermt3a	2.25263e-199	0.35114	0.696	0.577	4.28833e-195	runx3	ENSDARG00000079267	fermt3a	https://zfin.org/ZDB-GENE-081031-46	fermitin family member 3a [Source:ZFIN;Acc:ZDB-GENE-081031-46]	0.294797	runx3_vs_all_other_cells	FERMT3	fermt3a
atox1	7.35896e-118	0.349712	0.57	0.501	1.40093e-113	runx3	ENSDARG00000087693	atox1	https://zfin.org/ZDB-GENE-120720-2	antioxidant 1 copper chaperone [Source:ZFIN;Acc:ZDB-GENE-120720-2]	0.226789	runx3_vs_all_other_cells	atox1	atox1
mfge8b	0	0.34606	0.155	0.024	0	runx3	ENSDARG00000045803	mfge8b	https://zfin.org/ZDB-GENE-070209-137	milk fat globule-EGF factor 8 protein b [Source:ZFIN;Acc:ZDB-GENE-070209-137]	0.346421	runx3_vs_all_other_cells	mfge8b	mfge8b
ifi35	2.0517e-132	0.345952	0.361	0.248	3.90583e-128	runx3	ENSDARG00000075643	ifi35	https://zfin.org/ZDB-GENE-100311-2	interferon-induced protein 35 [Source:ZFIN;Acc:ZDB-GENE-100311-2]	0.181794	runx3_vs_all_other_cells	ifi35	ifi35
dnase1l4.1	4.33495e-131	0.345827	0.469	0.352	8.25245e-127	runx3	ENSDARG00000015123	dnase1l4.1	https://zfin.org/ZDB-GENE-040808-35	deoxyribonuclease 1 like 4, tandem duplicate 1 [Source:ZFIN;Acc:ZDB-GENE-040808-35]	0.216104	runx3_vs_all_other_cells	dnase1l4.1	dnase1l4.1
BX908750.1	2.36129e-246	0.345735	0.298	0.141	4.49519e-242	runx3	ENSDARG00000097553	BX908750.1	https://zfin.org/	uncharacterized LOC110439470 [Source:NCBI gene;Acc:110439470]	0.217749	runx3_vs_all_other_cells	BX908750.1	BX908750.1
tmem104	9.00331e-277	0.345406	0.276	0.119	1.71396e-272	runx3	ENSDARG00000088560	tmem104	https://zfin.org/ZDB-GENE-070822-4	transmembrane protein 104 [Source:ZFIN;Acc:ZDB-GENE-070822-4]	0.221107	runx3_vs_all_other_cells	tmem104	tmem104
mospd2	1.77496e-218	0.345304	0.313	0.166	3.379e-214	runx3	ENSDARG00000026024	mospd2	https://zfin.org/ZDB-GENE-041114-1	motile sperm domain containing 2 [Source:ZFIN;Acc:ZDB-GENE-041114-1]	0.20379	runx3_vs_all_other_cells	mospd2	mospd2
CU928117.1	3.58876e-183	0.345281	0.33	0.19	6.83193e-179	runx3	ENSDARG00000059587	CU928117.1	https://zfin.org/		0.197901	runx3_vs_all_other_cells	ABR	CU928117.1
dram1	0	0.344828	0.199	0.043	0	runx3	ENSDARG00000045561	dram1	https://zfin.org/ZDB-GENE-041010-147	DNA-damage regulated autophagy modulator 1 [Source:ZFIN;Acc:ZDB-GENE-041010-147]	0.317571	runx3_vs_all_other_cells	dram1	dram1
m6pr	3.9412e-139	0.344703	0.493	0.39	7.50285e-135	runx3	ENSDARG00000018432	m6pr	https://zfin.org/ZDB-GENE-040426-2285	mannose-6-phosphate receptor (cation dependent) [Source:ZFIN;Acc:ZDB-GENE-040426-2285]	0.21482	runx3_vs_all_other_cells	m6pr	m6pr
rhbdf1a	6.17752e-161	0.344578	0.369	0.239	1.17601e-156	runx3	ENSDARG00000036541	rhbdf1a	https://zfin.org/ZDB-GENE-040704-75	rhomboid 5 homolog 1a (Drosophila) [Source:NCBI gene;Acc:798402]	0.19631	runx3_vs_all_other_cells	rhbdf1a	rhbdf1a
OSBP2	0	0.342118	0.22	0.065	0	runx3	ENSDARG00000022772	OSBP2	https://zfin.org/ZDB-GENE-060526-3	si:ch211-106a19.1 [Source:ZFIN;Acc:ZDB-GENE-060526-3]	0.254746	runx3_vs_all_other_cells	*18	OSBP2
cycsb	3.15646e-143	0.341884	0.723	0.64	6.00895e-139	runx3	ENSDARG00000044562	cycsb	https://zfin.org/ZDB-GENE-040625-38	cytochrome c, somatic b [Source:NCBI gene;Acc:415158]	0.279239	runx3_vs_all_other_cells	cycsb	cycsb
si:ch73-111e15.1	0	0.341281	0.28	0.111	0	runx3	ENSDARG00000008182	si:ch73-111e15.1	https://zfin.org/ZDB-GENE-110411-28	si:ch73-111e15.1 [Source:ZFIN;Acc:ZDB-GENE-110411-28]	0.241049	runx3_vs_all_other_cells	si:ch73-111e15.1	si:ch73-111e15.1
glb1l	4.05029e-128	0.340801	0.433	0.321	7.71053e-124	runx3	ENSDARG00000029955	glb1l	https://zfin.org/ZDB-GENE-050309-196	galactosidase, beta 1-like [Source:ZFIN;Acc:ZDB-GENE-050309-196]	0.199055	runx3_vs_all_other_cells	glb1l	glb1l
acod1	3.86677e-250	0.340737	0.174	0.059	7.36116e-246	runx3	ENSDARG00000069844	acod1	https://zfin.org/ZDB-GENE-081104-428	aconitate decarboxylase 1 [Source:ZFIN;Acc:ZDB-GENE-081104-428]	0.17485	runx3_vs_all_other_cells	irg1	acod1
mpzl2b	1.1336e-181	0.340615	0.345	0.201	2.15803e-177	runx3	ENSDARG00000027345	mpzl2b	https://zfin.org/ZDB-GENE-030131-8774	myelin protein zero-like 2b [Source:ZFIN;Acc:ZDB-GENE-030131-8774]	0.2017	runx3_vs_all_other_cells	mpzl2b	mpzl2b
prcp	6.99374e-213	0.340394	0.309	0.163	1.3314e-208	runx3	ENSDARG00000037883	prcp	https://zfin.org/ZDB-GENE-040718-447	prolylcarboxypeptidase (angiotensinase C) [Source:ZFIN;Acc:ZDB-GENE-040718-447]	0.199394	runx3_vs_all_other_cells	prcp	prcp
nfkbie	8.21056e-135	0.339335	0.549	0.455	1.56304e-130	runx3	ENSDARG00000068367	nfkbie	https://zfin.org/ZDB-GENE-061215-132	nuclear factor of kappa light polypeptide gene enhancer in B-cells inhibitor, epsilon [Source:ZFIN;Acc:ZDB-GENE-061215-132]	0.224782	runx3_vs_all_other_cells	nfkbie	nfkbie
xaf1	1.38988e-182	0.338901	0.424	0.27	2.64592e-178	runx3	ENSDARG00000068939	xaf1	https://zfin.org/ZDB-GENE-060929-840	XIAP associated factor 1 [Source:ZFIN;Acc:ZDB-GENE-060929-840]	0.225653	runx3_vs_all_other_cells	xaf1	xaf1
fxyd1	3.18258e-127	0.338675	0.438	0.321	6.05869e-123	runx3	ENSDARG00000099014	fxyd1	https://zfin.org/ZDB-GENE-050309-14	FXYD domain containing ion transport regulator 1 (phospholemman) [Source:ZFIN;Acc:ZDB-GENE-050309-14]	0.202407	runx3_vs_all_other_cells	fxyd1	fxyd1
psen2	2.21876e-243	0.338544	0.303	0.15	4.22386e-239	runx3	ENSDARG00000015540	psen2	https://zfin.org/ZDB-GENE-000330-9	presenilin 2 [Source:NCBI gene;Acc:58026]	0.207209	runx3_vs_all_other_cells	psen2	psen2
grb2b	1.72569e-151	0.33836	0.518	0.406	3.2852e-147	runx3	ENSDARG00000038059	grb2b	https://zfin.org/ZDB-GENE-040426-1975	growth factor receptor-bound protein 2b [Source:ZFIN;Acc:ZDB-GENE-040426-1975]	0.223621	runx3_vs_all_other_cells	grb2b	grb2b
FP085398.1	1.01424e-191	0.338325	0.309	0.172	1.93081e-187	runx3	ENSDARG00000087611	FP085398.1	https://zfin.org/	transmembrane protein 268 [Source:NCBI gene;Acc:559789]	0.187812	runx3_vs_all_other_cells	FP085398.1	FP085398.1
BX682234.1	7.75504e-181	0.338126	0.276	0.145	1.47633e-176	runx3	ENSDARG00000074732	BX682234.1	https://zfin.org/	C-type lectin domain family 12 member B-like [Source:NCBI gene;Acc:101882781]	0.177635	runx3_vs_all_other_cells	BX682234.1	BX682234.1
zgc:64051	2.33529e-296	0.337844	0.877	0.786	4.4457e-292	runx3	ENSDARG00000068233	zgc:64051	https://zfin.org/ZDB-GENE-040426-1349	zgc:64051 [Source:ZFIN;Acc:ZDB-GENE-040426-1349]	0.330593	runx3_vs_all_other_cells	*325	zgc:64051
glula	3.3349e-174	0.337719	0.285	0.148	6.34864e-170	runx3	ENSDARG00000099776	glula	https://zfin.org/ZDB-GENE-030131-688	glutamate-ammonia ligase (glutamine synthase) a [Source:ZFIN;Acc:ZDB-GENE-030131-688]	0.185346	runx3_vs_all_other_cells	glula	glula
eepd1	2.68007e-224	0.337718	0.267	0.124	5.10205e-220	runx3	ENSDARG00000071116	eepd1	https://zfin.org/ZDB-GENE-040426-1831	endonuclease/exonuclease/phosphatase family domain containing 1 [Source:NCBI gene;Acc:402965]	0.194158	runx3_vs_all_other_cells	eepd1	eepd1
si:dkey-33i11.9	1.0967e-171	0.337627	0.61	0.448	2.08779e-167	runx3	ENSDARG00000102555	si:dkey-33i11.9	https://zfin.org/ZDB-GENE-060503-262	si:dkey-33i11.9 [Source:ZFIN;Acc:ZDB-GENE-060503-262]	0.280426	runx3_vs_all_other_cells	si:dkey-33i11.9	si:dkey-33i11.9
ginm1	1.27948e-149	0.33758	0.462	0.338	2.43574e-145	runx3	ENSDARG00000021975	ginm1	https://zfin.org/ZDB-GENE-030131-5900	glycoprotein integral membrane 1 [Source:NCBI gene;Acc:555775]	0.213179	runx3_vs_all_other_cells	ginm1	ginm1
me1	1.07178e-256	0.336998	0.245	0.103	2.04034e-252	runx3	ENSDARG00000053215	me1	https://zfin.org/ZDB-GENE-061013-438	malic enzyme 1, NADP(+)-dependent, cytosolic [Source:ZFIN;Acc:ZDB-GENE-061013-438]	0.196391	runx3_vs_all_other_cells	me1	me1
elovl1b	1.56056e-137	0.335291	0.604	0.53	2.97083e-133	runx3	ENSDARG00000103735	elovl1b	https://zfin.org/ZDB-GENE-040426-2755	ELOVL fatty acid elongase 1b [Source:ZFIN;Acc:ZDB-GENE-040426-2755]	0.230791	runx3_vs_all_other_cells	elovl1b	elovl1b
her9	0	0.334581	0.173	0.046	0	runx3	ENSDARG00000056438	her9	https://zfin.org/ZDB-GENE-011213-1	hairy-related 9 [Source:ZFIN;Acc:ZDB-GENE-011213-1]	0.217689	runx3_vs_all_other_cells	her9	her9
dicp3.3	7.80653e-262	0.334196	0.262	0.113	1.48613e-257	runx3	ENSDARG00000087706	dicp3.3	https://zfin.org/ZDB-GENE-120306-20	diverse immunoglobulin domain-containing protein 3.3 [Source:ZFIN;Acc:ZDB-GENE-120306-20]	0.203014	runx3_vs_all_other_cells	dicp3.3	dicp3.3
itm2ba	4.86509e-209	0.334048	0.733	0.651	9.26167e-205	runx3	ENSDARG00000007098	itm2ba	https://zfin.org/ZDB-GENE-030131-2352	integral membrane protein 2Ba [Source:ZFIN;Acc:ZDB-GENE-030131-2352]	0.275699	runx3_vs_all_other_cells	itm2ba	itm2ba
fcer1g	0	0.331903	0.755	0.584	0	runx3	ENSDARG00000103276	fcer1g	https://zfin.org/ZDB-GENE-061130-3	Fc fragment of IgE, high affinity I, receptor for; gamma polypeptide [Source:ZFIN;Acc:ZDB-GENE-061130-3]	0.323961	runx3_vs_all_other_cells	fcer1g	fcer1g
gadd45ba	1.48994e-40	0.33029	0.311	0.256	2.83641e-36	runx3	ENSDARG00000027744	gadd45ba	https://zfin.org/ZDB-GENE-040426-1971	growth arrest and DNA-damage-inducible, beta a [Source:ZFIN;Acc:ZDB-GENE-040426-1971]	0.124789	runx3_vs_all_other_cells	gadd45ba	gadd45ba
swap70b	1.38551e-149	0.330159	0.462	0.343	2.6376e-145	runx3	ENSDARG00000057286	swap70b	https://zfin.org/ZDB-GENE-030131-3587	switching B cell complex subunit SWAP70b [Source:ZFIN;Acc:ZDB-GENE-030131-3587]	0.205454	runx3_vs_all_other_cells	swap70b	swap70b
ppp1r18	3.48298e-137	0.330013	0.51	0.405	6.63054e-133	runx3	ENSDARG00000071251	ppp1r18	https://zfin.org/ZDB-GENE-060503-350	protein phosphatase 1, regulatory subunit 18 [Source:ZFIN;Acc:ZDB-GENE-060503-350]	0.211941	runx3_vs_all_other_cells	ppp1r18	ppp1r18
zgc:171566	1.69893e-129	0.329122	0.181	0.089	3.23425e-125	runx3	ENSDARG00000105118	zgc:171566	https://zfin.org/ZDB-GENE-050309-193	zgc:171566 [Source:ZFIN;Acc:ZDB-GENE-050309-193]	0.12115	runx3_vs_all_other_cells	zgc:171566	zgc:171566
ENSDARG00000101034	8.38865e-239	0.32901	0.242	0.105	1.59695e-234	runx3	ENSDARG00000101034		https://zfin.org/ZDB-GENE-081031-82	si:dkey-206d17.12 [Source:ZFIN;Acc:ZDB-GENE-081031-82]	0.183506	runx3_vs_all_other_cells	*139	ENSDARG00000101034
psmb10	6.42186e-183	0.327668	0.333	0.196	1.22253e-178	runx3	ENSDARG00000043781	psmb10	https://zfin.org/ZDB-GENE-040718-278	proteasome 20S subunit beta 10 [Source:ZFIN;Acc:ZDB-GENE-040718-278]	0.185382	runx3_vs_all_other_cells	psmb10	psmb10
pigrl2.3	6.00129e-242	0.327604	0.171	0.059	1.14247e-237	runx3	ENSDARG00000099599	pigrl2.3	https://zfin.org/ZDB-GENE-150409-2	polymeric immunoglobulin receptor-like 2.3 [Source:ZFIN;Acc:ZDB-GENE-150409-2]	0.162364	runx3_vs_all_other_cells	pigrl2.3	pigrl2.3
trip10a	0	0.327111	0.214	0.072	0	runx3	ENSDARG00000005679	trip10a	https://zfin.org/ZDB-GENE-041114-105	thyroid hormone receptor interactor 10a [Source:NCBI gene;Acc:492762]	0.208061	runx3_vs_all_other_cells	trip10a	trip10a
tmem9b	7.3284e-153	0.326825	0.372	0.246	1.39511e-148	runx3	ENSDARG00000025693	tmem9b	https://zfin.org/ZDB-GENE-030131-4656	TMEM9 domain family, member B [Source:ZFIN;Acc:ZDB-GENE-030131-4656]	0.183851	runx3_vs_all_other_cells	tmem9b	tmem9b
ndfip1	3.86444e-152	0.326331	0.558	0.457	7.35674e-148	runx3	ENSDARG00000013979	ndfip1	https://zfin.org/ZDB-GENE-030131-2767	Nedd4 family interacting protein 1 [Source:ZFIN;Acc:ZDB-GENE-030131-2767]	0.222337	runx3_vs_all_other_cells	ndfip1	ndfip1
calhm6	1.83893e-118	0.325224	0.413	0.312	3.50077e-114	runx3	ENSDARG00000041980	calhm6	https://zfin.org/ZDB-GENE-061201-60	calcium homeostasis modulator family member 6 [Source:ZFIN;Acc:ZDB-GENE-061201-60]	0.177798	runx3_vs_all_other_cells	fam26f	calhm6
si:dkey-58f10.11	1.56849e-289	0.325122	0.208	0.073	2.98593e-285	runx3	ENSDARG00000094935	si:dkey-58f10.11	https://zfin.org/ZDB-GENE-060526-313	si:dkey-58f10.11 [Source:ZFIN;Acc:ZDB-GENE-060526-313]	0.192686	runx3_vs_all_other_cells	si:dkey-58f10.11	si:dkey-58f10.11
ano9a	3.83043e-272	0.324457	0.23	0.09	7.292e-268	runx3	ENSDARG00000076320	ano9a	https://zfin.org/ZDB-GENE-071004-46	anoctamin 9a [Source:ZFIN;Acc:ZDB-GENE-071004-46]	0.190709	runx3_vs_all_other_cells	ano9a*1	ano9a
bach1b	8.70585e-153	0.324142	0.267	0.146	1.65733e-148	runx3	ENSDARG00000002196	bach1b	https://zfin.org/ZDB-GENE-050522-220	BTB and CNC homology 1, basic leucine zipper transcription factor 1 b [Source:ZFIN;Acc:ZDB-GENE-050522-220]	0.158272	runx3_vs_all_other_cells	bach1b	bach1b
slc31a1	8.06319e-147	0.323729	0.32	0.199	1.53499e-142	runx3	ENSDARG00000013961	slc31a1	https://zfin.org/ZDB-GENE-040415-3	solute carrier family 31 member 1 [Source:ZFIN;Acc:ZDB-GENE-040415-3]	0.166582	runx3_vs_all_other_cells	slc31a1	slc31a1
mfng	1.86591e-156	0.322004	0.692	0.616	3.55213e-152	runx3	ENSDARG00000042925	mfng	https://zfin.org/ZDB-GENE-041130-1	MFNG O-fucosylpeptide 3-beta-N-acetylglucosaminyltransferase [Source:NCBI gene;Acc:493633]	0.250318	runx3_vs_all_other_cells	mfng	mfng
tmem131	1.8684e-130	0.321721	0.54	0.441	3.55688e-126	runx3	ENSDARG00000056259	tmem131	https://zfin.org/ZDB-GENE-130530-662	transmembrane protein 131 [Source:ZFIN;Acc:ZDB-GENE-130530-662]	0.21273	runx3_vs_all_other_cells	tmem131	tmem131
chmp4bb	9.41522e-106	0.32121	0.541	0.467	1.79238e-101	runx3	ENSDARG00000007323	chmp4bb	https://zfin.org/ZDB-GENE-040426-2812	charged multivesicular body protein 4Bb [Source:NCBI gene;Acc:406766]	0.20131	runx3_vs_all_other_cells	chmp4bb	chmp4bb
tapbpl	3.63576e-265	0.319491	0.23	0.092	6.92139e-261	runx3	ENSDARG00000058351	tapbpl	https://zfin.org/ZDB-GENE-121003-1	TAP binding protein like [Source:ZFIN;Acc:ZDB-GENE-121003-1]	0.183707	runx3_vs_all_other_cells	tapbpl	tapbpl
stab1	0	0.319432	0.23	0.068	0	runx3	ENSDARG00000076484	stab1	https://zfin.org/ZDB-GENE-050208-554	stabilin 1 [Source:ZFIN;Acc:ZDB-GENE-050208-554]	0.2485	runx3_vs_all_other_cells	stab1	stab1
gig2i	5.04804e-273	0.319144	0.159	0.048	9.60996e-269	runx3	ENSDARG00000099325	gig2i	https://zfin.org/ZDB-GENE-120409-1	grass carp reovirus (GCRV)-induced gene 2i [Source:ZFIN;Acc:ZDB-GENE-120409-1]	0.168089	runx3_vs_all_other_cells	gig2i	gig2i
srgap3	1.97718e-84	0.318708	0.472	0.392	3.76396e-80	runx3	ENSDARG00000060309	srgap3	https://zfin.org/ZDB-GENE-060524-4	SLIT-ROBO Rho GTPase activating protein 3 [Source:ZFIN;Acc:ZDB-GENE-060524-4]	0.18113	runx3_vs_all_other_cells	srgap3	srgap3
calr3a	1.38267e-91	0.318532	0.429	0.347	2.63219e-87	runx3	ENSDARG00000103979	calr3a	https://zfin.org/ZDB-GENE-000208-17	calreticulin 3a [Source:ZFIN;Acc:ZDB-GENE-000208-17]	0.168942	runx3_vs_all_other_cells	calr3a	calr3a
chmp1b	1.24629e-111	0.31843	0.531	0.449	2.37256e-107	runx3	ENSDARG00000099624	chmp1b	https://zfin.org/ZDB-GENE-030131-8370	chromatin modifying protein 1B [Source:NCBI gene;Acc:336426]	0.199966	runx3_vs_all_other_cells	chmp1b	chmp1b
fuca1.2	6.21364e-179	0.318202	0.311	0.177	1.18289e-174	runx3	ENSDARG00000035879	fuca1.2	https://zfin.org/ZDB-GENE-040801-78	alpha-L-fucosidase 1, tandem duplicate 2 [Source:ZFIN;Acc:ZDB-GENE-040801-78]	0.17388	runx3_vs_all_other_cells	fuca1.2	fuca1.2
enpp1	1.19627e-103	0.31696	0.452	0.346	2.27733e-99	runx3	ENSDARG00000005789	enpp1	https://zfin.org/ZDB-GENE-040724-172	ectonucleotide pyrophosphatase/phosphodiesterase 1 [Source:ZFIN;Acc:ZDB-GENE-040724-172]	0.187157	runx3_vs_all_other_cells	enpp1	enpp1
edem1	4.41133e-129	0.316731	0.368	0.255	8.39784e-125	runx3	ENSDARG00000025094	edem1	https://zfin.org/ZDB-GENE-040426-808	ER degradation enhancer, mannosidase alpha-like 1 [Source:ZFIN;Acc:ZDB-GENE-040426-808]	0.168208	runx3_vs_all_other_cells	edem1	edem1
stom	0	0.316434	0.176	0.047	0	runx3	ENSDARG00000003835	stom	https://zfin.org/ZDB-GENE-980526-486	stomatin [Source:ZFIN;Acc:ZDB-GENE-980526-486]	0.20855	runx3_vs_all_other_cells	stom	stom
ttc39c	2.78417e-146	0.316165	0.322	0.197	5.30023e-142	runx3	ENSDARG00000102308	ttc39c	https://zfin.org/ZDB-GENE-050522-194	tetratricopeptide repeat domain 39C [Source:NCBI gene;Acc:553591]	0.166402	runx3_vs_all_other_cells	ttc39c	ttc39c
stxbp6	0	0.314828	0.145	0.02	0	runx3	ENSDARG00000088862	stxbp6	https://zfin.org/ZDB-GENE-040625-31	syntaxin binding protein 6 (amisyn) [Source:ZFIN;Acc:ZDB-GENE-040625-31]	0.330963	runx3_vs_all_other_cells	STXBP6	stxbp6
si:ch211-193e13.5	2.71194e-128	0.314527	0.394	0.273	5.16273e-124	runx3	ENSDARG00000052656	si:ch211-193e13.5	https://zfin.org/ZDB-GENE-081104-158	si:ch211-193e13.5 [Source:ZFIN;Acc:ZDB-GENE-081104-158]	0.17885	runx3_vs_all_other_cells	si:ch211-193e13.5	si:ch211-193e13.5
cln3	2.15764e-211	0.314152	0.253	0.119	4.10749e-207	runx3	ENSDARG00000037865	cln3	https://zfin.org/ZDB-GENE-041114-174	CLN3 lysosomal/endosomal transmembrane protein, battenin [Source:ZFIN;Acc:ZDB-GENE-041114-174]	0.16898	runx3_vs_all_other_cells	cln3	cln3
soga1	6.77471e-138	0.31404	0.287	0.17	1.2897e-133	runx3	ENSDARG00000063075	soga1	https://zfin.org/ZDB-GENE-090313-188	suppressor of glucose, autophagy associated 1 [Source:ZFIN;Acc:ZDB-GENE-090313-188]	0.15216	runx3_vs_all_other_cells	soga1	soga1
atp6v1e1a	1.17156e-105	0.313011	0.398	0.304	2.23031e-101	runx3	ENSDARG00000014085	atp6v1e1a	https://zfin.org/ZDB-GENE-041212-51	ATPase H+ transporting V1 subunit E1a [Source:ZFIN;Acc:ZDB-GENE-041212-51]	0.163099	runx3_vs_all_other_cells	atp6v1e1a	atp6v1e1a
slc7a8a	3.60339e-109	0.312659	0.425	0.318	6.85977e-105	runx3	ENSDARG00000075831	slc7a8a	https://zfin.org/ZDB-GENE-121120-2	solute carrier family 7 member 8a [Source:ZFIN;Acc:ZDB-GENE-121120-2]	0.177591	runx3_vs_all_other_cells	slc7a8a	slc7a8a
cmtm6	7.87014e-118	0.312606	0.396	0.292	1.49824e-113	runx3	ENSDARG00000099631	cmtm6	https://zfin.org/ZDB-GENE-030729-15	CKLF-like MARVEL transmembrane domain containing 6 [Source:ZFIN;Acc:ZDB-GENE-030729-15]	0.167882	runx3_vs_all_other_cells	cmtm6	cmtm6
si:ch211-243a20.4	6.01058e-103	0.312396	0.549	0.46	1.14423e-98	runx3	ENSDARG00000105481	si:ch211-243a20.4	https://zfin.org/ZDB-GENE-061207-29	si:ch211-243a20.4 [Source:ZFIN;Acc:ZDB-GENE-061207-29]	0.204688	runx3_vs_all_other_cells	si:ch211-243a20.4	si:ch211-243a20.4
ier2b	8.87737e-80	0.312238	0.323	0.231	1.68999e-75	runx3	ENSDARG00000086881	ier2b	https://zfin.org/ZDB-GENE-030131-8244	immediate early response 2b [Source:ZFIN;Acc:ZDB-GENE-030131-8244]	0.141019	runx3_vs_all_other_cells	IER2	ier2b
acp5b	0	0.311894	0.142	0.022	0	runx3	ENSDARG00000101456	acp5b	https://zfin.org/ZDB-GENE-040718-151	acid phosphatase 5b, tartrate resistant [Source:ZFIN;Acc:ZDB-GENE-040718-151]	0.285865	runx3_vs_all_other_cells	acp5b	acp5b
tpte	3.4429e-172	0.311732	0.327	0.189	6.55424e-168	runx3	ENSDARG00000056985	tpte	https://zfin.org/ZDB-GENE-030131-5503	transmembrane phosphatase with tensin homology [Source:ZFIN;Acc:ZDB-GENE-030131-5503]	0.176366	runx3_vs_all_other_cells	tpte	tpte
MYO9B	7.59678e-148	0.311477	0.328	0.204	1.4462e-143	runx3	ENSDARG00000078313	MYO9B	https://zfin.org/ZDB-GENE-110411-111	si:zfos-588f8.1 [Source:ZFIN;Acc:ZDB-GENE-110411-111]	0.164264	runx3_vs_all_other_cells	MYO9B	MYO9B
srgap2	1.48546e-165	0.31134	0.372	0.231	2.82787e-161	runx3	ENSDARG00000032161	srgap2	https://zfin.org/ZDB-GENE-060915-2	SLIT-ROBO Rho GTPase activating protein 2 [Source:NCBI gene;Acc:556198]	0.186513	runx3_vs_all_other_cells	srgap2	srgap2
rassf2a	1.96903e-115	0.310783	0.533	0.451	3.74844e-111	runx3	ENSDARG00000029865	rassf2a	https://zfin.org/ZDB-GENE-040912-124	Ras association domain family member 2a [Source:ZFIN;Acc:ZDB-GENE-040912-124]	0.195765	runx3_vs_all_other_cells	rassf2a	rassf2a
ube2al	2.87678e-135	0.310662	0.331	0.215	5.47653e-131	runx3	ENSDARG00000003017	ube2al	https://zfin.org/ZDB-GENE-030131-4195	ubiquitin conjugating enzyme E2 A, like [Source:ZFIN;Acc:ZDB-GENE-030131-4195]	0.158309	runx3_vs_all_other_cells	ube2al	ube2al
aplp2	1.94767e-118	0.310309	0.422	0.308	3.70777e-114	runx3	ENSDARG00000054864	aplp2	https://zfin.org/ZDB-GENE-061009-28	amyloid beta (A4) precursor-like protein 2 [Source:ZFIN;Acc:ZDB-GENE-061009-28]	0.179419	runx3_vs_all_other_cells	aplp2	aplp2
trpv1	6.07941e-140	0.310161	0.456	0.327	1.15734e-135	runx3	ENSDARG00000059883	trpv1	https://zfin.org/ZDB-GENE-030912-8	transient receptor potential cation channel, subfamily V, member 1 [Source:ZFIN;Acc:ZDB-GENE-030912-8]	0.197229	runx3_vs_all_other_cells	trpv1	trpv1
socs3a	3.06639e-59	0.307774	0.363	0.28	5.83749e-55	runx3	ENSDARG00000025428	socs3a	https://zfin.org/ZDB-GENE-030131-7349	suppressor of cytokine signaling 3a [Source:ZFIN;Acc:ZDB-GENE-030131-7349]	0.144839	runx3_vs_all_other_cells	socs3a	socs3a
casp6b.1	0	0.306923	0.111	0.008	0	runx3	ENSDARG00000025608	casp6b.1	https://zfin.org/ZDB-GENE-041010-48	caspase 6b.1, apoptosis-related cysteine peptidase [Source:ZFIN;Acc:ZDB-GENE-041010-48]	0.472699	runx3_vs_all_other_cells	casp6l1	casp6b.1
acvrl1	1.66966e-254	0.306882	0.273	0.118	3.17853e-250	runx3	ENSDARG00000018179	acvrl1	https://zfin.org/ZDB-GENE-021003-1	activin A receptor like type 1 [Source:ZFIN;Acc:ZDB-GENE-021003-1]	0.193827	runx3_vs_all_other_cells	acvrl1	acvrl1
mep1a.1	0	0.306189	0.157	0.013	0	runx3	ENSDARG00000029747	mep1a.1	https://zfin.org/ZDB-GENE-041001-209	meprin A, alpha (PABA peptide hydrolase), tandem duplicate 1 [Source:ZFIN;Acc:ZDB-GENE-041001-209]	0.580557	runx3_vs_all_other_cells	mep1a.1	mep1a.1
map1lc3b	2.38622e-108	0.305335	0.443	0.346	4.54265e-104	runx3	ENSDARG00000101127	map1lc3b	https://zfin.org/ZDB-GENE-030131-1145	microtubule-associated protein 1 light chain 3 beta [Source:ZFIN;Acc:ZDB-GENE-030131-1145]	0.173184	runx3_vs_all_other_cells	map1lc3b	map1lc3b
il10ra	2.71692e-273	0.305161	0.181	0.06	5.17221e-269	runx3	ENSDARG00000100383	il10ra	https://zfin.org/ZDB-GENE-070905-4	interleukin 10 receptor, alpha [Source:ZFIN;Acc:ZDB-GENE-070905-4]	0.166623	runx3_vs_all_other_cells	il10ra	il10ra
cxcr3.3	6.20774e-301	0.303458	0.214	0.074	1.18177e-296	runx3	ENSDARG00000070669	cxcr3.3	https://zfin.org/ZDB-GENE-100922-34	chemokine (C-X-C motif) receptor 3, tandem duplicate 3 [Source:ZFIN;Acc:ZDB-GENE-100922-34]	0.187799	runx3_vs_all_other_cells	cxcr3.3	cxcr3.3
zgc:194655	0	0.303166	0.154	0.039	0	runx3	ENSDARG00000100942	zgc:194655	https://zfin.org/ZDB-GENE-081022-137	zgc:194655 [Source:ZFIN;Acc:ZDB-GENE-081022-137]	0.184356	runx3_vs_all_other_cells	zgc:194655	zgc:194655
chmp5b	1.02015e-102	0.300903	0.539	0.467	1.94206e-98	runx3	ENSDARG00000103718	chmp5b	https://zfin.org/ZDB-GENE-040426-1374	charged multivesicular body protein 5b [Source:NCBI gene;Acc:393351]	0.187192	runx3_vs_all_other_cells	chmp5b	chmp5b
gnptab	1.00651e-169	0.300547	0.254	0.133	1.9161e-165	runx3	ENSDARG00000030153	gnptab	https://zfin.org/ZDB-GENE-030131-4714	N-acetylglucosamine-1-phosphate transferase subunits alpha and beta [Source:NCBI gene;Acc:553365]	0.14579	runx3_vs_all_other_cells	gnptab	gnptab
rgs2	2.48739e-87	0.300045	0.44	0.337	4.73524e-83	runx3	ENSDARG00000098761	rgs2	https://zfin.org/ZDB-GENE-040718-410	regulator of G protein signaling 2 [Source:ZFIN;Acc:ZDB-GENE-040718-410]	0.17237	runx3_vs_all_other_cells	rgs2	rgs2
csf1ra	4.0025e-153	0.299811	0.369	0.232	7.61955e-149	runx3	ENSDARG00000102986	csf1ra	https://zfin.org/ZDB-GENE-001205-1	colony stimulating factor 1 receptor, a [Source:NCBI gene;Acc:64274]	0.17596	runx3_vs_all_other_cells	csf1ra	csf1ra
rap1b	1.43681e-166	0.299199	0.722	0.662	2.73526e-162	runx3	ENSDARG00000008867	rap1b	https://zfin.org/ZDB-GENE-030131-9662	RAP1B, member of RAS oncogene family [Source:NCBI gene;Acc:321107]	0.235601	runx3_vs_all_other_cells	rap1b	rap1b
jak1	1.20048e-106	0.299081	0.578	0.508	2.28536e-102	runx3	ENSDARG00000020625	jak1	https://zfin.org/ZDB-GENE-980526-142	Janus kinase 1 [Source:NCBI gene;Acc:30280]	0.196689	runx3_vs_all_other_cells	jak1	jak1
ms4a17a.6	1.93615e-66	0.298898	0.347	0.27	3.68584e-62	runx3	ENSDARG00000007018	ms4a17a.6	https://zfin.org/ZDB-GENE-070209-265	membrane-spanning 4-domains, subfamily A, member 17A.6 [Source:ZFIN;Acc:ZDB-GENE-070209-265]	0.133296	runx3_vs_all_other_cells	ms4a17a.6	ms4a17a.6
rab1ab	2.73331e-106	0.298738	0.615	0.564	5.2034e-102	runx3	ENSDARG00000029663	rab1ab	https://zfin.org/ZDB-GENE-030616-564	RAB1A, member RAS oncogene family b [Source:ZFIN;Acc:ZDB-GENE-030616-564]	0.200337	runx3_vs_all_other_cells	rab1ab	rab1ab
si:dkey-42i9.6	6.93962e-93	0.297078	0.403	0.308	1.3211e-88	runx3	ENSDARG00000013681	si:dkey-42i9.6	https://zfin.org/ZDB-GENE-030131-6596	si:dkey-42i9.6 [Source:ZFIN;Acc:ZDB-GENE-030131-6596]	0.15665	runx3_vs_all_other_cells	si:dkey-42i9.6	si:dkey-42i9.6
snx9b	5.25616e-123	0.296638	0.353	0.239	1.00061e-118	runx3	ENSDARG00000069302	snx9b	https://zfin.org/ZDB-GENE-031118-50	sorting nexin 9b [Source:ZFIN;Acc:ZDB-GENE-031118-50]	0.15466	runx3_vs_all_other_cells	snx9b	snx9b
cdc42l	3.57622e-230	0.296413	0.846	0.799	6.80805e-226	runx3	ENSDARG00000040158	cdc42l	https://zfin.org/ZDB-GENE-030131-6069	cell division cycle 42, like [Source:ZFIN;Acc:ZDB-GENE-030131-6069]	0.265516	runx3_vs_all_other_cells	cdc42l	cdc42l
ier2a	2.90018e-59	0.296399	0.347	0.272	5.52108e-55	runx3	ENSDARG00000099195	ier2a	https://zfin.org/ZDB-GENE-030131-9126	immediate early response 2a [Source:NCBI gene;Acc:797137]	0.13121	runx3_vs_all_other_cells	ier2a	ier2a
ncf4	1.02159e-86	0.29613	0.408	0.324	1.9448e-82	runx3	ENSDARG00000040812	ncf4	https://zfin.org/ZDB-GENE-041124-1	neutrophil cytosolic factor 4 [Source:ZFIN;Acc:ZDB-GENE-041124-1]	0.152145	runx3_vs_all_other_cells	ncf4	ncf4
eno1a	5.41181e-17	0.295536	0.34	0.331	1.03025e-12	runx3	ENSDARG00000022456	eno1a	https://zfin.org/ZDB-GENE-030131-6048	enolase 1a, (alpha) [Source:ZFIN;Acc:ZDB-GENE-030131-6048]	0.103214	runx3_vs_all_other_cells	eno1a	eno1a
slc6a9	1.35669e-43	0.29493	0.184	0.127	2.58272e-39	runx3	ENSDARG00000018534	slc6a9	https://zfin.org/ZDB-GENE-050105-3	solute carrier family 6 member 9 [Source:ZFIN;Acc:ZDB-GENE-050105-3]	0.0786232	runx3_vs_all_other_cells	slc6a9	slc6a9
CR356236.1	5.70323e-209	0.294078	0.19	0.076	1.08572e-204	runx3	ENSDARG00000102040	CR356236.1	https://zfin.org/		0.139687	runx3_vs_all_other_cells	CR356236.1	CR356236.1
gnsb	9.35611e-268	0.293902	0.196	0.069	1.78112e-263	runx3	ENSDARG00000098296	gnsb	https://zfin.org/ZDB-GENE-030131-5846	glucosamine (N-acetyl)-6-sulfatase (Sanfilippo disease IIID), b [Source:ZFIN;Acc:ZDB-GENE-030131-5846]	0.163631	runx3_vs_all_other_cells	gnsb	gnsb
zgc:100829	5.3271e-180	0.292505	0.252	0.127	1.01412e-175	runx3	ENSDARG00000015557	zgc:100829	https://zfin.org/ZDB-GENE-040801-54	zgc:100829 [Source:ZFIN;Acc:ZDB-GENE-040801-54]	0.146262	runx3_vs_all_other_cells	zgc:100829	zgc:100829
glrx	2.92854e-69	0.292447	0.663	0.658	5.57505e-65	runx3	ENSDARG00000028106	glrx	https://zfin.org/ZDB-GENE-041010-11	glutaredoxin (thioltransferase) [Source:ZFIN;Acc:ZDB-GENE-041010-11]	0.195366	runx3_vs_all_other_cells	glrx	glrx
serinc2	3.90181e-117	0.292113	0.393	0.284	7.42788e-113	runx3	ENSDARG00000056532	serinc2	https://zfin.org/ZDB-GENE-041111-296	serine incorporator 2 [Source:ZFIN;Acc:ZDB-GENE-041111-296]	0.158861	runx3_vs_all_other_cells	serinc2	serinc2
si:dkey-222h21.10*1	0	0.292037	0.152	0.014	0	runx3	ENSDARG00000094246	si:dkey-222h21.10	https://zfin.org/ZDB-GENE-081031-22	si:dkey-222h21.10 [Source:ZFIN;Acc:ZDB-GENE-081031-22]	0.481945	runx3_vs_all_other_cells	si:dkey-222h21.4	si:dkey-222h21.10*1
si:dkey-222h21.10*1	0	0.292037	0.152	0.014	0	runx3	ENSDARG00000094246	si:dkey-222h21.10	https://zfin.org/ZDB-GENE-081031-22	si:dkey-222h21.10 [Source:ZFIN;Acc:ZDB-GENE-081031-22]	0.481945	runx3_vs_all_other_cells	si:dkey-222h21.4	si:dkey-222h21.10*1
si:ch73-236c18.6	0	0.291772	0.152	0.009	0	runx3	ENSDARG00000104415	si:ch73-236c18.6	https://zfin.org/ZDB-GENE-121213-9	si:ch73-236c18.6 [Source:ZFIN;Acc:ZDB-GENE-121213-9]	0.749011	runx3_vs_all_other_cells	si:ch73-236c18.6	si:ch73-236c18.6
zgc:113232	3.13711e-241	0.291333	0.14	0.041	5.97212e-237	runx3	ENSDARG00000040118	zgc:113232	https://zfin.org/ZDB-GENE-050327-86	zgc:113232 [Source:ZFIN;Acc:ZDB-GENE-050327-86]	0.139271	runx3_vs_all_other_cells	zgc:113232	zgc:113232
aph1b	1.98336e-132	0.291087	0.298	0.185	3.77572e-128	runx3	ENSDARG00000005612	aph1b	https://zfin.org/ZDB-GENE-031118-31	APH1B gamma secretase subunit [Source:NCBI gene;Acc:386808]	0.139728	runx3_vs_all_other_cells	aph1b	aph1b
pstpip2	7.11993e-164	0.288107	0.231	0.115	1.35542e-159	runx3	ENSDARG00000089569	pstpip2	https://zfin.org/ZDB-GENE-091204-90	proline-serine-threonine phosphatase interacting protein 2 [Source:ZFIN;Acc:ZDB-GENE-091204-90]	0.133684	runx3_vs_all_other_cells	pstpip2	pstpip2
chmp2a	1.1803e-80	0.287779	0.452	0.381	2.24695e-76	runx3	ENSDARG00000053979	chmp2a	https://zfin.org/ZDB-GENE-040426-2922	charged multivesicular body protein 2A [Source:NCBI gene;Acc:798901]	0.154316	runx3_vs_all_other_cells	bc2	chmp2a
atp13a2	0	0.287304	0.216	0.073	0	runx3	ENSDARG00000061890	atp13a2	https://zfin.org/ZDB-GENE-061215-126	ATPase cation transporting 13A2 [Source:ZFIN;Acc:ZDB-GENE-061215-126]	0.183622	runx3_vs_all_other_cells	atp13a2	atp13a2
BX649485.1	2.7013e-45	0.287294	0.404	0.344	5.14246e-41	runx3	ENSDARG00000087623	BX649485.1	https://zfin.org/		0.136311	runx3_vs_all_other_cells	BX649485.1	BX649485.1
BX005183.3	4.67422e-190	0.287248	0.23	0.106	8.89831e-186	runx3	ENSDARG00000097610	BX005183.3	https://zfin.org/		0.143353	runx3_vs_all_other_cells	BX005183.3	BX005183.3
fosab	1.04185e-54	0.287243	0.277	0.204	1.98336e-50	runx3	ENSDARG00000031683	fosab	https://zfin.org/ZDB-GENE-031222-4	v-fos FBJ murine osteosarcoma viral oncogene homolog Ab [Source:ZFIN;Acc:ZDB-GENE-031222-4]	0.108039	runx3_vs_all_other_cells	fosab	fosab
ctbs	1.1738e-190	0.286706	0.251	0.122	2.23456e-186	runx3	ENSDARG00000100002	ctbs	https://zfin.org/ZDB-GENE-050522-422	chitobiase, di-N-acetyl- [Source:ZFIN;Acc:ZDB-GENE-050522-422]	0.148056	runx3_vs_all_other_cells	ctbs	ctbs
ddit3	2.0119e-111	0.286117	0.306	0.196	3.83005e-107	runx3	ENSDARG00000059836	ddit3	https://zfin.org/ZDB-GENE-070410-90	DNA-damage-inducible transcript 3 [Source:ZFIN;Acc:ZDB-GENE-070410-90]	0.136688	runx3_vs_all_other_cells	ddit3	ddit3
amdhd2	4.94875e-132	0.285536	0.305	0.19	9.42093e-128	runx3	ENSDARG00000100376	amdhd2	https://zfin.org/ZDB-GENE-040426-1871	amidohydrolase domain containing 2 [Source:NCBI gene;Acc:402981]	0.1398	runx3_vs_all_other_cells	amdhd2	amdhd2
tfe3a	1.54999e-63	0.285161	0.374	0.31	2.95071e-59	runx3	ENSDARG00000098903	tfe3a	https://zfin.org/ZDB-GENE-010919-2	transcription factor binding to IGHM enhancer 3a [Source:ZFIN;Acc:ZDB-GENE-010919-2]	0.128668	runx3_vs_all_other_cells	tfe3a	tfe3a
zgc:171497	1.95501e-166	0.284996	0.246	0.126	3.72175e-162	runx3	ENSDARG00000100614	zgc:171497	https://zfin.org/ZDB-GENE-080220-58	zgc:171497 [Source:ZFIN;Acc:ZDB-GENE-080220-58]	0.136879	runx3_vs_all_other_cells	zgc:171497	zgc:171497
mical3b	2.31128e-182	0.284963	0.224	0.103	4.39997e-178	runx3	ENSDARG00000094732	mical3b	https://zfin.org/ZDB-GENE-050211-1	Danio rerio microtubule associated monooxygenase, calponin and LIM domain containing 3b (mical3b), mRNA. [Source:RefSeq mRNA;Acc:NM_001353875]	0.138819	runx3_vs_all_other_cells	mical3b	mical3b
cox6b1	4.52524e-61	0.284466	0.381	0.311	8.6147e-57	runx3	ENSDARG00000045230	cox6b1	https://zfin.org/ZDB-GENE-040718-448	cytochrome c oxidase subunit 6B1 [Source:ZFIN;Acc:ZDB-GENE-040718-448]	0.132776	runx3_vs_all_other_cells	cox6b1	cox6b1
cpt1b	1.55681e-267	0.284285	0.173	0.055	2.9637e-263	runx3	ENSDARG00000058285	cpt1b	https://zfin.org/ZDB-GENE-041010-9	carnitine palmitoyltransferase 1B (muscle) [Source:ZFIN;Acc:ZDB-GENE-041010-9]	0.154698	runx3_vs_all_other_cells	cpt1b	cpt1b
rab2a	7.35528e-94	0.28325	0.549	0.491	1.40023e-89	runx3	ENSDARG00000020261	rab2a	https://zfin.org/ZDB-GENE-011212-2	RAB2A, member RAS oncogene family [Source:ZFIN;Acc:ZDB-GENE-011212-2]	0.173874	runx3_vs_all_other_cells	rab2a	rab2a
rnf13	7.32982e-147	0.283118	0.249	0.135	1.39538e-142	runx3	ENSDARG00000019438	rnf13	https://zfin.org/ZDB-GENE-040426-772	ring finger protein 13 [Source:ZFIN;Acc:ZDB-GENE-040426-772]	0.130027	runx3_vs_all_other_cells	rnf13	rnf13
rbp2a	3.54703e-108	0.282846	0.265	0.156	6.75249e-104	runx3	ENSDARG00000070038	rbp2a	https://zfin.org/ZDB-GENE-020320-2	retinol binding protein 2a, cellular [Source:ZFIN;Acc:ZDB-GENE-020320-2]	0.127326	runx3_vs_all_other_cells	rbp2a	rbp2a
csnk1g2b	6.88214e-80	0.281785	0.427	0.352	1.31015e-75	runx3	ENSDARG00000034056	csnk1g2b	https://zfin.org/ZDB-GENE-060825-285	casein kinase 1, gamma 2b [Source:ZFIN;Acc:ZDB-GENE-060825-285]	0.145959	runx3_vs_all_other_cells	csnk1g2b	csnk1g2b
bhlhe40	7.43056e-120	0.281747	0.288	0.174	1.41456e-115	runx3	ENSDARG00000004060	bhlhe40	https://zfin.org/ZDB-GENE-030131-3133	basic helix-loop-helix family, member e40 [Source:ZFIN;Acc:ZDB-GENE-030131-3133]	0.134306	runx3_vs_all_other_cells	bhlhe40	bhlhe40
si:ch211-214b16.4	9.12359e-266	0.281172	0.176	0.058	1.73686e-261	runx3	ENSDARG00000074345	si:ch211-214b16.4	https://zfin.org/ZDB-GENE-081105-53	si:ch211-214b16.4 [Source:ZFIN;Acc:ZDB-GENE-081105-53]	0.150165	runx3_vs_all_other_cells	si:ch211-214b16.4	si:ch211-214b16.4
vsir	8.47009e-153	0.280668	0.774	0.706	1.61245e-148	runx3	ENSDARG00000068784	vsir	https://zfin.org/ZDB-GENE-060929-716	V-set immunoregulatory receptor [Source:ZFIN;Acc:ZDB-GENE-060929-716]	0.238161	runx3_vs_all_other_cells	*685	vsir
sept8a	5.81573e-135	0.280562	0.244	0.138	1.10714e-130	runx3	ENSDARG00000032606	sept8a	https://zfin.org/ZDB-GENE-030131-309	septin 8a [Source:NCBI gene;Acc:321590]	0.12104	runx3_vs_all_other_cells	sept8a	sept8a
zeb2a	1.29031e-95	0.280039	0.335	0.234	2.45637e-91	runx3	ENSDARG00000062338	zeb2a	https://zfin.org/ZDB-GENE-070912-553	zinc finger E-box binding homeobox 2a [Source:ZFIN;Acc:ZDB-GENE-070912-553]	0.134305	runx3_vs_all_other_cells	zeb2a	zeb2a
chmp2bb	2.63231e-77	0.279966	0.438	0.366	5.01112e-73	runx3	ENSDARG00000002190	chmp2bb	https://zfin.org/ZDB-GENE-040426-2539	charged multivesicular body protein 2Bb [Source:NCBI gene;Acc:405840]	0.146748	runx3_vs_all_other_cells	chmp2bb	chmp2bb
si:ch211-102c2.4	2.45965e-197	0.279536	0.828	0.748	4.68244e-193	runx3	ENSDARG00000079387	si:ch211-102c2.4	https://zfin.org/ZDB-GENE-030131-8862	si:ch211-102c2.4 [Source:ZFIN;Acc:ZDB-GENE-030131-8862]	0.256211	runx3_vs_all_other_cells	si:ch211-102c2.4	si:ch211-102c2.4
STMP1	7.898e-80	0.278246	0.543	0.497	1.50354e-75	runx3	ENSDARG00000093058	STMP1	https://zfin.org/ZDB-GENE-041210-156	si:dkey-13i19.8 [Source:NCBI gene;Acc:100170826]	0.165071	runx3_vs_all_other_cells	si:dkey-13i19.8	STMP1
grinab	6.86421e-92	0.277212	0.524	0.449	1.30674e-87	runx3	ENSDARG00000052746	grinab	https://zfin.org/ZDB-GENE-040426-1367	glutamate receptor, ionotropic, N-methyl D-aspartate-associated protein 1b (glutamate binding) [Source:ZFIN;Acc:ZDB-GENE-040426-1367]	0.169523	runx3_vs_all_other_cells	grinab	grinab
snx3	1.01764e-92	0.277159	0.537	0.477	1.93728e-88	runx3	ENSDARG00000008678	snx3	https://zfin.org/ZDB-GENE-030131-921	sorting nexin 3 [Source:ZFIN;Acc:ZDB-GENE-030131-921]	0.167556	runx3_vs_all_other_cells	snx3	snx3
SBNO2	5.76427e-99	0.277021	0.323	0.222	1.09734e-94	runx3	ENSDARG00000016188	SBNO2	https://zfin.org/ZDB-GENE-091204-463	si:ch73-63e15.2 [Source:ZFIN;Acc:ZDB-GENE-091204-463]	0.130186	runx3_vs_all_other_cells	*247	SBNO2
hspa5	1.64725e-22	0.276928	0.43	0.407	3.13586e-18	runx3	ENSDARG00000103846	hspa5	https://zfin.org/ZDB-GENE-031001-11	heat shock protein 5 [Source:NCBI gene;Acc:378848]	0.125809	runx3_vs_all_other_cells	hspa5	hspa5
galt	6.78435e-109	0.276519	0.305	0.203	1.29154e-104	runx3	ENSDARG00000069543	galt	https://zfin.org/ZDB-GENE-070112-172	galactose-1-phosphate uridylyltransferase [Source:ZFIN;Acc:ZDB-GENE-070112-172]	0.126715	runx3_vs_all_other_cells	galt	galt
smpd2a	0	0.276517	0.153	0.026	0	runx3	ENSDARG00000040523	smpd2a	https://zfin.org/ZDB-GENE-051014-1	sphingomyelin phosphodiesterase 2a [Source:ZFIN;Acc:ZDB-GENE-051014-1]	0.248961	runx3_vs_all_other_cells	smpd2a	smpd2a
zgc:77486*1	5.52739e-115	0.276451	0.257	0.154	1.05225e-110	runx3	ENSDARG00000013711	zgc:77486	https://zfin.org/ZDB-GENE-040426-2056	zgc:77486 [Source:ZFIN;Acc:ZDB-GENE-040426-2056]	0.118567	runx3_vs_all_other_cells	*284	zgc:77486*1
psmb12	3.85114e-137	0.276307	0.237	0.129	7.33142e-133	runx3	ENSDARG00000031885	psmb12	https://zfin.org/ZDB-GENE-001208-1	proteasome 20S subunit beta 12 [Source:ZFIN;Acc:ZDB-GENE-001208-1]	0.120309	runx3_vs_all_other_cells	psmb12	psmb12
fnip1	1.85716e-157	0.276059	0.238	0.123	3.53548e-153	runx3	ENSDARG00000102171	fnip1	https://zfin.org/ZDB-GENE-030131-3586	folliculin interacting protein 1 [Source:ZFIN;Acc:ZDB-GENE-030131-3586]	0.127131	runx3_vs_all_other_cells	fnip1	fnip1
spi1b	1.20163e-236	0.27603	0.933	0.819	2.28754e-232	runx3	ENSDARG00000000767	spi1b	https://zfin.org/ZDB-GENE-980526-164	Spi-1 proto-oncogene b [Source:ZFIN;Acc:ZDB-GENE-980526-164]	0.293383	runx3_vs_all_other_cells	spi1b	spi1b
plekhm1	6.92041e-126	0.274813	0.239	0.134	1.31744e-121	runx3	ENSDARG00000099954	plekhm1	https://zfin.org/ZDB-GENE-030131-2752	pleckstrin homology domain containing, family M (with RUN domain) member 1 [Source:ZFIN;Acc:ZDB-GENE-030131-2752]	0.117146	runx3_vs_all_other_cells	plekhm1	plekhm1
ctsf	7.0832e-133	0.274152	0.258	0.145	1.34843e-128	runx3	ENSDARG00000063095	ctsf	https://zfin.org/ZDB-GENE-030131-9831	cathepsin F [Source:ZFIN;Acc:ZDB-GENE-030131-9831]	0.125853	runx3_vs_all_other_cells	ctsf	ctsf
man2b1	3.5769e-136	0.273842	0.252	0.142	6.80935e-132	runx3	ENSDARG00000001897	man2b1	https://zfin.org/ZDB-GENE-050327-52	mannosidase, alpha, class 2B, member 1 [Source:ZFIN;Acc:ZDB-GENE-050327-52]	0.122465	runx3_vs_all_other_cells	man2b1	man2b1
ARF5	1.57097e-23	0.273701	0.38	0.355	2.99065e-19	runx3	ENSDARG00000113899	ARF5	https://zfin.org/ZDB-GENE-030131-6151	zgc:77650 [Source:ZFIN;Acc:ZDB-GENE-030131-6151]	0.111331	runx3_vs_all_other_cells		ARF5
march8	1.48838e-105	0.273209	0.32	0.214	2.83342e-101	runx3	ENSDARG00000062489	march8	https://zfin.org/ZDB-GENE-080204-8	membrane-associated ring finger (C3HC4) 8 [Source:ZFIN;Acc:ZDB-GENE-080204-8]	0.130732	runx3_vs_all_other_cells	march8	march8
smox	1.51496e-112	0.272997	0.469	0.355	2.88403e-108	runx3	ENSDARG00000036967	smox	https://zfin.org/ZDB-GENE-031201-3	spermine oxidase [Source:ZFIN;Acc:ZDB-GENE-031201-3]	0.169151	runx3_vs_all_other_cells	smox	smox
naxd	5.00799e-31	0.272489	0.271	0.231	9.53372e-27	runx3	ENSDARG00000077119	naxd	https://zfin.org/ZDB-GENE-080204-1	NAD(P)HX dehydratase [Source:NCBI gene;Acc:797867]	0.0866315	runx3_vs_all_other_cells	carkd	naxd
ubl7b	1.74949e-82	0.271374	0.436	0.364	3.3305e-78	runx3	ENSDARG00000040286	ubl7b	https://zfin.org/ZDB-GENE-040426-1334	ubiquitin-like 7b (bone marrow stromal cell-derived) [Source:ZFIN;Acc:ZDB-GENE-040426-1334]	0.141723	runx3_vs_all_other_cells	ubl7b	ubl7b
ndufb2	2.17797e-74	0.271348	0.602	0.57	4.1462e-70	runx3	ENSDARG00000045490	ndufb2	https://zfin.org/ZDB-GENE-040426-1762	NADH:ubiquinone oxidoreductase subunit B2 [Source:ZFIN;Acc:ZDB-GENE-040426-1762]	0.172522	runx3_vs_all_other_cells	ndufb2	ndufb2
ndufc2	3.58158e-85	0.27068	0.587	0.538	6.81825e-81	runx3	ENSDARG00000102115	ndufc2	https://zfin.org/ZDB-GENE-050320-87	NADH:ubiquinone oxidoreductase subunit C2 [Source:ZFIN;Acc:ZDB-GENE-050320-87]	0.17336	runx3_vs_all_other_cells	ndufc2	ndufc2
rgl1	8.763e-187	0.270123	0.223	0.101	1.66821e-182	runx3	ENSDARG00000005989	rgl1	https://zfin.org/ZDB-GENE-040426-1816	ral guanine nucleotide dissociation stimulator-like 1 [Source:NCBI gene;Acc:402933]	0.133	runx3_vs_all_other_cells	rgl1	rgl1
lpin2	1.52311e-144	0.269805	0.24	0.129	2.89954e-140	runx3	ENSDARG00000061214	lpin2	https://zfin.org/ZDB-GENE-060503-153	lipin 2 [Source:ZFIN;Acc:ZDB-GENE-060503-153]	0.120471	runx3_vs_all_other_cells	lipin2	lpin2
spi1a	1.74021e-120	0.269483	0.744	0.679	3.31284e-116	runx3	ENSDARG00000067797	spi1a	https://zfin.org/ZDB-GENE-060825-351	Spi-1 proto-oncogene a [Source:ZFIN;Acc:ZDB-GENE-060825-351]	0.219688	runx3_vs_all_other_cells	spi1a	spi1a
cyb561a3a	1.75445e-128	0.269048	0.361	0.232	3.33994e-124	runx3	ENSDARG00000056281	cyb561a3a	https://zfin.org/ZDB-GENE-060526-374	cytochrome b561 family, member A3a [Source:NCBI gene;Acc:100002371]	0.151132	runx3_vs_all_other_cells	cyb561a3a	cyb561a3a
ston2	0	0.267473	0.173	0.048	0	runx3	ENSDARG00000057452	ston2	https://zfin.org/ZDB-GENE-050913-137	stonin 2 [Source:ZFIN;Acc:ZDB-GENE-050913-137]	0.166775	runx3_vs_all_other_cells	ston2	ston2
tmem144a	7.7442e-283	0.267305	0.182	0.059	1.47426e-278	runx3	ENSDARG00000037409	tmem144a	https://zfin.org/ZDB-GENE-040822-12	transmembrane protein 144a [Source:ZFIN;Acc:ZDB-GENE-040822-12]	0.150071	runx3_vs_all_other_cells	tmem144a	tmem144a
dnajc5ab	1.15554e-72	0.266373	0.287	0.205	2.19981e-68	runx3	ENSDARG00000004836	dnajc5ab	https://zfin.org/ZDB-GENE-081021-2	DnaJ (Hsp40) homolog, subfamily C, member 5ab [Source:ZFIN;Acc:ZDB-GENE-081021-2]	0.107029	runx3_vs_all_other_cells	dnajc5ab	dnajc5ab
eif3jb	3.37484e-75	0.266367	0.575	0.527	6.42469e-71	runx3	ENSDARG00000053370	eif3jb	https://zfin.org/ZDB-GENE-040426-2900	eukaryotic translation initiation factor 3, subunit Jb [Source:NCBI gene;Acc:406823]	0.167111	runx3_vs_all_other_cells	eif3jb	eif3jb
tmem50a	7.97743e-79	0.266034	0.412	0.334	1.51866e-74	runx3	ENSDARG00000015757	tmem50a	https://zfin.org/ZDB-GENE-040426-2937	transmembrane protein 50A [Source:ZFIN;Acc:ZDB-GENE-040426-2937]	0.135203	runx3_vs_all_other_cells	tmem50a	tmem50a
echdc2	5.72155e-69	0.266007	0.467	0.393	1.08921e-64	runx3	ENSDARG00000016607	echdc2	https://zfin.org/ZDB-GENE-030219-147	enoyl CoA hydratase domain containing 2 [Source:ZFIN;Acc:ZDB-GENE-030219-147]	0.147616	runx3_vs_all_other_cells	echdc2	echdc2
creb3l3l	4.46638e-83	0.265917	0.385	0.299	8.50264e-79	runx3	ENSDARG00000020926	creb3l3l	https://zfin.org/ZDB-GENE-040426-2942	cAMP responsive element binding protein 3-like 3 like [Source:ZFIN;Acc:ZDB-GENE-040426-2942]	0.131824	runx3_vs_all_other_cells	creb3l3l	creb3l3l
igflr1	2.65643e-90	0.265828	0.149	0.076	5.05705e-86	runx3	ENSDARG00000091650	igflr1	https://zfin.org/ZDB-GENE-121211-3	IGF-like family receptor 1 [Source:ZFIN;Acc:ZDB-GENE-121211-3]	0.0776531	runx3_vs_all_other_cells	igflr1	igflr1
bloc1s6	4.98696e-86	0.265569	0.6	0.554	9.49368e-82	runx3	ENSDARG00000042933	bloc1s6	https://zfin.org/ZDB-GENE-070112-1862	biogenesis of lysosomal organelles complex-1, subunit 6, pallidin [Source:ZFIN;Acc:ZDB-GENE-070112-1862]	0.172572	runx3_vs_all_other_cells	bloc1s6	bloc1s6
fis1	5.38537e-57	0.265468	0.33	0.267	1.02521e-52	runx3	ENSDARG00000114549	fis1	https://zfin.org/ZDB-GENE-050506-92	fission, mitochondrial 1 [Source:ZFIN;Acc:ZDB-GENE-050506-92]	0.108275	runx3_vs_all_other_cells		fis1
dtnbp1a	1.10087e-92	0.26533	0.47	0.373	2.09572e-88	runx3	ENSDARG00000055115	dtnbp1a	https://zfin.org/ZDB-GENE-040426-1036	dystrobrevin binding protein 1a [Source:NCBI gene;Acc:394109]	0.157135	runx3_vs_all_other_cells	dtnbp1a	dtnbp1a
zgc:136870	4.5399e-97	0.265036	0.267	0.172	8.64261e-93	runx3	ENSDARG00000054837	zgc:136870	https://zfin.org/ZDB-GENE-060312-1	zgc:136870 [Source:ZFIN;Acc:ZDB-GENE-060312-1]	0.10985	runx3_vs_all_other_cells	zgc:136870	zgc:136870
rab5c	4.74598e-91	0.264101	0.536	0.471	9.03492e-87	runx3	ENSDARG00000026712	rab5c	https://zfin.org/ZDB-GENE-031118-30	RAB5C, member RAS oncogene family [Source:ZFIN;Acc:ZDB-GENE-031118-30]	0.161094	runx3_vs_all_other_cells	rab5c	rab5c
ppargc1b	4.03192e-102	0.263172	0.223	0.13	7.67557e-98	runx3	ENSDARG00000101569	ppargc1b	https://zfin.org/ZDB-GENE-030616-43	peroxisome proliferator-activated receptor gamma, coactivator 1 beta [Source:ZFIN;Acc:ZDB-GENE-030616-43]	0.100672	runx3_vs_all_other_cells	ppargc1b	ppargc1b
plekhb2	6.51684e-112	0.261718	0.317	0.21	1.24061e-107	runx3	ENSDARG00000013928	plekhb2	https://zfin.org/ZDB-GENE-040426-754	pleckstrin homology domain containing, family B (evectins) member 2 [Source:ZFIN;Acc:ZDB-GENE-040426-754]	0.125237	runx3_vs_all_other_cells	plekhb2	plekhb2
napab	3.85925e-78	0.261454	0.365	0.286	7.34686e-74	runx3	ENSDARG00000020405	napab	https://zfin.org/ZDB-GENE-030131-5290	N-ethylmaleimide-sensitive factor attachment protein, alpha b [Source:ZFIN;Acc:ZDB-GENE-030131-5290]	0.121791	runx3_vs_all_other_cells	napab	napab
COX7A2	4.04325e-82	0.260839	0.521	0.46	7.69714e-78	runx3	ENSDARG00000110700	COX7A2	https://zfin.org/	cytochrome c oxidase subunit 7A2b [Source:NCBI gene;Acc:100535363]	0.153918	runx3_vs_all_other_cells		COX7A2
si:ch211-214p13.9	2.32108e-204	0.260742	0.127	0.039	4.41864e-200	runx3	ENSDARG00000091411	si:ch211-214p13.9	https://zfin.org/ZDB-GENE-060503-213	si:ch211-214p13.9 [Source:ZFIN;Acc:ZDB-GENE-060503-213]	0.107834	runx3_vs_all_other_cells	si:ch211-214p13.9	si:ch211-214p13.9
antxr1c	2.37528e-214	0.260283	0.242	0.104	4.52183e-210	runx3	ENSDARG00000063612	antxr1c	https://zfin.org/ZDB-GENE-090514-5	ANTXR cell adhesion molecule 1c [Source:ZFIN;Acc:ZDB-GENE-090514-5]	0.14657	runx3_vs_all_other_cells	antxr1c	antxr1c
sptlc2b	8.29293e-36	0.26028	0.258	0.205	1.57872e-31	runx3	ENSDARG00000074287	sptlc2b	https://zfin.org/ZDB-GENE-080305-8	serine palmitoyltransferase, long chain base subunit 2b [Source:ZFIN;Acc:ZDB-GENE-080305-8]	0.0845135	runx3_vs_all_other_cells	sptlc2b	sptlc2b
tmem199	6.63735e-99	0.260072	0.306	0.208	1.26355e-94	runx3	ENSDARG00000069314	tmem199	https://zfin.org/ZDB-GENE-050522-150	transmembrane protein 199 [Source:ZFIN;Acc:ZDB-GENE-050522-150]	0.117077	runx3_vs_all_other_cells	tmem199	tmem199
psmb13a	1.19981e-281	0.258881	0.18	0.058	2.28408e-277	runx3	ENSDARG00000001656	psmb13a	https://zfin.org/ZDB-GENE-001208-2	proteasome 20S subunit beta 13a [Source:ZFIN;Acc:ZDB-GENE-001208-2]	0.144616	runx3_vs_all_other_cells	psmb13a	psmb13a
dcxr	3.59956e-117	0.258746	0.262	0.16	6.85249e-113	runx3	ENSDARG00000079271	dcxr	https://zfin.org/ZDB-GENE-030131-7002	dicarbonyl/L-xylulose reductase [Source:ZFIN;Acc:ZDB-GENE-030131-7002]	0.111008	runx3_vs_all_other_cells	dcxr	dcxr
zgc:123010	9.59253e-96	0.258501	0.357	0.255	1.82613e-91	runx3	ENSDARG00000039082	zgc:123010	https://zfin.org/ZDB-GENE-051120-15	zgc:123010 [Source:ZFIN;Acc:ZDB-GENE-051120-15]	0.129199	runx3_vs_all_other_cells	zgc:123010	zgc:123010
BX897691.1	3.74601e-66	0.258406	0.345	0.26	7.13128e-62	runx3	ENSDARG00000105033	BX897691.1	https://zfin.org/	B- and T-lymphocyte attenuator-like [Source:NCBI gene;Acc:103910066]	0.118295	runx3_vs_all_other_cells	BX897691.1	BX897691.1
rin2	3.62131e-138	0.258379	0.237	0.126	6.89389e-134	runx3	ENSDARG00000074589	rin2	https://zfin.org/ZDB-GENE-090312-194	Ras and Rab interactor 2 [Source:ZFIN;Acc:ZDB-GENE-090312-194]	0.115182	runx3_vs_all_other_cells	rin2	rin2
si:zfos-464b6.2	2.27597e-89	0.257114	0.271	0.181	4.33277e-85	runx3	ENSDARG00000054363	si:zfos-464b6.2	https://zfin.org/ZDB-GENE-030131-5337	si:zfos-464b6.2 [Source:ZFIN;Acc:ZDB-GENE-030131-5337]	0.104324	runx3_vs_all_other_cells	si:zfos-464b6.2	si:zfos-464b6.2
epb41l3b	7.16042e-210	0.25686	0.22	0.094	1.36313e-205	runx3	ENSDARG00000019917	epb41l3b	https://zfin.org/ZDB-GENE-021106-1	erythrocyte membrane protein band 4.1-like 3b [Source:ZFIN;Acc:ZDB-GENE-021106-1]	0.132256	runx3_vs_all_other_cells	epb41l3b	epb41l3b
ndufa10	3.23075e-60	0.256723	0.454	0.405	6.15037e-56	runx3	ENSDARG00000013333	ndufa10	https://zfin.org/ZDB-GENE-030131-670	NADH:ubiquinone oxidoreductase subunit A10 [Source:ZFIN;Acc:ZDB-GENE-030131-670]	0.130654	runx3_vs_all_other_cells	ndufa10	ndufa10
vma21	2.23128e-93	0.256647	0.605	0.554	4.24769e-89	runx3	ENSDARG00000093945	vma21	https://zfin.org/ZDB-GENE-081104-272	vacuolar ATPase assembly factor VMA21 [Source:NCBI gene;Acc:100307085]	0.169566	runx3_vs_all_other_cells	vma21	vma21
crfb4	2.04535e-65	0.256542	0.382	0.311	3.89373e-61	runx3	ENSDARG00000068711	crfb4	https://zfin.org/ZDB-GENE-070905-3	cytokine receptor family member b4 [Source:ZFIN;Acc:ZDB-GENE-070905-3]	0.120372	runx3_vs_all_other_cells	crfb4	crfb4
elovl5	2.00671e-114	0.255811	0.249	0.145	3.82017e-110	runx3	ENSDARG00000004979	elovl5	https://zfin.org/ZDB-GENE-040407-2	ELOVL fatty acid elongase 5 [Source:ZFIN;Acc:ZDB-GENE-040407-2]	0.109383	runx3_vs_all_other_cells	elovl5	elovl5
CR792453.3	4.65543e-156	0.255709	0.103	0.032	8.86254e-152	runx3	ENSDARG00000110328	CR792453.3	https://zfin.org/	uncharacterized LOC110438862 [Source:NCBI gene;Acc:110438862]	0.0847757	runx3_vs_all_other_cells		CR792453.3
fam162a	6.24679e-54	0.254946	0.406	0.355	1.1892e-49	runx3	ENSDARG00000063344	fam162a	https://zfin.org/ZDB-GENE-030131-8307	family with sequence similarity 162 member A [Source:NCBI gene;Acc:336363]	0.118378	runx3_vs_all_other_cells	fam162a	fam162a
capn8	0	0.254419	0.145	0.021	0	runx3	ENSDARG00000055715	capn8	https://zfin.org/ZDB-GENE-050522-279	calpain 8 [Source:ZFIN;Acc:ZDB-GENE-050522-279]	0.254722	runx3_vs_all_other_cells	capn8	capn8
tfec	6.65153e-91	0.254215	0.249	0.16	1.26625e-86	runx3	ENSDARG00000098745	tfec	https://zfin.org/ZDB-GENE-041210-21	transcription factor EC [Source:ZFIN;Acc:ZDB-GENE-041210-21]	0.0985098	runx3_vs_all_other_cells	tfec	tfec
wee2	3.85e-60	0.254166	0.296	0.226	7.32925e-56	runx3	ENSDARG00000012718	wee2	https://zfin.org/ZDB-GENE-030131-5682	WEE1 homolog 2 (S. pombe) [Source:NCBI gene;Acc:327471]	0.0985353	runx3_vs_all_other_cells	wee2	wee2
slc23a2	5.5689e-201	0.253358	0.192	0.077	1.06015e-196	runx3	ENSDARG00000017365	slc23a2	https://zfin.org/ZDB-GENE-090521-3	solute carrier family 23 member 2 [Source:ZFIN;Acc:ZDB-GENE-090521-3]	0.121296	runx3_vs_all_other_cells	slc23a2	slc23a2
smad7	2.89871e-147	0.253275	0.245	0.128	5.51828e-143	runx3	ENSDARG00000016858	smad7	https://zfin.org/ZDB-GENE-030128-3	SMAD family member 7 [Source:ZFIN;Acc:ZDB-GENE-030128-3]	0.118772	runx3_vs_all_other_cells	smad7	smad7
cox6a1	5.72043e-137	0.253196	0.864	0.828	1.089e-132	runx3	ENSDARG00000022438	cox6a1	https://zfin.org/ZDB-GENE-030131-7715	cytochrome c oxidase subunit 6A1 [Source:ZFIN;Acc:ZDB-GENE-030131-7715]	0.228273	runx3_vs_all_other_cells	cox6a1	cox6a1
dennd2db	1.81211e-161	0.252959	0.187	0.084	3.4497e-157	runx3	ENSDARG00000030250	dennd2db	https://zfin.org/ZDB-GENE-041114-34	DENN/MADD domain containing 2Db [Source:ZFIN;Acc:ZDB-GENE-041114-34]	0.105306	runx3_vs_all_other_cells	dennd2db	dennd2db
acap2	1.70072e-100	0.252836	0.237	0.144	3.23766e-96	runx3	ENSDARG00000060783	acap2	https://zfin.org/ZDB-GENE-050208-640	ArfGAP with coiled-coil, ankyrin repeat and PH domains 2 [Source:ZFIN;Acc:ZDB-GENE-050208-640]	0.098622	runx3_vs_all_other_cells	acap2	acap2
blnk	1.41236e-63	0.252791	0.306	0.229	2.68871e-59	runx3	ENSDARG00000042722	blnk	https://zfin.org/ZDB-GENE-040702-4	B cell linker [Source:ZFIN;Acc:ZDB-GENE-040702-4]	0.103364	runx3_vs_all_other_cells	blnk	blnk
itgb7	4.7366e-180	0.251883	0.203	0.089	9.01707e-176	runx3	ENSDARG00000044318	itgb7	https://zfin.org/ZDB-GENE-100728-2	integrin, beta 7 [Source:ZFIN;Acc:ZDB-GENE-100728-2]	0.116628	runx3_vs_all_other_cells	itgb7	itgb7
tmbim4	2.75794e-92	0.251343	0.326	0.231	5.25029e-88	runx3	ENSDARG00000014361	tmbim4	https://zfin.org/ZDB-GENE-040426-2152	transmembrane BAX inhibitor motif containing 4 [Source:ZFIN;Acc:ZDB-GENE-040426-2152]	0.115635	runx3_vs_all_other_cells	tmbim4	tmbim4
sypl2b	2.35518e-69	0.251257	0.378	0.305	4.48355e-65	runx3	ENSDARG00000000690	sypl2b	https://zfin.org/ZDB-GENE-050417-309	synaptophysin-like 2b [Source:ZFIN;Acc:ZDB-GENE-050417-309]	0.117707	runx3_vs_all_other_cells	sypl2b	sypl2b
si:dkey-112a7.4	1.75254e-38	0.25108	0.293	0.24	3.33632e-34	runx3	ENSDARG00000104636	si:dkey-112a7.4	https://zfin.org/ZDB-GENE-030131-9661	si:dkey-112a7.4 [Source:ZFIN;Acc:ZDB-GENE-030131-9661]	0.0898123	runx3_vs_all_other_cells	si:dkey-112a7.4	si:dkey-112a7.4
tradd	1.29392e-67	0.250801	0.386	0.315	2.46323e-63	runx3	ENSDARG00000036057	tradd	https://zfin.org/ZDB-GENE-000511-5	tnfrsf1a-associated via death domain [Source:NCBI gene;Acc:58130]	0.11863	runx3_vs_all_other_cells	tradd	tradd
arl6ip1	7.32194e-159	0.250484	0.835	0.778	1.39388e-154	runx3	ENSDARG00000054578	arl6ip1	https://zfin.org/ZDB-GENE-040426-1087	ADP-ribosylation factor-like 6 interacting protein 1 [Source:ZFIN;Acc:ZDB-GENE-040426-1087]	0.224478	runx3_vs_all_other_cells	arl6ip1	arl6ip1
samsn1a	4.37858e-113	0.250448	0.663	0.554	8.33551e-109	runx3	ENSDARG00000054543	samsn1a	https://zfin.org/ZDB-GENE-030131-8639	SAM domain, SH3 domain and nuclear localisation signals 1a [Source:ZFIN;Acc:ZDB-GENE-030131-8639]	0.198717	runx3_vs_all_other_cells	samsn1a	samsn1a
ccng2	4.97399e-56	0.250344	0.3	0.226	9.46898e-52	runx3	ENSDARG00000017602	ccng2	https://zfin.org/ZDB-GENE-021016-1	cyclin G2 [Source:ZFIN;Acc:ZDB-GENE-021016-1]	0.0996945	runx3_vs_all_other_cells	ccng2	ccng2
khdrbs1a	5.20863e-143	-0.250097	0.625	0.766	9.91567e-139	runx3	ENSDARG00000052856	khdrbs1a	https://zfin.org/ZDB-GENE-000210-25	KH domain containing, RNA binding, signal transduction associated 1a [Source:ZFIN;Acc:ZDB-GENE-000210-25]	-0.127538	runx3_vs_all_other_cells	khdrbs1a	khdrbs1a
arhgdig	6.55956e-46	-0.252152	0.833	0.861	1.24874e-41	runx3	ENSDARG00000004034	arhgdig	https://zfin.org/ZDB-GENE-040426-1493	Rho GDP dissociation inhibitor (GDI) gamma [Source:ZFIN;Acc:ZDB-GENE-040426-1493]	-0.203212	runx3_vs_all_other_cells	arhgdig	arhgdig
pinx1	5.4581e-166	-0.252789	0.223	0.427	1.03906e-161	runx3	ENSDARG00000023532	pinx1	https://zfin.org/ZDB-GENE-030515-2	PIN2 (TERF1) interacting telomerase inhibitor 1 [Source:ZFIN;Acc:ZDB-GENE-030515-2]	-0.0294401	runx3_vs_all_other_cells	pinx1	pinx1
fam49ba	1.03004e-126	-0.25304	0.252	0.427	1.96088e-122	runx3	ENSDARG00000020929	fam49ba	https://zfin.org/ZDB-GENE-030131-9537	family with sequence similarity 49 member Ba [Source:ZFIN;Acc:ZDB-GENE-030131-9537]	-0.0376325	runx3_vs_all_other_cells	fam49ba	fam49ba
si:ch211-276a23.5	2.12219e-48	-0.253143	0.122	0.203	4.04002e-44	runx3	ENSDARG00000089706	si:ch211-276a23.5	https://zfin.org/ZDB-GENE-141215-4	si:ch211-276a23.5 [Source:ZFIN;Acc:ZDB-GENE-141215-4]	-0.0185605	runx3_vs_all_other_cells	ANPEP	si:ch211-276a23.5
plekhf1	4.06174e-32	-0.254604	0.156	0.223	7.73234e-28	runx3	ENSDARG00000102435	plekhf1	https://zfin.org/ZDB-GENE-040426-1289	pleckstrin homology domain containing, family F (with FYVE domain) member 1 [Source:ZFIN;Acc:ZDB-GENE-040426-1289]	-0.0277849	runx3_vs_all_other_cells	plekhf1	plekhf1
calm3b	4.61436e-112	-0.254893	0.376	0.534	8.78436e-108	runx3	ENSDARG00000074057	calm3b	https://zfin.org/ZDB-GENE-030131-527	calmodulin 3b (phosphorylase kinase, delta) [Source:ZFIN;Acc:ZDB-GENE-030131-527]	-0.0674828	runx3_vs_all_other_cells	calm3b	calm3b
calm3b	4.61436e-112	-0.254893	0.376	0.534	8.78436e-108	runx3	ENSDARG00000074057	calm3b	https://zfin.org/ZDB-GENE-030131-527	calmodulin 3b (phosphorylase kinase, delta) [Source:ZFIN;Acc:ZDB-GENE-030131-527]	-0.0674828	runx3_vs_all_other_cells	calm3b	calm3b
calm3b	4.61436e-112	-0.254893	0.376	0.534	8.78436e-108	runx3	ENSDARG00000074057	calm3b	https://zfin.org/ZDB-GENE-030131-527	calmodulin 3b (phosphorylase kinase, delta) [Source:ZFIN;Acc:ZDB-GENE-030131-527]	-0.0674828	runx3_vs_all_other_cells	calm3b	calm3b
calm3b	4.61436e-112	-0.254893	0.376	0.534	8.78436e-108	runx3	ENSDARG00000074057	calm3b	https://zfin.org/ZDB-GENE-030131-527	calmodulin 3b (phosphorylase kinase, delta) [Source:ZFIN;Acc:ZDB-GENE-030131-527]	-0.0674828	runx3_vs_all_other_cells	calm3b	calm3b
add3a	5.40771e-94	-0.255142	0.063	0.167	1.02947e-89	runx3	ENSDARG00000040874	add3a	https://zfin.org/ZDB-GENE-030131-2721	adducin 3 (gamma) a [Source:ZFIN;Acc:ZDB-GENE-030131-2721]	-0.00606382	runx3_vs_all_other_cells	add3a	add3a
si:dkey-239h2.3	1.43067e-167	-0.255335	0.088	0.255	2.72357e-163	runx3	ENSDARG00000092033	si:dkey-239h2.3	https://zfin.org/ZDB-GENE-081104-383	si:dkey-239h2.3 [Source:ZFIN;Acc:ZDB-GENE-081104-383]	-0.00775418	runx3_vs_all_other_cells	si:dkey-239h2.3	si:dkey-239h2.3
ranbp1	2.01533e-165	-0.255551	0.266	0.465	3.83659e-161	runx3	ENSDARG00000014817	ranbp1	https://zfin.org/ZDB-GENE-040426-2548	RAN binding protein 1 [Source:ZFIN;Acc:ZDB-GENE-040426-2548]	-0.0388856	runx3_vs_all_other_cells	ranbp1	ranbp1
dkc1	5.54541e-160	-0.256212	0.133	0.309	1.05568e-155	runx3	ENSDARG00000016484	dkc1	https://zfin.org/ZDB-GENE-031118-120	dyskeratosis congenita 1, dyskerin [Source:ZFIN;Acc:ZDB-GENE-031118-120]	-0.0146671	runx3_vs_all_other_cells	dkc1	dkc1
c1qbp	7.02383e-170	-0.256316	0.199	0.397	1.33713e-165	runx3	ENSDARG00000039887	c1qbp	https://zfin.org/ZDB-GENE-050417-408	complement component 1, q subcomponent binding protein [Source:NCBI gene;Acc:334619]	-0.0255677	runx3_vs_all_other_cells	c1qbp	c1qbp
nop16	2.13457e-178	-0.257062	0.158	0.354	4.06358e-174	runx3	ENSDARG00000044402	nop16	https://zfin.org/ZDB-GENE-040718-267	NOP16 nucleolar protein homolog (yeast) [Source:NCBI gene;Acc:436807]	-0.018128	runx3_vs_all_other_cells	nop16	nop16
[truncated: 274 more rows]

## Sheet: stat1b
Gene.name.uniq	p_val	avg_logFC	pct.1	pct.2	p_val_adj	cluster	Gene.stable.ID	Gene.name	ZFIN.ID	Gene.description	pete_score	ident	Ens91.Gene.name.uniq	Ens102.Gene.name.uniq
[truncated: 562 more rows]

## Sheet: tspan10
Gene.name.uniq	p_val	avg_logFC	pct.1	pct.2	p_val_adj	cluster	Gene.stable.ID	Gene.name	ZFIN.ID	Gene.description	pete_score	ident	Ens91.Gene.name.uniq	Ens102.Gene.name.uniq
[truncated: 528 more rows]

[truncated: 10 more sheets: proliferation, translation, metaphocytes, neutrophils, NK-like, NK-like2, DC-like, rbp4, apoa1b, hbae3]
