# Supplementary material for: An anti-inflammatory activation sequence governs macrophage transcriptional dynamics during tissue injury in zebrafish
Source: Nat Commun. 2022 Sep 20;13:5356. doi: 10.1038/s41467-022-33015-3 (PMC9489698; doi:10.1038/s41467-022-33015-3)
Supplement: Supplementary file 13 — Source Data [file 41467_2022_33015_MOESM13_ESM.xlsx]

## Sheet: fig1c
homeostasis	neo+1H	neo+3H	neo+5h	neo+7h
3	4	5	2	1
3	5	2	3	2
3	4	7	4	3
5	6	7	5	7
5	7	7	8	6
5	8	6	6	7
4	4	4	4	6
2	4	6	4	4
5	6	5	6	5
5	7	11	5	7
6	7	11	9	7
4	11	8	9	7
9	11	7	6	4
3	4	4	6	7
2	4	5	5	4
10	8	8	6	6
2	5	5	5	6
3	1	2	5	1
7	11	10	9	7
4	7	8	7	7
4	6	6	5	4
10	10	11	10	7
5	7	11	9	10
1	5	4	4	5
6	7	10	9	8
8	7	7	6	7
3	4	4	5	6
9	8	9	6	5
3	6	6	6	2
3	5	4	5	4
4	6	7	5	7
6	7	5	9	9
3	5	5	4	5
7	7	8	6	7
5	4	5	5	6
2	6	5	5	5
7	7	7	8	5
9	8	8	7	7
6	8	6	7	7
6	9	7	7	6
7	7	6	5	5
3	6	6	6	6
5	9	9	8	6
3	7	5	3	5
2	4	2	4	6
7	9	11	9	10
2	7	5	4	4
1	4	4	5	4

## Sheet: fig1d
homeostasis	neo+1H	neo+3H	neo+5h	neo+7h
0	2	1	1	0
0	4	1	0	1
0	3	2	1	0
0	2	3	1	0
1	3	2	1	1
1	3	3	0	1
0	3	2	1	0
0	2	2	1	1
0	2	2	1	0
0	4	2	0	0
0	3	3	0	1
0	4	3	2	0
0	4	3	1	1
0	3	2	1	0
0	3	1	1	0
1	3	3	0	1
0	2	1	1	0
0	1	1	1	0
0	4	3	0	0
0	4	2	0	0
0	3	2	0	0
1	3	3	1	0
0	2	2	0	0
0	2	3	1	1
1	4	3	2	2
1	3	3	1	0
0	2	2	1	0
0	4	2	0	0
0	4	2	1	0
1	3	1	0	0
1	3	1	1	1
0	3	2	0	1
0	3	2	1	1
0	4	3	1	1
0	3	2	2	0
0	3	2	0	0
0	3	3	1	1
0	3	3	1	1
1	4	3	2	1
1	3	3	2	1
0	4	3	1	0
0	3	2	1	0
0	3	2	0	0
1	3	1	0	0
0	3	2	1	1
0	5	3	1	0
0	4	3	1	1
0	2	2	0	0

## Sheet: fig1e
effectors	non-effectors
28.3376	163.733
31.7175	101.3
18.7513	191.04
16.7186	216.716
19.1379	351.66
38.9026	25.6673
97.85	321.716
40.3174	118.657
114.377	182.975
39.2046	196.65
110.901	287.429
250.865	35.5578
23.3112	299.132
93.2258	138.104
171.512	101.386
124.48	201.94
71.3523	249.57
65.0538	174.996
130.221	94.9961
148.87	94.3584
247.844	112.238
189.878	343.684
34.3657	314.979
	162.145
	191.549
	33.2
	205.227
	177.333
	46.8747
	154.559
	85.1871
	123.92
	179.661

## Sheet: fig1f
	homeostatsis
0	12.8876	260.399	251.121	96.251	159.307	125.893	141.327	201.862	280.22	316.64	291.49	24.733	91.7273	92.6814	13.8885	2.2	91.1055	342.614	351.33	16.4945	13.0357	116.19	98.7137	85.2115	201.435	320.289	12.2943	46.8107	105.505	86.0068	103.255	196.735	291.588	94.8401	92.8054	96.1223	304.076	332.587	246.942	26.5859	316.491	202.5	23.5847	14.0513	112.328	77.2699	103.356	110.155	160.428
1	10.7336	261.069	251.099	98.5	159.702	126.083	141.727	201.889	279.808	317.327	293.178	27.6049	90.541	92.6814	13.4104	3.04795	90.0056	342.629	352.173	17.8208	15.1578	117.335	98.4607	84.6898	206.294	317.066	11.0417	45.4	102.405	85.1492	107.255	198.524	292.951	95.8334	93.0054	95.8345	304.375	332.335	247.391	26.7808	316.491	203.757	27.0224	13.0035	111.677	76.9837	105.511	112.162	162.82
2	11.3759	261.069	252.389	100.282	158.132	124.753	141.288	201.689	280.218	319.912	293.178	31.1003	89.1098	92.5823	14.0246	6.95486	90.6887	342.291	352.687	18.2368	16.7195	115.944	97.9538	84.6898	213.417	316.966	9.61094	44.6448	102.144	85.999	110.988	199.609	290.675	94.5294	93.5214	94.4325	303.823	331.995	248.344	26.8782	316.591	207.795	31.9756	13.0863	111.625	76.7795	106.195	110.156	164.368
3	12.3454	261.292	252.709	103.551	158.132	124.753	140.489	201.689	279.426	322	293.097	40.3141	88.5827	93.8531	15.3951	12.7346	91.7876	341.193	353.611	16.0664	18.1146	116.483	96.9011	83.8831	214.64	316.709	9.90657	42.2118	99.945	87.9635	119.425	199.211	289.498	94.4395	94.2212	94.8319	302.924	332.339	248.244	27.2156	316.591	207.554	44.209	13.0981	110.87	77.3995	106.195	116.947	166.371
4	9.00056	261.292	252.886	97.8673	159.274	123.993	140.089	201.689	279.819	323.79	293.097	41.9783	87.4988	93.7542	19.6023	10.574	90.6887	337.702	352.815	17.791	19.2813	116.957	96.9011	82.9041	216.345	315.656	10.8374	39.0518	98.8202	86.9849	127.373	197.023	286.819	97.3425	93.4214	94.732	303.471	332.339	248.244	27.561	318.09	209.553	59.1436	13.1848	113.578	78.2768	110.372	118.941	161.606
5	9.04489	261.267	253.283	99.6516	156.904	124.373	133.615	201.689	279.819	325.378	293.097	46.3728	85.1512	94.2453	20.9867	8.49589	88.9904	332.023	353.718	6.1	16.1805	115.191	95.0272	80.8062	215.803	314.957	13.6408	31.7827	94.4477	85.071	141.819	200.169	291.259	94.0608	92.4487	94.732	303.623	331.455	250.398	28.0492	318.89	209.593	62.8115	14.2215	113.578	78.6814	110.74	116.231	163.186
6	9.93177	261.267	253.482	100.643	154.818	122.57	121.8	202.089	280.221	328.163	293.693	55.5358	84.9647	93.7542	19.5256	9.28709	91.1982	326.724	353.812	7.0859	17.3669	115.778	95.0272	75.3266	215.774	313.702	9.21954	33.415	91.1222	85.1173	140.901	194.63	288.675	92.2475	94.1478	94.732	303.623	330.94	254.471	28.5379	318.89	209.593	68.8303	12.015	113.947	77.9295	112.229	112.246	167.367
7	11.0436	261.146	253.961	101.867	154.179	120.676	119.6	202.462	270.546	331.447	293.693	66.0628	82.4791	93.6495	20.8885	9.56139	94.6909	326.254	353.395	9.26499	20.8173	114.983	97.5287	73.8068	215.835	310.63	9.76166	33.1151	91.2056	85.4181	140.3	192.362	286.567	92.1479	99.2454	95.2891	303.623	332.239	255.796	28.1476	319.789	208.095	71.8658	13.0004	115.522	76.8428	114.422	109.259	165.973
8	12.9541	261.427	254.743	105.376	153.488	118.879	115.504	202.589	260.148	333.661	294.072	68.9307	83.3871	94.3686	26.4705	7.07107	93.1343	327.398	355.005	10.0399	22.7543	114.983	96.7196	71.328	215.835	285.412	11.3917	36.0239	93.4	86.0586	139.51	187.642	285.777	91.2688	102.744	94.8844	305.169	332.239	255.796	27.9508	319.789	210.592	76.1225	13.0863	119.105	76.1183	117.82	113.757	161.804
9	15.4842	262.338	255.033	99.1123	152.445	117.369	109.618	202.589	258.948	331.447	294.072	70.2787	83.6183	94.7641	27.2962	7.02567	94.8319	326.324	354.852	8.4119	24.0352	114.237	97.712	70.3284	215.851	291.084	10.9408	34.335	95.7053	84.9892	138.118	186.702	281.201	91.6498	106.875	94.732	308.065	332.239	256.47	28.8694	319.8	209.06	76.3639	10.0125	122.77	76.495	119.566	114.409	161.598
10	19.6977	261.643	256.521	96.251	150.22	116.709	107.342	202.589	254.071	329.656	295.463	73.0887	83.6183	94.3674	28.6377	8.13143	94.3326	324.525	354.513	8.4119	25.397	114.095	97.5162	69.029	216.243	286.474	11.8258	35.229	97.6	83.8234	137.357	184.866	278.516	90.6537	111.372	95.8559	311.415	332.239	257.695	30.0501	324.125	205.961	79.3577	10	122.77	78.0897	121.342	112.56	162.191
11	28.1824	262.345	257.794	91.2011	149.459	117.453	106.8	202.202	243.902	329.317	296.08	74.0249	84.0529	93.8727	29.1247	8.18841	87.0919	324.099	354.47	9.27955	28.2776	114.21	97.9355	67.8175	217.333	285.412	11.6069	35.5547	100.8	83.1438	135.45	184.305	277.72	90.9464	111.472	94.0851	312.56	332.838	258.795	30.0501	325.498	203.761	80.2559	10.008	124.329	76.744	122.134	106.031	162.504
12	32.5171	261.985	258.764	96.2138	142.707	115.224	103.51	202.21	239.802	326.801	296.743	73.9803	84.0529	95.0955	29.908	9.02	83.0512	324.355	354.687	9.27955	34.4922	109.077	98.7307	66.9861	217.228	285.196	11.2503	36.446	102.205	82.4228	133.389	184.639	275.433	89.2749	111.472	93.8333	312.56	331.539	260.623	28.5701	326.975	204.961	82.2521	10.0841	126.229	74.8289	122.81	104.734	162.096
13	42.7398	261.391	258.447	98.1134	139.754	113.001	111.262	203.01	235.302	324.731	297.14	74.7731	85.9914	93.7736	28.9353	8.08518	79.2283	323.655	355.117	11.3168	34.4251	108.044	98.0347	67.1187	218.559	278.245	11.7525	37.1395	101.805	82.2705	128.799	184.143	273.055	90.6479	111.24	95.9304	314.258	331.986	258.824	27.5637	326.898	205.961	80.9227	9.00888	128.263	74.9424	124.551	103.474	161.797
14	53.7565	261.391	260.136	92.8692	138.475	111.049	110.663	203.01	227.509	318.953	297.735	75.2402	85.5472	93.8715	28.54	8.08518	76.0379	322.955	354.7	11.3662	33.2432	111.906	98.531	67.0189	218.631	273.517	10	41.8122	100.82	82.2253	128.664	184.119	273.339	88.9604	111.44	94.8319	313.409	331.586	262.454	28.7696	325.598	203.761	87.6799	10.0975	132.62	75.6384	124.641	100.724	161.797
15	53.3464	260.995	261.565	95.3281	134.845	108.075	110.563	202.922	217.337	316.787	298.628	75.3677	83.9786	92.5836	29.5264	9.02055	73.6456	322.955	354.769	12.3029	34.7111	121.898	98.6303	66.42	219.819	272.017	10.7056	43.0119	100.345	82.4621	128.081	179.156	271.35	89.9956	111.118	95.2374	314.47	332.129	264.584	28.7696	324.399	198.591	74.0317	11.8849	132.994	76.3362	125.094	99.3259	161.307
16	56.978	260.004	262.657	95.4325	132.179	108.554	114.309	203.022	203.422	316.787	302.332	75.3677	83.0913	93.1785	35.007	9.1788	65.9743	323.288	354.727	12.9236	39.1245	121.473	98.9124	66.2203	219.797	270.218	11.463	42.2118	99.705	70.7871	128.233	180.306	272.061	89.5017	111.704	90.0569	314.47	332.129	268.239	27.074	325.098	197.091	70.5556	11.6516	134.24	75.4066	125.709	98.3272	161.099
17	64.6404	260.301	262.437	95.6477	126.886	108.554	119.817	203.022	197.523	316.192	303.363	75.3677	81.0526	91.8634	33.4426	9.19785	65.0238	323.188	354.727	16.204	40.398	122.333	97.7655	65.8729	215.07	268.85	12.2503	42.7117	99.705	67.6789	127.112	180.076	270.362	89.403	111.704	91.1661	312.905	331.566	268.239	26.2762	323.676	191.665	72.4727	14.2127	129.435	75.4066	122.187	98.9264	161.099
18	65.0192	259.905	261.842	94.1032	129.553	107.518	130.704	203.21	182.403	315.596	303.421	75.4668	77.0434	91.5656	31.0006	9.03385	64.0961	323.523	355.172	16.8929	41.6731	121.905	97.7655	64.9767	212.068	268.451	11.9172	43.4465	99.505	66.0207	127.906	178.819	269.69	89.403	112.504	90.2557	310.212	331.665	270.867	27.074	324.875	195.325	73.8694	18.0677	126.68	74.8708	122.227	99.2806	160.101
19	65.0192	259.905	260.849	97.4113	131.431	107.796	135.2	203.21	174.3	316.49	304.51	74.7731	74.3777	92.0878	28.736	6.01	64.2311	321.7	353.93	16.8929	42.9514	122.283	97.4682	63.3062	212.211	269.65	11.7231	43.2116	98.0051	64.6345	128.303	177.333	266.894	88.0648	113.218	94.0455	310.445	331.466	271.266	27.074	324.998	195.592	71.2531	20.3037	121.974	74.8708	122.228	100.38	160.101
20	71.0188	258.446	260.221	100.048	133.21	106.87	141.604	203.21	172.3	314.405	304.708	74.7731	70.9609	92.187	25.7703	6.0233	60.633	322.4	354.306	13.9556	38.5519	120.861	96.2541	59.7	206.692	267.807	11.852	43.3115	98.0051	58.3671	129.423	177.036	264.426	88.7117	113.504	94.6966	310.445	331.665	270.668	27.074	325.975	185.497	63.7828	26.6301	120.064	76.1338	122.265	100.225	160.115
21	74.8774	259.438	259.639	98.5483	131.826	106.785	148.13	203.422	168.9	314.306	305.699	79.2697	71.0245	91.2677	22.6636	7.03563	58.1774	321.1	353.63	15.911	46.074	119.384	97.85	54.5092	203.472	265.202	11.852	44.1113	98.0051	54.5867	129.196	167.884	259.542	87.3725	111.904	94.8287	311.209	333.227	270.018	27.074	325.075	184.498	61.3939	30.2218	115.636	72.7596	122.265	102.04	160.105
22	73.0814	259.438	259.54	96.6197	131.784	104.83	149.554	203.639	167.103	315.262	306.194	84.2442	64.3829	91.8896	22.6636	7.08097	55.1363	321.6	353.618	13.2197	52.8371	118.148	98.3487	53.3094	201.259	263.902	9.5268	43.8461	98.082	49.8848	129.653	163.706	258.117	88.1192	111.904	94.7408	310.944	332.402	270.998	26.2762	325.075	182.099	53.9323	30.2218	114.954	69.7726	122.265	111.312	159.807
23	72.9674	258.778	258.532	96.026	130.501	105.847	153.282	202.122	166.712	315.547	306.828	86.7343	57.4114	91.5921	21.3551	9.128	58.4152	321.689	354.348	8.85494	54.2477	117.763	98.0276	47.9	200.902	262.602	9.41754	43.4465	97.9463	45.8878	129.756	161.796	258.316	88.1192	111.904	92.8401	310.322	332.543	271.865	25.7777	324.875	179.8	49.8514	33.9559	113.74	75.6257	122.265	116.008	159.807
24	74.9106	260.343	258.885	95.6477	133.032	107.801	151.93	198.003	168.403	317.448	310.478	88.6031	53.7604	91.2947	21.1142	9.94989	58.0167	321.289	354.03	10.8632	56.9407	117.675	96.5865	45.6	198.452	259.802	7.07107	43.0119	97.8463	41.3266	132.141	160.711	258.422	86.6014	111.904	93.6335	310.166	333.542	272.47	26.9742	324.899	184.668	46.2732	38.4676	112.184	75.2628	123.191	113.61	160.101
25	75.0556	259.905	258.035	96.7186	133.605	107.243	152.382	186.867	168.203	318.619	312.473	89.9544	51.2975	90.8982	20.3934	9.42497	58.6767	321.1	354.133	11.9013	63.1981	117.321	101.341	45.1111	193.621	257.402	7.61577	43.3118	98.8813	40.8832	131.05	160.032	258.224	86.9982	111.2	95.4361	310.722	333.786	274.61	26.9742	326.475	182.399	42.0905	40.5123	111.809	75.6045	123.191	116.008	160.997
26	75.0556	259.67	256.743	98.0541	133.605	107.243	152.282	183.098	171.503	319.011	313.86	92.6375	48.5433	91.3939	17.066	13.1282	58.6767	321.5	354.928	12.1758	63.7257	116.16	101.216	41.7	192.776	252.6	8.01311	43.3118	100.78	38.5747	124.083	160.115	258.224	87.9635	111.92	96.5938	311.207	334.137	279.916	26.9742	325.498	181.399	38.3176	41.4788	111.792	75.6637	123.489	106.929	161.309
27	75.4201	259.947	256.644	98.599	133.408	107.988	152.318	182.135	170.303	319.507	314.256	94.605	40.9902	92.0878	16.9812	14.3447	60.233	322.355	354.707	13.1469	64.7237	115.489	101.541	39.6126	187.564	251.4	9.54149	43.3118	100.145	37.6033	120.798	160.512	258.323	87.9635	111.92	96.5938	310.409	334.137	278.893	26.5754	325.675	181.535	37.2372	42.1294	111.386	79.7085	123.09	103.075	162.244
28	75.8296	259.992	256.048	97.9664	133.605	108.268	152.882	182.099	170.403	318.81	314.256	97.1973	37.5956	91.7904	16.9812	19.8847	60.8317	322.555	354.552	23.0957	72.6408	115.015	101.541	39.6126	185.49	251.4	10.0603	43.2118	101.479	36.2138	116.719	159.916	258.92	86.7892	113.683	96.7903	310.031	333.838	274.958	26.2191	324.599	181.799	31.753	50.1905	113.351	83.5574	123.54	106.968	162.872
29	75.8538	250.613	255.865	98.401	133.756	107.522	149.384	181.869	170.903	319.606	314.454	101.497	35.0281	90.9974	16.9812	23.1851	58.8765	321.826	354.494	24.0875	79.3086	115.015	101.94	36.9135	185.49	250.5	10.0603	43.2118	104.919	36.1205	111.349	159.221	258.415	85.9051	113.683	95.9452	310.33	333.14	275.328	27.6724	325.075	182.299	28.8368	51.5772	112.966	83.8525	123.633	104.32	162.106
30	75.8538	249.412	254.991	98.797	133.023	107.056	149.384	181.799	170.512	320.402	314.058	106.928	35.0281	91.7904	17.1511	24.3532	59.3337	321.8	354.284	22.4	80.0245	115.01	100.978	36.5137	176.578	250.202	10.1828	41.9122	115.109	34.9107	110.553	160.002	259.715	85.9051	113.683	96.5368	310.33	333.14	273.433	27.6724	325.075	181.799	25.0218	50.7559	112.966	86.8346	123.633	100.979	162.672
31	76.8806	248.125	254.396	99.0297	133.558	106.603	151.019	181.699	171.112	320.103	315.643	112.383	24.4227	91.9887	17.2105	24.4502	60.9328	323.099	354.741	16.72	81.1018	113.416	100.978	33.8	173.387	249.8	10.1828	42.0121	115.509	35.4683	109.857	159.111	259.218	89.6389	113.683	96.7341	310.99	334.014	277.282	26.9742	325.075	182.469	18.2439	51.9477	110.555	84.0119	124.126	100.58	161.109
32	79.5138	246.675	253.241	98.6051	131.237	102.787	154.254	182.392	172.553	316.632	313.638	112.853	19.7677	91.7629	16.9673	28.2468	60.9328	323.799	353.911	18.409	84.2903	113.042	101.277	30.8162	170.874	249.6	7.14213	43.3466	115.969	36.4005	107.29	159.32	259.012	89.4435	113.683	97.7907	310.99	332.718	281.281	27.3183	323.699	182.644	10.4709	51.2524	108.739	83.4192	124.126	100.58	160.213
33	80.7057	246.575	252.616	98.5051	132.736	103.712	152.885	182.492	172.553	314.841	314.136	114.815	15	92.3586	16.664	32.6578	60.1333	328.498	355.121	16.5303	86.4829	110.644	101.277	31.316	165.012	249.102	8.37616	42.5475	114.21	36.494	105.702	159.011	258.913	87.395	114.104	96.0554	309.514	332.587	284.89	28.6698	322.199	183.844	6.80074	52.1463	109.074	82.5952	124.126	99.6803	160.104
34	80.2073	246.372	252.416	98.4	132.436	104.45	155.048	181.996	172.668	314.716	312.939	116.739	13.0675	92.8412	16.5892	32.9437	61.2327	331.497	355.077	23.5213	84.4128	110.66	101.277	30.8162	162.902	249.102	7.15612	43.047	114.51	38.9134	101.833	160.214	258.913	86.6788	114.104	96.0554	309.514	332.535	290.834	29.8168	320.3	185.543	6.5	50.458	110.292	84.8366	124.561	98.781	160.403
35	81.7029	245.675	252.117	98.4051	132.436	105.126	155.545	180.114	173.765	314.642	312.541	117.338	13.0874	92.543	11.9804	43.1464	62.2	333.296	354.338	23.4853	84.4128	111.079	101.277	26.319	163.4	248.002	11.6	43.4118	114.51	39.2841	96.5486	159.31	258.913	86.8675	115.169	95.5309	308.818	331.696	292.485	30.0666	317.301	187.443	5.24976	50.7847	112.163	84.3697	124.141	100.724	160.403
36	81.3	245.675	251.618	98.4051	132.185	105.773	154.87	180.114	174.463	314.941	311.546	125.136	13.5621	92.1453	11.1216	51.2098	68.2073	334.796	353.581	23.2	84.5125	111.807	101.277	25.5	162.819	246.108	12.1803	43.4118	114.51	37.4124	95.39	159.306	258.316	87.0683	117.068	95.5309	308.818	331.696	296.376	29.867	313.078	185.343	3.13209	51.031	113.354	83.962	124.275	101.079	161.506
37	78.6009	245.182	251.519	98.5051	132.536	106.48	153.905	179.816	184.092	315.215	310.75	130.135	12.9337	91.7629	11.0748	62.0019	79.0569	336.295	353.959	24.4818	83.3935	111.494	101.577	27.6	162.991	242.902	14.682	43.6117	114.51	37.0174	92.6169	158.724	257.123	87.7246	117.8	96.0227	308.526	332.088	298.966	28.5701	310.53	183.468	6.46607	51.2285	115.334	82.4315	127.688	99.6803	161.025
38	75.1039	244.785	251.22	98.5051	132.536	107.157	147.781	179.816	189.819	314.542	311.944	134.293	12.1033	91.7629	11.0241	68.8628	83.4539	341.087	353.947	24.4818	78.8279	114.698	105.37	27.5	148.26	240.802	19.0672	44.4455	114.17	35.9278	91.8249	159.405	254.935	88.1658	118.438	96.283	308.586	332.13	303.098	37.1135	307.432	185.597	5.0636	51.8212	116.445	82.4315	127.02	99.6803	159.833
39	77.0049	245.815	251.02	98.5051	132.436	107.51	147.582	179.816	186.154	314.542	313.238	140.989	13.0346	91.2507	10.4532	70.5491	85.0941	346.213	356.279	24.3206	78.8279	117.77	109.264	27	145.679	236.8	26.0017	43.9116	114.218	35.5308	90.5382	158.912	247.864	88.1658	119.629	96.283	308.559	331.631	308.984	44.5449	306.18	186.696	5.01597	53.4026	116.829	82.3787	126.957	98.2814	158.812
40	86.4058	247.829	251.319	98.5051	132.336	105.61	146.39	179.816	184.359	315.639	313.934	145.524	13.148	90.4556	10.6377	72.649	96.0833	349.426	357.377	24.0208	78.8279	119.359	112.46	28.7174	143.194	233.202	31.0483	43.946	113.14	38.9556	86.4827	158.311	244.282	87.8912	122.074	96.283	308.559	331.631	308.286	47.5105	303.805	187.331	7.93977	54.7493	116.829	84.1354	127.368	99.0263	158.227
41	88.2227	247.884	252.416	99.2	133.194	105.165	146.589	179.915	183.661	314.87	314.733	149.284	13.1628	88.6861	10.4871	78.916	98.5489	355.476	359.161	23.8839	77.7311	122.867	114.706	29.8	139.217	231.002	32.7567	43.5464	102.578	35.2057	82.8908	157.416	239.905	87.8912	119.644	96.283	308.087	331.631	308.3	42.4471	304.005	183.668	9.30376	55.3445	119.53	85.4272	125.387	117.107	159.608
42	92.2867	247.884	252.117	98.6	132.794	105.165	143.709	179.915	173.067	314.77	314.833	153.717	12.025	86.5374	10.8554	84.3219	99.9454	356.274	359.576	11.1803	74.8272	127.168	114.706	29.417	138.52	226	21.7816	43.3466	102.578	34.2802	80.5559	156.526	238.711	86.4801	116.804	95.6352	306.729	330.637	308.416	43.1116	303.259	183.924	10.728	63.7853	115.712	85.9479	124.354	124.664	160.104
43	93.7921	248.253	251.944	98.6	132.195	105.455	143.709	182.591	169.457	314.47	315.635	155.516	12.1297	87.0326	11.049	83.3882	99.1474	356.574	361.098	6.80074	61.4081	128.802	115.718	31.9514	140.231	223.22	21.7816	43.047	100.78	34.5101	80.034	156.719	232.941	86.7006	115.7	95.6245	306.09	332.443	308.586	41.3121	306.659	184.824	15.2971	64.0815	114.115	86.2149	124.305	119.405	159.914
44	95.747	247.485	251.445	98.6	132.195	105.165	143.113	182.492	167.566	316.366	316.332	157.156	14.3168	88.5199	10.4216	83.6864	97.9504	356.674	360.771	6.56049	54.6092	136.604	114.527	33.3353	142.505	214.702	21.1009	41.7122	99.5455	33.4149	79.2465	157.117	227.77	86.7006	115.3	95.0272	305.192	331.888	306.864	43.8114	307.958	185.924	17.9524	64.4798	113.304	75.4066	123.921	116.507	160.129
45	94.4212	247.385	252.044	98.5051	131.995	103.854	143.113	182.492	165.575	316.565	316.432	157.814	13.6206	87.1991	11.5689	89.3597	99.3469	356.279	360.771	6.17171	42.7	136.604	114.515	34.6302	138.193	208.302	20.6194	40.8971	98.8051	38.0626	77.6184	159.262	224.412	88.4864	115.3	95.0272	304.793	332.543	306.99	45.2	310.94	186.424	25.2786	65.1768	112.202	69.1801	123.469	119.267	161.01
46	94.4212	247.584	251.445	98.8	132.594	103.175	143.113	182.492	164.878	316.565	316.432	155.458	13.3391	88.0245	12.7519	95.9248	101.118	356.698	360.818	6.87314	41.5	137.407	114.515	33.9329	138.193	204.8	17.1814	40.101	98.8051	38.2649	74.7035	158.598	221.135	89.4089	115.3	95.0272	304.394	331.789	304.969	45.3	311.94	187.324	25.9771	67.3858	111.002	66.768	123.127	126.663	161.923
47	93.3482	248.116	250.847	98.8	132.261	102.399	137.421	183.195	162.096	316.665	316.033	155.258	13.8087	89.2135	13.197	96.9193	105.671	357.587	360.502	7.36817	37.8529	137.803	114.515	33.9329	138.193	202.102	17.0482	39.7135	99.305	38.019	70.0952	155.096	221.318	90.1583	115.118	94.8412	303.827	331.504	305.112	44.2	314.04	187.511	29.8511	71.6428	111.033	66.7099	123.236	131.534	164.568
48	91.7218	247.917	251.675	98.8	133.86	101.247	138.813	183.99	161.793	315.967	316.033	155.258	13.9097	89.3819	14.1492	104.236	106.17	357.193	360.514	5.001	40.9122	138.602	113.718	32.9369	138.193	200.602	16.9673	39.6138	99.7	37.8292	68.7026	154.997	220.44	90.6254	115.339	95.2601	303.699	333.463	301.704	41.9119	310.858	189.024	34.9298	75.6384	110.614	65.7192	122.86	133.134	166.7
49	91.949	247.717	251.775	98.8051	132.96	100.829	140.017	183.891	162.39	316.398	316.033	154.959	15.016	89.3819	15.9931	107.406	106.4	357.841	359.866	8.05233	40.2	139.003	113.04	31.1578	137.432	198.903	14.9469	39.6138	99.405	38.2353	66.8019	154.898	220.014	90.1027	115.8	94.5294	303.396	332.887	299.685	39.8126	306.959	192.423	36.3551	78.031	109.435	64.5789	123.216	133.16	169.345
50	96.7052	247.717	251.709	98.8051	132.46	100.146	139.21	183.891	164.281	315.568	316.033	154.759	15.7	89.4812	15.2463	105.417	106.5	357.849	360.276	14.9345	45.1111	139.804	107.542	29.1755	136.734	198.903	12.5682	39.4143	98.6	38.764	67.0921	154.898	217.132	90.1027	116	94.5294	301.799	332.887	297.292	39.2	308.84	196.009	31.9626	80.7042	109.441	61.0737	123.229	133.16	172.304
51	97.9553	249.533	252.709	99.2919	133.162	103.35	142.232	183.268	164.903	316.47	316.633	154.108	15.9361	89.3819	15.7769	115.437	107.13	358.233	361.117	18.5	51.3097	141.734	106.442	27.4643	135.136	198.203	13.1552	39.4143	98.6	37.1862	65.1594	151.795	210.811	90.4991	116.3	93.8344	300.701	331.689	294.201	38.513	302.681	198.723	27.8718	81.4214	109.439	59.7341	123.229	133.034	179.101
52	98.0147	250.625	253.032	99.0425	133.21	101.392	141.004	183.344	163.8	318.177	316.078	153.11	18.1017	89.3819	16.3282	115.376	107.13	358.233	361.558	18.4889	49.81	143.31	104.843	27.4643	129.413	197.403	11.4939	38.1182	96.7052	38.9625	64.6769	149.941	206.818	90.4991	116.3	93.9322	301.898	332.943	294.201	38.3	300.242	201.01	27.0668	83.2166	109.847	57.9162	123.248	134.759	181.569
53	99.0695	250.056	253.032	99.0425	133.21	100.939	140.314	183.344	166.8	315.974	315.879	152.111	19.8613	87.7274	17.9683	110.551	107.416	357.767	361.029	17.7564	46.8107	143.726	102.544	26.1725	127.418	195.9	8.20976	39.0155	96.7207	38.5095	67.0921	148.752	200.665	90.4991	116.904	93.5427	301	331.689	293.204	39.4143	297.527	203.91	25.7	85.411	109.7	56.4419	122.93	137.1	182.211
54	99.0695	249.263	252.536	98.5	133.309	99.7695	138.504	183.768	166.703	315.894	316.039	152.566	21.8303	85.596	16.9865	108.559	107.416	357.767	361.467	16.1022	43.0492	143.386	103.496	26.9735	124.827	195.107	11.2685	39.1152	97.8051	39.4351	68.3029	152.497	200.367	90.4991	118.203	93.5427	300.801	331.589	292.487	40.611	292.327	204.61	18.9264	80.0001	108.911	54.6293	123.395	134.315	181.503
55	98.1134	248.767	252.238	97.8565	132.965	99.4948	138.404	184.568	169.503	314.567	316.078	152.61	23.7735	83.371	16.9865	105.727	111.564	357.364	361.391	16.1022	42.4626	143.386	102.602	26.9735	124.208	195.107	9.32417	39.1152	98.0051	39.984	68.2536	150.371	198.412	90.4991	117.104	93.5427	300.766	331.489	293.902	44.5012	290.815	203.61	11.8	79.5007	109.704	46.3704	123.395	131.815	182
56	99.1413	249.014	253.006	98.8585	133.261	97.9698	137.515	184.968	170.626	316.332	315.544	153.809	25.8194	82.9341	16.9865	103.038	113.259	356.954	361.019	16.1022	41.3882	143.388	102.128	25.2854	120.403	194.708	7.31779	39.1152	98.5	40.238	68.395	150.32	194.745	90.3009	116.004	93.5427	297.772	330.99	293.902	43.9026	299.115	202.51	9.25419	82.4517	109.704	45.3982	125.114	132	187.3
57	100.579	250.404	253.701	99.688	133.261	100.927	132.015	184.924	171.526	316.332	315.607	153.709	23.354	81.7448	16.9865	106.972	117.054	355.753	361.03	16.1022	43.6583	142.987	102.029	25.9588	115.31	194.856	8.55337	39.0155	98.5	40.1642	67.0921	150.32	184.899	89.181	114.604	93.5427	294.28	331.389	293.902	43.546	298.815	197.31	5.78705	80.2997	108.501	45.0018	124.411	134.304	189.603
58	100.921	249.434	252.709	99.3542	133.222	100.938	132.304	184.924	174.111	316.243	315.607	155.207	28.4637	81.887	16.2114	101.224	119.206	354.955	361.008	16.6841	40.3	143.808	101.037	26.1515	115.31	194.608	8.55337	38.8515	99.7	41.5792	58.7296	150.272	173.47	88.5856	114.7	93.5427	285.533	332.843	294.381	43.546	298.415	187.903	4.70744	81.3983	109.304	58.0775	124.411	137.704	192.903
59	100.921	248.418	252.609	98.7594	132.825	100.279	135.533	185.397	177.225	317.761	315.706	156.605	31.4196	81.4476	15.9512	94.7295	121.848	354.142	361.008	17.3646	38.0476	142.954	101.037	25.7663	113.597	194.608	8.20976	39.0056	98.7051	41.3725	58.5708	150.527	167.587	90.2935	112.805	94.8298	279.916	334.998	293.967	45.6755	298.415	179.125	4.60977	82.8966	109.701	55.7807	123.791	145.6	199.41
60	98.7079	246.376	250.652	96.831	131.647	97.5953	135.433	186.118	189.724	317.028	315.52	157.404	33.1813	79.3674	17.4642	90.3557	123.046	353.732	361.008	16.7687	33.3425	142.539	101.93	26.7301	113.202	193.957	9.06532	39.0056	100.005	41.5604	57.2484	149.836	158.084	90.2935	112.105	94.8412	275.927	334	293.967	47.642	304.526	172.826	2.44131	81.753	109.701	57.3785	122.965	158.903	204.402
61	97.2243	245.182	251.354	97.5162	131.459	97.1303	135.433	186.269	189.866	316.631	314.703	161.399	31.9213	78.4266	19.0602	81.2956	123.246	352.63	361.008	16.587	33.3425	143.069	102.327	25.8625	111.034	194.057	8.0604	39.3041	102.105	42.925	56.0238	149.264	148.197	89.8984	109.218	94.8412	271.666	334.499	293.967	46.543	307.141	169.212	3.13209	81.3983	108.118	41.1845	122.935	165.8	208.502
62	96.5194	246.571	251.354	97.7154	132.144	98.0816	134.134	186.269	189.624	316.823	315.199	167.192	32.3087	76.4581	23.673	73.733	121.149	353.436	361.544	16.1991	29.8878	144.366	102.327	25.7663	110.837	193.209	7.0214	39.6025	101.12	44.6589	53.9923	148.817	144.041	88.812	106.905	94.7304	267.307	333.9	288.861	47.3423	304.526	164.512	5.1225	79.6565	106.319	40.3486	123.756	171.503	210.709
63	96.6201	248.066	252.144	97.8149	132.144	98.446	134.134	186.269	177.538	317.417	315.795	171.387	31.1003	75.6651	29.0558	68.7573	122.201	353.832	361.522	16.0053	29.4418	143.585	102.128	25.7663	111.133	192.459	7.0214	39.6025	101.12	44.9988	53.4271	149.383	139.006	88.5793	106.505	96.9188	263.249	333.9	287.667	47.3423	307.515	163.003	6.35295	79.5252	106.661	40.3486	123.756	176.903	212.502
64	97.2433	244.884	251.945	97.8149	132.144	96.7696	134.093	186.568	177.538	317.218	316.39	176.739	32.2706	74.3767	30.3	66.4713	115.708	354.637	361.522	16.4739	29.0534	138.104	102.359	25.1893	110.148	190.602	7.01285	42.7874	101.705	46.2571	51.1739	150.69	128.107	88.3167	106.005	97.3152	262.529	332.843	284.992	47.395	307.126	162.203	8.26378	79.4008	106.305	40.3486	123.293	183.5	216.7
65	97.144	247.37	250.951	96.9307	131.444	95.7654	135.681	187.766	178.337	315.729	316.092	184.854	32.2706	75.9624	31.2808	66.0719	114.215	355.026	361.078	16.0053	28.4714	137.825	102.029	25.9994	108.67	190.924	7.01285	41.702	100.805	46.8292	51.5344	149.507	122.571	88.9735	104.919	97.3152	260.392	332.843	282.805	47.7942	308.315	161.503	7.8924	82.7242	106.643	40.052	119.015	192.803	218.902
66	98.8041	249.709	253.503	98.9949	133.321	100.369	134.204	185.967	176.411	318.277	317.822	186.396	31.8245	78.6742	33.3443	59.4348	112.418	355.838	361.501	15.6183	26.7785	125.773	102.029	25.9994	107.686	190.939	7.11197	41.6028	99.405	47.8719	49.9592	147.732	112.737	83.863	102.244	97.3152	255.141	332.843	282.11	47.6944	305.315	162.103	8.73155	76.9585	106.628	39.4588	119.071	191.403	219.6
67	99.1002	249.907	253.701	99.589	134.152	100.742	133.104	185.097	175.611	317.448	318.318	187.223	32.7933	80.4254	35.2563	57.9127	112.462	355.193	361.689	15.3932	25.3188	123.979	102.26	26.7301	105.521	190.194	7.11197	42.7874	99.405	52.0501	49.0443	145.838	112.021	84.1223	103.619	97.3152	249.851	332.244	283.413	47.6944	305.115	165.603	9.94032	82.497	108.9	37.977	119.215	193.41	219.2
68	98.896	249.962	253.65	99.5098	134.158	98.5134	132.46	185.518	188.824	316.73	318.125	190.766	32.0181	83.0332	37.5581	56.4089	112.411	355.286	361.325	15.4913	25.0274	122.364	102.26	26.6811	100.901	190.194	8.02559	41.2093	97.7051	51.4938	48.2775	145.838	109.049	83.5275	104.605	103.094	240.707	332.144	284.109	47.4422	303.526	170.512	10.1533	87.7228	108.9	38.4708	117.795	195.61	218.402
69	98.462	250.161	253.849	99.4105	134.158	98.5134	132.46	186.118	187.924	316.432	318.422	191.549	31.2442	88.9162	39.6162	53.8365	113.159	355.283	360.989	16.0804	24.0576	118.474	102.26	27.071	98.7425	190.194	8.02559	42.6058	97.7051	51.6593	45.4997	145.937	101.215	84.0135	106.019	103.388	235.978	332.004	284.622	45.6438	301.515	183.811	10.1	92.1054	109.702	34.3284	115.636	199.81	218.9
70	96.1334	249.764	252.656	98.3173	134.141	97.4987	133.993	187.471	188.424	316.024	317.802	193.174	31.2442	90.2442	41.0864	51.4522	113.841	357.023	361.912	15.4913	19.8522	118.071	102.006	28.3403	91.686	188.735	6.0233	43.9114	98.8051	50.4678	43.2257	144.607	91.9864	84.0135	109.019	103.386	232.385	331.904	285.814	45.5439	303.926	192.71	12.659	89.8056	109.316	32.4594	112.515	204.4	219.202
71	95.8334	251.255	253.067	98.8073	134.638	97.6128	134.46	188.17	187.203	317.616	318.1	193.538	31.2442	90.8379	45.8376	47.0674	112.347	357.023	361.9	16.3753	17.6082	118.908	101.533	27.2661	89.7201	187.749	6.0233	43.9114	98.9051	50.5261	42.839	144.804	79.2343	83.7171	111.118	103.386	227.496	331.904	285.615	46.1434	309.106	201.51	8.82553	89.3056	110.113	31.0846	107.603	203.71	229.9
72	97.5699	249.863	252.855	98.4094	133.644	95.8198	134.46	187.271	187.924	315.726	318.1	194.335	29.9895	89.3537	45.0782	40.402	103.809	356.602	361.9	16.572	14.994	118.564	100.541	28.438	89.6221	186.205	6.09263	42.7117	101.305	49.9489	41.9129	144.804	84.3333	83.5195	114.404	104.282	222.407	331.904	285.615	46.9959	307.526	211.702	9.02441	89.3056	111.302	24.0751	105.314	203.502	224.302
73	97.5699	251.156	254.061	99.2117	134.439	96.1933	133.26	186.172	187.703	316.227	318.1	194.31	29.4139	90.739	45.0782	39.3244	105.733	356.602	361.912	19.0602	8.92693	118.904	98.6201	26.3782	87.3057	180.214	6.27376	43.1116	106.7	46.8338	41.3305	144.839	83.8428	83.6811	115.4	104.091	215.496	331.504	285.615	50.2594	307.007	222.4	9.51262	90.3	111.306	20.9848	103.516	204.802	227.402
74	98.5611	250.768	254.061	100.42	135.15	98.3273	133.993	185.632	186.6	317.221	319.911	194.68	28.5585	90.4421	45.0782	35.5151	101.915	356.225	362.328	19.0602	3.4	119.705	98.5201	27.3607	84.313	179.408	6.27376	43.1116	107.605	47.4747	40.3196	148.441	84.8231	83.6811	117.502	104.091	211.307	331.504	285.218	57.4394	309.206	227.502	10.632	91.3219	110.806	19.4651	102.783	205.702	225.6
75	98.4167	251.066	254.061	101.001	135.868	99.4449	133.194	185.632	186.6	317.724	321.101	195.516	29.508	88.718	45.0782	32.4056	95.935	355.84	361.911	19.0602	3.20156	118.9	98.7201	28.6356	82.8504	179.408	5.73935	43.1116	116.339	47.6774	39.735	150.716	84.4318	83.6811	119.4	104.68	209.014	331.504	285.218	54.0482	313.114	238.902	12.8825	79.4567	111.2	16.9614	100.472	205.702	228.209
76	100.817	250.768	254.756	99.9074	136.066	99.7425	134.46	185.132	186.6	317.724	322.49	196.169	31.0509	88.718	45.3436	33.8342	93.6627	355.446	361.912	19.0602	5.29245	122.424	98.5201	25.9106	84.5893	179.425	6.54829	43	119.238	47.1755	39.2482	154.476	85.021	83.6811	121.403	105.286	206.621	331.504	285.218	50.8575	317.106	247.608	12.2723	77.026	111.6	13.7931	98.9135	206.402	232.809
77	100.544	250.758	254.756	100.603	135.25	100.191	134.693	184.833	186.6	317.917	322.49	198.586	29.0334	87.7711	45.2448	33.8342	87.1688	355.84	361.117	18.8481	4.6	122.407	98.5201	26.0837	86.5076	179.406	5.47175	43.0116	129.535	46.642	38.9329	158.281	87.0776	88.1637	119	105.603	205.149	332.901	284.805	49.462	320.625	262.102	12.2723	74.2606	110.8	12.5603	97.7394	205.302	236.602
78	99.787	250.062	254.061	100.603	135.448	99.4449	134.834	185.173	186.6	318.116	321.895	201.257	25.3549	86.1891	45.2448	33.2474	86.0859	353.6	361.716	19.3132	6.3	122.402	98.5201	26.0837	87.0064	177.006	5.32354	43.0116	135.655	47.2746	39.3244	156.852	90.5127	88.1637	118.3	106.002	201.459	333.941	284.606	49.6614	319.514	274.802	12.3693	65.192	110.801	11.1018	94.4428	200.702	236.502
79	99.886	250.867	253.862	100.603	135.868	100.098	135.392	183.933	187.824	318.91	322.49	210.743	20.0028	85.1019	45.2448	33.1494	96.2339	353.135	361.626	19.3132	7.1	122.811	98.5201	26.0837	89.0018	171.137	4.43735	43.0116	143.188	47.1262	40.361	154.971	90.5127	88.3615	118.301	106.202	201.26	333.442	284.308	49.9604	321.225	283.003	11.2787	62.6878	111.6	5.31413	93.0591	199.81	237.602
80	100.007	250.072	253.663	100.603	135.868	100.004	135.592	184.873	188.524	318.81	322.093	212.749	18.7686	85.8926	45.3118	29.6997	101.296	353.627	361.716	19.6064	6.27854	122.811	98.5201	26.0837	87.7048	169.212	5.22973	42.6469	143.979	48.5905	40.108	157.094	93.1575	88.3615	117.2	106.601	201.359	332.843	284.805	50.9572	323.814	290.5	12.0785	55.8405	111.603	5.83095	89.0079	203.202	234.602
81	101.81	250.36	254.458	100.206	135.135	99.7425	135.592	184.873	188.524	318.81	322.59	212.384	15.1453	82.835	44.9181	29.4117	102.839	353.492	361.569	19.0602	4.37837	122.811	98.5201	26.0837	87.8046	165.606	5.01399	42.8117	149.463	50.3286	40.5	159.32	92.3727	88.3615	116.8	106.331	201.758	332.843	284.407	49.491	324.514	301.5	15.2	57.116	111.2	7.07107	83.9131	203.002	232.702
82	102.576	249.425	253.671	99.4453	135.2	96.456	136.62	185.292	190.019	318.206	320.501	212.073	13.9094	82.1412	45.146	28.4763	103.411	352.661	360.726	19.0602	2.89311	122.805	98.5201	26.0837	87.7048	161.728	5.0458	42.8467	150.974	50.439	41.0883	159.766	91.8881	88.3615	115.7	106.331	201.758	332.843	286.394	49.7905	321.714	318.003	15.6895	60.9314	110.801	10.5589	81.2906	202.902	232.7
83	102.444	249.425	253.69	99.4453	134.937	97.0322	136.819	185.989	190.318	318.206	320.501	213.131	13.2605	84.5587	46.0995	27.2182	104.236	352.661	360.334	18.7553	2.0298	122.004	98.5201	26.0837	87.1807	160.951	7.81793	43.5115	153.349	49.8389	40.6961	160.209	91.3968	88.4604	117.409	106.83	202.756	333.342	293.053	51.6551	320.514	325.402	15.7318	61.3326	112.004	9.3723	77.1878	206.21	232.2
84	101.823	248.752	253.989	98.8455	134.638	98.5901	136.819	185.691	190.917	318.206	320.999	212.705	14.0375	82.731	45.7056	26.6389	105.671	352.258	360.323	18.6625	2.99167	121.208	98.5201	27.3607	84.747	155.514	6.80148	43.546	156.486	47.9509	41.4901	160.012	92.5761	88.3615	117.808	106.83	202.884	333.342	322.393	49.6614	319.314	326.608	13.5366	62.4721	112	10.2956	71.3499	224.702	234.5
85	101.423	247.829	253.889	99.3453	134.801	98.041	137.017	186.089	190.518	318.206	320.402	212.716	14.3374	83.7669	45.7056	25.9068	111.022	351.871	360.737	18.5699	2.01249	120.402	98.5201	27.4634	81.1215	153.967	9.83108	42.0476	162.196	48.6441	42.9357	159.239	97.0795	88.3615	116.6	106.9	204.552	333.941	322.095	49.0633	322.814	327.809	10.002	62.9715	110.804	10.2157	70.8738	222.209	236.4
86	101.978	247.011	253.291	98.3458	134.701	97.3062	137.017	186.377	191.217	317.508	320.203	211.964	14.7554	83.6279	46.001	29.4204	113.117	350.778	360.726	18.5173	1.99251	120.402	98.5201	28.5414	79.3265	152.796	8.44631	40.0535	168.192	46.5369	44.1296	155.512	101.239	88.3615	116.6	106.53	212.24	333.941	322.592	49.6906	323.225	324	9.75141	61.131	111.736	11.4909	71.0721	222.12	236.402
87	101.577	246.014	253.59	98.3203	135.2	97.2677	138.113	186.388	190.817	317.01	319.806	211.968	15.1265	82.835	49.3527	29.4204	124.498	347.135	361.119	18.5173	1.99251	120.402	98.5201	32.4871	77.9599	150.039	9.3787	40.5123	170.898	47.0651	45.109	154.523	100.484	90.0944	120.902	106.53	217.232	334.34	322.692	52.8379	324.325	320.4	9.75141	64.0953	111.306	12.4483	72.6381	222.12	233.9
88	99.1817	246.014	253.69	98.7456	135.836	97.9151	138.609	185.89	189.819	316.511	319.806	211.313	15.5634	82.835	50.3489	29.8352	130.538	345.688	361.119	18.3848	1.99251	119.7	98.5201	34.6625	72.472	149.612	10.574	38.2523	173.665	46.9753	45.599	155.215	99.4445	90.0434	119.3	106.53	219.685	334.34	322.99	59.6343	324.925	311.8	9.12195	62.7277	111.702	13.0292	74.0317	219.321	227.3
89	99.0818	246.014	252.892	98.7456	135.836	98.1334	138.609	185.989	189.68	316.511	320.304	210.909	16.5662	82.0421	51.6763	29.0355	138.691	342.48	361.533	17.8314	1.06775	120.436	98.5201	40.609	63.226	149.62	10.4919	38.8161	175.976	47.0651	44.0346	155.611	93.756	90.2413	118.9	106.331	223.622	335.439	324.184	64.1	324.755	305.304	8.8	64.1811	111.544	14.9563	73.0362	220.157	221.636
90	101.179	249.151	253.613	99.0202	136.08	98.1962	138.415	185.779	188.383	316.636	320.507	210.914	17.6196	83.47	52.5681	28.6377	147.822	339.353	361.533	18.6893	2.23161	118.51	98.5201	42.7234	53.4836	149.34	9.48895	38.2523	179.553		46.4952	155.862	89.6289	90.3402	119.3	106.8	225.599	334.74	325.478	64.8	324.755	295.514	7.5	66.0719	111.554	14.1524	71.648	221.656	217.537
91	102.078	248.752	253.812	99.0202	136.08	98.1962	138.415	185.774	191.316	316.836	321	210.928	19.5561	82.3816	52.7424	27.4643	149.903	335.373	361.234	18.941	1.40716	118.51	100.105	45.4757	46.6425	149.34	9.95289	38.5519	188.549		44.2313	154.971	81.3902	85.0508	119.3	106.8	228.116	334.041	336.426	64.8	322.756	283.702	7.5	71.4493	111.96	11.0114	70.8738	231.435	214.421
92	102.044	246.733	254.111	99.0202	136.08	98.1962	139.111	186.676	191.416	316.537	320.905	210.612	20.7574	82.3816	53.2392	27.0755	153.382	331.152	360.923	18.3848	0.995038	118.51	100.105	46.2905	42.7048	146.13	9.95289	37.6532	194.892		42.5605	155.017	79.5282	85.0508	119.3	106.8	232.564	334.041	334.037	63.6	321.276	272.6	7.5	74.8289	112.721	9.68969	72.4431	230.954	211.638
93	102.719	246.259	254.012	98.6203	135.781	98.1962	139.111	186.676	190.678	316.238	319.91	211.037	22.4842	81.6892	53.8354	27.0755	156.351	328.653	361.305	17.9234	2.32381	118.925	100.105	47.4806	39.613	143.78	11.6671	35.7262	196.963		41.9714	155.366	81.6906	84.4197	118.5	107.398	234.607	334.041	336.924	63.8	319.877	262.3	7.5	79.3045	112.319	9.76524	70.1576	259.931	209.91
94	102.719	245.66	254.012	98.1204	136.08	98.1962	139.111	187.174	190.678	316.238	319.91	211.04	40.6102	79.9293	56.535	27.1216	158.851	327.424	361.305	17.9234	3.8	118.925	100.105	48.6712	37.0377	140.149	7.58881	33.6399	197.591		41.8733	155.116	84.2353	84.9518	118.1	107.229	237.703	334.041	338.915	65.1	318.157	258.1	8.7	86.1713	112.316	9.02718	68.7913	244.151	205.802
95	102.719	246.857	254.809	98.9202	137.279	98.5901	139.111	186.775	190.678	317.634	320.009	211.043	37.6582	81.3485	56.8327	26.6389	162.311	326.086	360.933	17.9234	5.09902	118.925	99.4199	51.749	34.1236	137.42	7.05763	31.2048	199.99		42.6588	157.094	92.871	84.9518	122.119	106.8	239.8	332.743	340.309	67.6074	316.639	254.9	9	87.4666	111.142	10.9659	66.9795	245.051	205.61
96	99.9562	245.891	254.449	97.5215	136.624	101.761	140.104	187.343	192.31	316.355	320.336	211.044	38.428	81.3485	57.1305	26.5424	164.476	323.855	360.52	17.9234	6.08276	116.902	99.4199	56.4199	29.5031	133.819	4.43735	31.0865	202.889		43.3465	161.099	92.871	85.3121	121.7	107.029	240.1	332.743	338.119	73.1615	317.457	256.6	5.8	87.7654	109.942	13.0384	65.0935	232.254	205.71
97	99.6923	246.656	254.892	99.1559	136.925	101.405	138.732	186.367	190.9	317.336	321.456	211.782	39.5266	79.8301	62.9107	25.3211	169.744	322.626	360.085	18.2	7.26911	114.6	99.4199	58.9064	27.8124	132.309	5.0458	31.2952	206.319		44.0317	162.24	93.2841	85.3121	118.9	107.029	241.099	332.743	342.499	74.4067	316.44	253.008	4	86.67	109.597	17.6477	63.8376	226.955	208.46
98	98.3107	247.846	255.07	99.2919	138.906	101.993	138.732	186.367	191.4	317.237	322.05	210.581	37.6582	79.334	62.9107	28.2446	177.738	321.626	360.381	17.7542	12.6131	108.861	100.244	63.8815	36.2758	132.613	5.01399	31.6754	215.349		44.0346	165.173	94.9363	86.0063	121.703	107.029	243.296	332.743	342.499	77.3259	315.657	248.802	3.6	88.2633	111.535	18.941	63.1447	224.636	206.461
99	98.4094	247.846	254.892	99.688	138.41	101.993	138.732	187.396	192.003	317.237	322.05	210.581	37.2653	81.943	62.9107	28.2446	185.573	320.827	359.999	17.7542	12.6503	107.861	100.244	68.5622	35.5237	128.292	6.01333	31.2442	217.647		44.0346	167.027	93.1856	86.0063	122.5	107.728	241.099	332.743	341.603	78.6064	314.657	245.102	3.7	92.3396	115.822	19.4487	63.3937	225.835	204.761
100	97.0013	247.846	254.594	98.9949	137.483	101.966	138.732	187.396	192.6	317.237	321.852	210.581	37.8547	81.0513	63.0099	28.5379	189.769	319.957	362.701	18.4862	12.8783	108.063	100.74	75.7372	33.7148	128.62	5.03489	27.6841	217.147		43.2482	168.345	94.6412	86.0063	120.9	107.728	241.099	332.943	342.599	80.3062	318.157	238.102	3.64005	96.8533	122.206	20.0609	62.254	227.579	203.888
101	94.6394	248.914	254.197	98.9949	138.707	101.951	138.732	187.296	192.2	316.852	321.852	210.581	37.6824	80.3578	63.0099	28.6356	192.865	316.292	363.084	18.4862	12.8783	107.563	100.839	85.5859	33.7148	128.155	6.03076	27.8952	221.226		42.5605	169.634	94.1048	85.8429	119.3	107.728	239.8	333.142	345.984	82.5061	319.239	236.508	3.10483	99.9475	124.417	20.6243	59.3485	224.436	201.622
102	92.8884	248.271	253.9	99.0568	139.005	101.899	138.732	186.796	192.2	317.137	321.852	210.581	37.6824	81.1946	63.7043	30.6922	189.695	313.36	363.518	18.4862	12.6444	107.569	100.814	89.4735	34.491	128.916	5.0458	27.5884	230.376		41.677	171.518	93.2584	84.5059	119.301	107.728	239.8	334.199	347.975	82.2061	320.956	232.909	4.53431	99.613	128.097	21.1896	57.6736	223.036	200.762
103	88.2623	248.12	254.594	100.579	140.728	102.933	138.732	185.267	191.5	318.33	321.257	210.593	37.8798	82.5376	63.7043	32.3611	189.414	309.196	364.324	18.4862	12.9569	106.867	100.814	96.0211	34.6191	129.915	5.0458	27.5884	236.112		41.0883	174.172	95.1331	83.863	122.501	107.728	238.502	334.199	346.183	79.7	323.056	225.409	9.39415	100.047	128.324	22.4179	54.8293	200.562	198.291
104	78.5828	247.922	254.297	99.5524	139.5	102.651	138.832	187.167	192.503	318.827	321.852	206.69	37.56	84.1628	63.7043	32.7542	188.296	303.738	365.101	18.4862	11.9604	105.176	101.099	100.044	34.6191	128.588	5.0458	27.3971	247.229		40.6961	176.157	93.166	83.863	122.914	107.728	238.502	333.8	347.278	77.8	326.055	219.736	14.1223	100.009	128.721	22.9	52.4661	199.863	194.626
105	75.3302	247.922	254.396	99.949	138.311	102.651	138.832	187.167	194.01	318.827	322.05	206.711	37.56	86.4857	63.7043	33.4426	190.029	301.101	365.053	18.4862	11.9604	104.579	102.292	101.84	34.8563	130.024	7.0214	29.0271	250.396		40.0187	177.945	85.999	83.764	122.504	107.728	238.502	333.8	335.53	78.6064	324.755	223.909	16.7705	102.164	131.52	24.5204	53.6586	198.963	191.267
106	74.8378	247.081	254.495	99.589	138.807	102.087	138.832	188.296	194.403	318.827	322.05	207.101	37.953	90.2442	63.839	37.6582	192.211	298.629	365.84	18.4862	12.3369	104.807	105.502	105.133	34.8563	130.576	6.01083	28.7388	247.445		39.0651	180.527	84.0395	82.4372	122.42	108.127	237.803	333.8	325.378	80.2	324.755	215.321	18.9061	102.202	132.709	20.6243	53.9337	197.891	189.369
107	74.7232	247.251	254.495	99.6516	138.376	102.087	139.332	187.567	194.803	318.628	321.555	207.527	40.7941	91.7904	66.6122	37.4617	192.728	295.287	366.086	18.4862	12.49	104.212	106.071	113.879	33.1482	132.127	6.06301	27.6841	249.955		37.4849	180.527	77.5702	80.6536	122.808	108.825	236.105	333.999	323.985	83.6239	326.355	213.138	20.2237	102.718	127.63	21.0953	53.64	196.963	187.766
108	75.7057	247.251	254.793	99.7507	139.367	102.324	139.332	186.731	193.803	318.032	322.021	207.527	44.7231	93.7736	70.3161	43.5889	191.867	293.889	366.38	18.4862	13.1149	102.557	112.936	115.074	33.0242	132.999	5.12934	28.8349	255.906		34.9803	180.527	74.5397	81.6877	121.921	109.094	233.263	329.471	325.678	84.5237	324.955	212.621	20.3226	103.504	125.624	21.0953	50.9852	200.99	186.468
109	77.0403	247.053	255.17	99.7507	141.382	103.215	139.232	186.796	192.3	318.926	322.616	207.527	48.4665	101.893	74.9713	50.4494	191.628	291.391	366.248	18.8717	13.7579	102.006	114.122	116.559	33.756	132.632	6.01083	26.7285	257.889		36.3348	182.017	63.2524	82.6306	125.245	109.87	226.574	329.037	324.389	90.9495	324.955	212.038	22.2036	104.741	127.635	21.0953	48.283	202.189	183.173
110	78.5828	245.717	254.991	100.445	141.382	103.498	138.732	186.996	192.2	318.52	323.013	206.749	52.4792	104.589	75.5606	54.6316	193.21	288.993	366.315	19.2554	14.5	102.501	115.389	126.412	35.6637	132.609	6.05063	27.9714	271.07		35.1736	183.196	59.6364	82.6306	125.528	109.294	220.545	330.334	325.085	98.6203	323.356	207.322	21.3776	102.203	124.831	20.7183	47.7055	225.935	181.397
111	77.7705	245.664	254.892	99.2919	140.332	102.903	140.357	188.066	193.303	317.932	322.249	206.678	56.1003	106.211	74.7157	62.0958	194.326	285.775	365.937	21.7414	14.4167	100.081	115.813	133.935	35.6055	133.425	6.43507	28.9612	274.956		34.2079	184.588	59.6364	82.1041	125.133	109.272	219.248	329.636	324.787	100.82	325.955	205.439	22.2036	92.5864	124.079	20.9764	45.5927	230.435	183.561
112	77.1718	245.44	254.396	98.896	140.431	102.903	140.832	187.867	194.31	317.038	322.249	206.128	57.4114	108.206	73.9813	61.9965	194.792	283.377	365.738	20.5905	14.4167	93.6493	120.988	141.769	36.367	134.726	9.43928	28.0672	278.878		33.9111	191.388	61.2245	77.7956	125.518	109.471	219.248	330.833	338.263	101.344	327.655	204.639	22.7543	92.8862	120.533	20.8125	44.4438	230.054	187.401
113	76.3938	245.465	253.503	98.599	140.431	101.405	141.732	188.795	195.61	316.74	321.852	204.967	60.8297	109.393	73.8256	63.7919	193.727	281.202	366.218	20.3993	13.9739	93.4516	121.188	145.032	36.2541	136.544	12.8195	27.9714	279.717		34.5805	191.09	63.546	77.7956	125.518	110.056	219.547	329.735	337.964	103.677	328.955	203.822	24.3852	88.8408	118.516	20.1157	44.5394	232.634	188.298
114	77.2787	245.862	254.495	99.255	141.421	101.873	140.832	187.996	198.01	318.342	321.852	201.711	63.3441	109.199	73.8256	62.1952	193.365	275.547	365.561	20.3993	13.9739	91.3271	120.03	149.027	36.2541	138.416	16.2521	29.6409	280.203		32.6671	191.668	61.9061	77.7956	126.32	109.97	218.55	329.037	338.58	106.442	326.555	205.839	26.9674	85.4464	115.042	22.1359	43.3931	234.309	189.794
115	76.4921	246.486	254.916	99.8239	141.581	101.873	141.557	188.342	200.222	318.342	322.05	196.556	66.8103	109.199	75.0124	63.2883	192.494	272.718	365.535	19.5407	13.8611	92.7595	120.03	151.302	36.2541	139.727	17.3727	30.4187	280.961		28.4637	193.754	54.915	75.1349	126.32	109.671	219.048	328.155	338.58	107.142	324.039	204.739	30.4657	80.9988	109.146	20.0202	41.1326	245.251	191.27
116	77.6721	246.334	255.488	99.3909	141.779	101.951	142.556	188.496	200.722	318.541	322.844	194.634	71.0091	109.469	75.8038	66.9669	192.028	272.718	365.535	19.5407	14.4955	92.7181	120.03	159.205	35.5474	140.973	17.4353	29.6267	280.961		21.8447	197.828	52.6871	74.2487	125.929	109.671	218.949	312.177	339.876	107.574	322.456	202.639	31.9626	79.708	108.015	21.456	35.4401	245.818	193.562
117	80.1167	246.83	256.361	100.777	143.501	102.883	142.556	186.297	200.422	320.145	323.013	190.644	72.5616	111.099	75.8568	80.6251	190.529	271.95	365.573	19.6359	16.1022	89.4468	120.03	158.806	35.5474	143.105	17.0526	28.6416	280.967		18.3415	198.524	50.7097	68.4907	127.013	110.667	218.649	310.254	339.798	103.519	321.356	202.939	34.5306	73.2273	111.141	22.1289	34.176	242.108	198.794
118	79.6256	246.234	256.282	99.886	145.078	102.434	142.556	187.196	198.323	320.145	323.835	188.558	73.5539	113.154	76.3975	80.5246	193.727	271.718	365.447	20.2082	16.0804	88.3586	119.433	158.206	35.8985	146.514	17.627	28.0877	279.729		11.1848	202.114	44.0524	68.8856	125.528	109.272	218.649	308.16	340.496	97.5205	320.077	201.34	41.5482	75.8649	107.562	23.0868	32.971	243.918	201.358
119	82.4966	246.036	256.877	99.886	145.523	102.341	142.556	187.167	197.31	317.604	324.628	184.592	78.6397	116.705	77.0903	85.2773	193.427	272.518	366.138	20.715	16.1787	88.1608	118.645	160.929	35.8395	148.592	17.627	25.6932	279.289		5.008	203.604	34.0554	74.8395	126.626	109.471	218.188	307.09	340.496	96.5	319.925	203.302	41.4088	70.9634	101.925	20.4941	29.8972	246.918	206.793
120	82.5952	245.837	257.626	99.886	146.315	101.312	142.956	187.196	196.41	312.6	324.628	187.73	80.9215	119.435	78.2782	94.2317	193.227	272.718	365.738	21.0919	16.6703	81.6833	117.004	161.724	35.8395	149.002	20.9091	24.8381	275.992		11.5718	207.116	31.8245	74.4748	125.164	109.471	217.951	305.169	340.221	99.1	320.025	207.31	45.311	68.8163	98.321	19.5144	26.9258	250.6	210.488
[truncated: 55 more columns]

## Sheet: fig1g
homeostasis	effectors	non-effectors
0.0293471
0.0125845
0.0073846
0.0099769
0.015353
0.0070104
0.0299556
0.01509
0.0016749
0.0081972	0.0303781	0.0220181
0.0081983	0.0449214	0.0107405
0.0414557	0.0398646	0.0188538
0.0427989	0.0361215	0.061658
0.0212068	0.0343919	0.0359161
0.0325155	0.0281576	0.0590286
0.0391246	0.0486054	0.0551654
0.036081	0.0525271	0.0243682
0.0136224	0.0232042	0.031257
0.0006593	0.029919	0.0684709
0.0273554	0.0566499	0.0559965
0.0331942	0.039411	0.0605272
0.0308483	0.0410229	0.0517507
0.00970923	0.032669	0.0225714
0.031241	0.0857369	0.0290015
0.0352476	0.0556724	0.0453467
0.0351108	0.058798	0.0592147
0.0249683	0.0366235	0.0230376
0.0229909	0.0498598	0.0523907
0.0382311	0.0515104	0.0564225
0.032123	0.0490368	0.041539
0.042495	0.0375927	0.0785364
0.0302562	0.029409	0.0545472
0.0535855		0.0784514
0.01103		0.0170342
0.0157232		0.0489032
0.00570641		0.0688425
0.0265723		0.0861981
0.00582011		0.0312542
0.0335779		0.0471046
0.0324815		0.0259722
0.062139		0.0423145
0.0502139		0.0491864
0.0316429		0.0300327
0.0414225
0.0321403
0.0651275
0.0567653
0.0195595
0.0300508
0.0715551

## Sheet: fig1i
	neo+3H	neo+5h
larva 1	100	100
larva 2	100	100
larva 3	75	100
larva 4	100	100
larva 5	100	100
larva 6	100	100
larva 7	100	100
larva 8	100	100
larva 9	100	100
larva 10	100	100
larva 11	100	100
larva 12	100	100

## Sheet: fig2c
	upregulated							downregulated
	f13a1b	acod1	mcamb	runx3	tspan10	stat1b		f13a1b	acod1	mcamb	runx3	tspan10	stat1b
15min neo	98	87	162	56	87	30		-86	-51	-123	-41	-51	-12
+1H	112	74	92	79	74	43		-144	-79	-200	-138	-79	-17
+3H	289	104	157	157	105	18		-127	-95	-134	-105	-94	-5
+5H	36	15	124	37	16	28		-94	-67	-123	-92	-67	-10

## Sheet: fig2d
	Up	Down
15min	87	-51
+1H	74	-79
+3H	104	-95
+5H	15	-67

## Sheet: fig2e
M⏀	irg1_HCR+
2	1
2	1
3	3
3	2
4	3
2	2
3	3
2	0
3	0
2	2
1	0
3	2
2	0
4	2
4	1
3	2
2	2
3	1
2	1
1	0
1	0
3	0
3	2
3	1
2	1
2	0
4	1
1	0
1	0
3	3
2	1
2	1
4	3
4	2
2	1
4	2
4	2
1	0
3	1
3	2
3	3
3	2
3	3
3	3
3	3
3	2
3	0
4	3
3	3
3	2
3	2
2	2
3	2
2	0
3	1
2	1
2	0
3	0
3	2
0	0
3	2
2	2
3	2
3	2
2	1
3	3
3	1
2	0
3	0
2	0
2	1
2	0
3	2
3	1
2	1
3	1
3	0
2	0
2	1
4	3

## Sheet: fig2f
percentage of irg1 HCR+ M⏀
50
50
100
66.6667
75
100
100
0
0
100
0
66.6667
0
50
25
66.6667
100
33.3333
50
0
0
0
66.6667
33.3333
50
0
25
0
0
100
50
50
75
50
50
50
50
0
33.3333
66.6667
100
66.6667
100
100
100
66.6667
0
75
100
66.6667
66.6667
100
66.6667
0
33.3333
50
0
0
66.6667
0
66.6667
100
66.6667
66.6667
50
100
33.3333
0
0
0
50
0
66.6667
33.3333
50
33.3333
0
0
50
75

[truncated: 29 more sheets: fig2h, fig2i, fig2j, fig2l, fig2m, fig2n, fig3d, fig3f, fig4d, fig4e, fig5b, fig5c, fig5d, fig5e, fig5f, fig5g, SupFig3a, SupFig3b, SupFig3c, SupFig3d …]
